# Supplementary material for: Luminal Rank loss decreases cell fitness leading to basal cell bipotency in parous mammary glands
Source: Nat Commun. 2023 Oct 9;14:6213. doi: 10.1038/s41467-023-41741-5 (PMC10562464; doi:10.1038/s41467-023-41741-5)
Supplement: Supplementary file 3 — Supplementary Data 1 [file 41467_2023_41741_MOESM3_ESM.xlsx]

## Sheet: Hormonal levels concentration
	Analysis of Steroid Hormones in Serum of G14.5 Mice using HPLC
		K8imTmG (n=3)	K8iΔRank (n=3)	p.value (Unpaired T-test two-tailed)	p.value (Two-Way ANOVA with Tukey’s multiple comparisons)
	Estrone (ng/mL)	0.00411	0.00351	0.37	>0.99
	Estradiol (ng/mL)	0.00176	0.00232	0.51	>0.99
	DHEA (ng/mL)	9.54	10.09	0.97	>0.99
	Androstenedione (ng/mL)	0.377	0.344	0.50	>0.99
	Testosterone (ng/mL)	0.080	0.055	0.25	>0.99
	DHT (ng/mL)	0.061	0.060	0.94	>0.99
	Pregnenolone (ng/mL)	3.04	3.19	0.88	>0.99
	17-Hydroxypregnenolone (ng/mL)	2.33	2.47	0.74	>0.99
	Progesterone (ng/mL)	33.0	36.3	0.16	>0.99
	17-Hydroxyprogesterone (ng/mL)	0.020	0.015	0.70	>0.99
	21-Hydroxyprogesterone (ng/mL)	17.4	18.1	0.79	>0.99
	Analysis of Prolactin in Serum of G14.5 Mice using ELISA
		K8imTmG (n=3)	K8iΔRank (n=3)	p.value (Unpaired T-test two-tailed)	Prolactin levels of L1 mice as positive control (ng/mL)	Prolactin levels of prolactin-treated control mice (ng/mL)
	Prolactin (ng/mL)	10.7	10.1	0.61	62	54.6
