# Supplementary material for: Luminal Rank loss decreases cell fitness leading to basal cell bipotency in parous mammary glands
Source: Nat Commun. 2023 Oct 9;14:6213. doi: 10.1038/s41467-023-41741-5 (PMC10562464; doi:10.1038/s41467-023-41741-5)
Supplement: Supplementary file 4 — Supplementary Data 2 [file 41467_2023_41741_MOESM4_ESM.xlsx]

## Sheet: Index
DEGs	nomenclature
LuP WT vs LuV WT	LuPaK8iΔmTmG vs LuVirK8iΔmTmG
LuP KO vs Lu P WT	LuPaK8iΔRank vs LuPaK8iΔmTmG
LuP KO vs Lu V KO	LuPaK8iΔRank vs LuVirK8iΔRank
LuV KO vs Lu V WT	LuVirK8iΔRank vs LuVirK8iΔmTmG
BaP WT vs BaV WT	BaPaK8iΔmTmG vs BaVirK8iΔmTmG
BaP KO vs BaP WT	BaPaK8iΔRank vs BaPaK8iΔmTmG
BaP KO vs BaV KO	BaPaK8iΔRank vs BaVirK8iΔRank
BaV KO vs BaV WT	BaVirK8iΔRank vs BaVirK8iΔmTmG
Statistic
Differential expression and normalization were performed using DESeq2, retaining only those genes for which the normalized count value was higher than 10 in at least 25% of the samples.
The hypothesis testing was conducted using the Wald test. Correction of the p-value and false discovery rate (FDR) was calculated using the Benjamini-Hochberg (BH) method.

## Sheet: LuP WT vs LuV WT
Upregulated in LuParous
Downregulated in LuParous
FDR=0.05
Name	baseMean	log2FoldChange	lfcSE	stat	pvalue	padj
Csn1s1	2359.1	7.88602	0.311313	25.3315	1.43747e-141	1.59056e-137
Csn2	901.319	8.22041	0.495758	16.5815	9.48576e-62	5.248e-58
Csn1s2a	577.734	7.80736	0.514858	15.1641	6.11169e-52	2.2542e-48
Cel	85.1809	3.39882	0.369847	9.18981	3.93529e-20	1.0886e-16
Tnc	41.4411	3.95641	0.47137	8.39344	4.72124e-17	1.04481e-13
Foxs1	79.2667	2.72419	0.333891	8.15892	3.38037e-16	6.23396e-13
Fcgbp	587.088	1.88131	0.237498	7.92135	2.3494e-15	3.71373e-12
Lpl	93.8027	3.25684	0.415218	7.84368	4.37521e-15	6.05146e-12
Sgk1	299.392	-1.73576	0.223028	-7.78269	7.09977e-15	8.72639e-12
Snorc	116.23	-2.47449	0.318492	-7.76939	7.88648e-15	8.72639e-12
Dclk1	468.924	2.46141	0.329274	7.47526	7.70518e-14	7.75071e-11
Cybrd1	23.1313	3.81148	0.517532	7.36472	1.7752e-13	1.63688e-10
Ggt1	113.405	-2.63665	0.360621	-7.3114	2.64364e-13	2.25014e-10
Enah	544.737	-1.2548	0.17288	-7.25825	3.92129e-13	3.09922e-10
Wfdc12	36.643	4.00003	0.552646	7.23797	4.55445e-13	3.35967e-10
Lpin2	172.823	-2.24256	0.311768	-7.19305	6.33611e-13	4.38182e-10
Lpcat3	201.044	-1.48284	0.209664	-7.07245	1.52223e-12	9.9079e-10
Ogfrl1	684.606	2.32358	0.335227	6.93136	4.16818e-12	2.56227e-09
BC006965	138.142	1.93144	0.279935	6.89958	5.21569e-12	3.03745e-09
Ccnd1	2731.81	1.26349	0.18448	6.84893	7.4406e-12	4.11651e-09
Camkk2	110.665	1.68078	0.248502	6.76364	1.34563e-11	7.09017e-09
S100a14	65.462	-2.46779	0.366699	-6.72973	1.69978e-11	8.32817e-09
Tesc	51.3985	-2.40543	0.357575	-6.72707	1.73111e-11	8.32817e-09
Ung	48.8624	2.74008	0.410398	6.67664	2.44489e-11	1.1272e-08
Plod1	97.1691	-2.59254	0.395441	-6.55607	5.52449e-11	2.44514e-08
Tuba1b	1350.93	1.58707	0.242609	6.54166	6.0839e-11	2.58917e-08
Pdlim3	230.326	1.72614	0.264215	6.5331	6.44227e-11	2.64014e-08
Ptger4	49.2809	2.03312	0.312804	6.49965	8.05087e-11	3.18153e-08
Nfil3	73.1036	-1.81094	0.279089	-6.48876	8.65444e-11	3.30212e-08
Dkkl1	274.129	-2.49335	0.387916	-6.42754	1.29685e-10	4.7832e-08
Etv1	53.4936	-2.34779	0.370929	-6.32949	2.45976e-10	8.77975e-08
Nrip1	556.311	-1.28468	0.203185	-6.32269	2.57053e-10	8.88843e-08
Avpi1	93.662	-1.74238	0.276795	-6.29485	3.07705e-10	1.03174e-07
Upk2	100.124	-3.39519	0.540709	-6.27915	3.40438e-10	1.10793e-07
Pwwp3b	41.2521	-2.98345	0.476013	-6.26759	3.66672e-10	1.15921e-07
Cited2	122.094	1.70497	0.273771	6.2277	4.73332e-10	1.37827e-07
Pdlim1	149.84	1.68105	0.269853	6.2295	4.6792e-10	1.37827e-07
Trp53inp1	209.554	-2.31477	0.371524	-6.23047	4.65049e-10	1.37827e-07
Ptpn1	443.62	-1.57845	0.254932	-6.19165	5.95371e-10	1.68917e-07
Smim3	377.067	-1.5966	0.258393	-6.17894	6.45337e-10	1.78516e-07
Fer1l4	41.9597	-2.96945	0.482813	-6.15031	7.73314e-10	2.03731e-07
Greb1	51.3812	-3.41823	0.55574	-6.15077	7.71069e-10	2.03731e-07
C130074G19Rik	122.878	1.85865	0.302421	6.14591	7.95076e-10	2.04593e-07
Muc15	306.467	2.14278	0.349092	6.13817	8.34771e-10	2.09926e-07
Trf	2023.51	1.83929	0.299916	6.13269	8.6404e-10	2.12458e-07
Csn3	1931.63	2.03695	0.33275	6.12156	9.26657e-10	2.22901e-07
Dab2	48.8147	1.91786	0.315805	6.07291	1.25611e-09	2.95721e-07
Slfn9	87.9829	2.83225	0.468885	6.04039	1.53741e-09	3.47173e-07
Tnfaip2	395.911	1.72452	0.285452	6.04136	1.52817e-09	3.47173e-07
Nav1	80.7604	-2.26832	0.375894	-6.03448	1.59473e-09	3.52914e-07
Eng	45.6118	-3.34444	0.554914	-6.02694	1.67088e-09	3.62516e-07
Ktn1	1844.49	-1.79826	0.298552	-6.02328	1.70913e-09	3.63683e-07
Rhoj	261.567	1.33157	0.221958	5.99922	1.9827e-09	4.13936e-07
Hif1a	624.45	-1.84774	0.309772	-5.96485	2.44862e-09	5.0174e-07
Rcan1	131.408	-2.187	0.368669	-5.93217	2.98963e-09	6.01459e-07
Adra2a	39.5842	-2.74352	0.463665	-5.91703	3.27817e-09	6.4773e-07
C2	35.5775	-2.1793	0.369506	-5.89787	3.68221e-09	7.148e-07
Slc25a33	42.9556	-1.81123	0.307506	-5.89008	3.86006e-09	7.36406e-07
Ntng1	267.493	1.71888	0.292407	5.87837	4.14316e-09	7.77018e-07
Pik3r1	875.349	1.40045	0.238563	5.87037	4.34819e-09	7.88733e-07
Snta1	100.863	1.47874	0.251853	5.87146	4.31977e-09	7.88733e-07
Tspan13	434.141	-2.50676	0.428019	-5.85665	4.72304e-09	8.4291e-07
C530043A13Rik	45.9327	2.26323	0.387791	5.83621	5.34001e-09	9.37893e-07
Ctns	74.2715	-2.02907	0.348743	-5.81824	5.94691e-09	1.01547e-06
Fzd7	33.5698	2.2732	0.390736	5.81773	5.96527e-09	1.01547e-06
Cdca7	77.0568	2.69553	0.463868	5.81099	6.21038e-09	1.04118e-06
Mras	60.4292	-2.2008	0.381141	-5.77423	7.73077e-09	1.27673e-06
Glg1	756.33	-1.12443	0.194968	-5.76727	8.05675e-09	1.292e-06
Hells	109.613	2.90539	0.503719	5.76787	8.02776e-09	1.292e-06
Srgap3	139.029	1.37968	0.239773	5.75408	8.71142e-09	1.37703e-06
Ctr9	1163.24	-2.0477	0.356761	-5.73971	9.48408e-09	1.47805e-06
Ly6d	1265.98	-2.52465	0.441754	-5.71506	1.09667e-08	1.68536e-06
Folr2	38.769	-2.70398	0.474246	-5.70165	1.18652e-08	1.79848e-06
Hspb8	129.428	-2.75412	0.485273	-5.6754	1.38366e-08	2.06895e-06
Commd1b	30.1255	-2.10862	0.37244	-5.66163	1.49944e-08	2.1982e-06
G0s2	37.5913	2.98492	0.527539	5.6582	1.5297e-08	2.1982e-06
Rad54l	20.4179	3.205	0.566297	5.65957	1.51754e-08	2.1982e-06
Ctsc	132.215	1.2886	0.228713	5.63415	1.75928e-08	2.40327e-06
Fam83e	53.1133	-2.83613	0.503155	-5.63669	1.73352e-08	2.40327e-06
Ly6a	1188.09	-2.72727	0.48364	-5.63905	1.70988e-08	2.40327e-06
Stc1	161.823	1.93732	0.34379	5.63519	1.74867e-08	2.40327e-06
Zfp367	55.6376	2.53824	0.450877	5.62956	1.8067e-08	2.43795e-06
AI506816	88.1367	2.14332	0.381552	5.61737	1.93883e-08	2.58471e-06
Ikzf1	51.3415	1.86395	0.333708	5.58557	2.32929e-08	2.96249e-06
Lamc2	107.609	-1.78936	0.320045	-5.59096	2.25815e-08	2.96249e-06
Rev3l	208.102	-1.68997	0.302485	-5.58697	2.31064e-08	2.96249e-06
Tns3	90.3316	2.00315	0.358517	5.58732	2.30597e-08	2.96249e-06
Rad51	42.4146	2.91544	0.522405	5.58082	2.3939e-08	3.01006e-06
Mafb	131.663	1.8433	0.330979	5.56923	2.55872e-08	3.18115e-06
Ehd4	239.621	-1.12077	0.201454	-5.56339	2.64588e-08	3.25296e-06
Cdk19	600.771	-1.83051	0.329313	-5.55858	2.71983e-08	3.27626e-06
Muc4	22.4092	2.76681	0.497779	5.55831	2.72405e-08	3.27626e-06
Mxra8	26.318	-2.20802	0.397779	-5.55087	2.84254e-08	3.38201e-06
Map2	367.312	1.25724	0.226939	5.53999	3.02495e-08	3.56075e-06
Lifr	208.522	-1.88374	0.340214	-5.53693	3.07828e-08	3.58539e-06
Gnai2	982.95	-1.01293	0.183287	-5.52646	3.26753e-08	3.76617e-06
Gadd45g	577.383	-2.32313	0.421583	-5.51048	3.57864e-08	4.08223e-06
Dnajc9	88.3337	1.86213	0.338195	5.50609	3.66898e-08	4.14258e-06
Tnf	105.671	2.03424	0.369713	5.50222	3.75048e-08	4.19182e-06
Ccrl2	46.7078	1.91521	0.348996	5.48777	4.0703e-08	4.50379e-06
Parp3	35.5551	-2.15642	0.395148	-5.45725	4.83554e-08	5.29755e-06
Ddit4l	14.6764	2.82007	0.517273	5.45181	4.98593e-08	5.40876e-06
Nup85	128.43	1.37093	0.251646	5.44784	5.09853e-08	5.4772e-06
Plekhb2	195.47	-1.63672	0.300767	-5.44182	5.27403e-08	5.61126e-06
Stim1	112.566	-1.44466	0.265584	-5.43956	5.34109e-08	5.62849e-06
Gjb2	78.6944	2.48215	0.458341	5.41551	6.11137e-08	6.37947e-06
Retreg1	440.319	-1.12247	0.20737	-5.41288	6.202e-08	6.41356e-06
Mcm5	153.551	2.49581	0.461989	5.4023	6.57904e-08	6.74047e-06
Gm13889	125.571	2.31634	0.429177	5.39718	6.76966e-08	6.87214e-06
Gdpd1	170.491	-1.30358	0.242863	-5.36754	7.98194e-08	7.95677e-06
Ppfibp2	206.379	-1.86365	0.347107	-5.36909	7.9133e-08	7.95677e-06
Sertad4	277.42	1.91158	0.356626	5.36018	8.31382e-08	8.21361e-06
Fads2	480.819	2.06121	0.38489	5.35532	8.54046e-08	8.36285e-06
Lbp	40.7462	1.80779	0.338061	5.34752	8.91654e-08	8.59806e-06
Lypd3	104.221	-1.66336	0.311076	-5.34713	8.93607e-08	8.59806e-06
Nucb2	171.692	-1.66349	0.311267	-5.34424	9.07959e-08	8.66083e-06
R3hdml	118.582	-2.73609	0.512811	-5.33547	9.52976e-08	9.01254e-06
Abhd12	99.535	-1.50881	0.28292	-5.33301	9.65993e-08	9.05823e-06
Stk10	39.3878	1.87189	0.351111	5.33132	9.75023e-08	9.06607e-06
Ahr	85.7277	1.4044	0.263783	5.32406	1.01479e-07	9.27984e-06
Tsc22d1	1604.57	-1.72892	0.324733	-5.32412	1.01441e-07	9.27984e-06
Gfod1	53.5392	-1.87993	0.353465	-5.31859	1.04576e-07	9.40758e-06
Tfap4	40.7594	1.68088	0.316024	5.31883	1.04437e-07	9.40758e-06
Slc12a2	5253.36	-2.49917	0.470148	-5.31571	1.0624e-07	9.48021e-06
Lamb2	103.431	-1.35579	0.255461	-5.30724	1.11296e-07	9.85194e-06
Cav1	64.7178	-2.37689	0.448488	-5.29978	1.1594e-07	1.00351e-05
Fcgrt	61.5748	-2.00542	0.378413	-5.29955	1.16086e-07	1.00351e-05
Pdlim4	233.957	-2.18627	0.412431	-5.30092	1.15218e-07	1.00351e-05
Pdpn	34.4097	2.36399	0.446556	5.29382	1.19788e-07	1.02748e-05
Itpripl2	210.468	-1.22643	0.232052	-5.28518	1.25584e-07	1.06891e-05
Atp13a3	557.541	-1.6904	0.320079	-5.28119	1.28345e-07	1.08408e-05
Alcam	974.891	-1.29954	0.246308	-5.27607	1.31985e-07	1.10637e-05
Adamts15	73.74	1.69758	0.322306	5.267	1.38675e-07	1.13809e-05
Gcnt2	245.807	-2.18324	0.414504	-5.2671	1.38593e-07	1.13809e-05
Prkce	136.591	-1.81516	0.344644	-5.26676	1.38855e-07	1.13809e-05
Fut9	89.8134	1.56403	0.297683	5.25401	1.48825e-07	1.202e-05
Plekhh1	72.9062	-1.9164	0.364704	-5.25466	1.48297e-07	1.202e-05
Bard1	17.5726	3.02012	0.575499	5.24783	1.53901e-07	1.23399e-05
Rnaseh2b	44.7456	1.6012	0.305302	5.24463	1.56596e-07	1.24657e-05
Car2	117.983	2.5971	0.495427	5.24214	1.58724e-07	1.24794e-05
Epha4	104.842	1.25541	0.2395	5.24179	1.59024e-07	1.24794e-05
Plcb4	47.6386	-1.86804	0.356923	-5.23374	1.66116e-07	1.29442e-05
Neurl1b	101.34	2.40609	0.4599	5.23176	1.67899e-07	1.29917e-05
Cpe	96.0611	2.10617	0.403516	5.21953	1.7938e-07	1.37836e-05
Cd164l2	34.8958	-1.95608	0.37533	-5.21164	1.87181e-07	1.42839e-05
Padi2	68.2252	-2.6257	0.504252	-5.20713	1.91786e-07	1.4535e-05
Slc16a2	133.418	1.34549	0.258906	5.19682	2.02731e-07	1.526e-05
Prom1	483.307	-2.54733	0.491553	-5.18222	2.1926e-07	1.63926e-05
Plb1	265.374	2.06502	0.398767	5.17851	2.23665e-07	1.66098e-05
Clspn	41.1196	2.61246	0.505061	5.17257	2.309e-07	1.70327e-05
H2ac24	25.7958	3.12724	0.604914	5.16974	2.34426e-07	1.71783e-05
Ralgps2	70.3983	-1.81471	0.351445	-5.16357	2.4229e-07	1.76378e-05
Cdc42ep3	87.3897	1.39484	0.270847	5.14992	2.60592e-07	1.87237e-05
Idi1	25.3659	2.10736	0.4092	5.14995	2.60555e-07	1.87237e-05
Lmnb1	263.368	2.2528	0.438119	5.14198	2.71855e-07	1.94069e-05
Mthfd1	49.3368	1.78953	0.348825	5.13016	2.89489e-07	2.05333e-05
Ttk	53.7996	3.0083	0.588574	5.11117	3.20171e-07	2.25649e-05
Timeless	41.541	2.1621	0.423508	5.10522	3.30409e-07	2.31391e-05
Prkar2b	170.293	-1.05683	0.207099	-5.10303	3.34266e-07	2.32619e-05
Capn8	30.7793	-2.06739	0.405507	-5.09828	3.42756e-07	2.37037e-05
Bcl11a	129.078	1.42209	0.279248	5.09259	3.53213e-07	2.42751e-05
Serinc2	177.719	-1.81219	0.356367	-5.08519	3.67255e-07	2.50844e-05
Ndrg2	51.0269	-2.07193	0.40764	-5.08275	3.72002e-07	2.51491e-05
Plec	223.592	-1.26121	0.248154	-5.08237	3.72748e-07	2.51491e-05
Xpr1	226.995	-1.2188	0.239866	-5.08117	3.75118e-07	2.51556e-05
Pank1	69.8814	1.6313	0.321358	5.07625	3.84951e-07	2.56596e-05
Armcx4	144.47	1.49287	0.295233	5.05659	4.26813e-07	2.82796e-05
Dact2	79.1637	1.4801	0.293466	5.04354	4.57006e-07	3.00998e-05
Crabp2	80.6951	1.86146	0.369476	5.03811	4.7014e-07	3.07817e-05
Dsp	476.32	-1.85712	0.369273	-5.02913	4.92697e-07	3.20688e-05
Psat1	144.48	2.28289	0.454139	5.02685	4.986e-07	3.20756e-05
Sec14l4	157.746	-2.27211	0.451943	-5.02743	4.97088e-07	3.20756e-05
Ube2q2	245.308	-1.56352	0.311128	-5.02531	5.0262e-07	3.21474e-05
Cpt1a	312.445	-1.4527	0.289593	-5.01636	5.26598e-07	3.34874e-05
Panx1	17.9668	2.45195	0.489367	5.01046	5.43014e-07	3.4334e-05
Slc26a2	212.499	0.985813	0.196983	5.00457	5.59881e-07	3.51993e-05
Slc4a4	12.8283	2.50942	0.501678	5.00206	5.6721e-07	3.54586e-05
Ecm1	65.4656	-2.50634	0.501583	-4.99685	5.82735e-07	3.5822e-05
Gprc5a	102.779	-1.39186	0.278433	-4.9989	5.76573e-07	3.5822e-05
Nrarp	94.3824	1.51361	0.302903	4.99701	5.82264e-07	3.5822e-05
Cenph	64.2743	2.42328	0.485278	4.99358	5.92704e-07	3.62335e-05
Dtl	75.1279	2.38736	0.478557	4.98867	6.07952e-07	3.69615e-05
Id2	682.917	1.20637	0.242055	4.98385	6.233e-07	3.76875e-05
Rab32	28.4038	1.94588	0.390629	4.98141	6.31229e-07	3.79595e-05
Plce1	97.7725	1.46898	0.296308	4.95761	7.1364e-07	4.26834e-05
Gde1	333.997	-1.18899	0.240031	-4.9535	7.28917e-07	4.33627e-05
Tipin	157.749	1.83817	0.371293	4.95072	7.39387e-07	4.37504e-05
Muc1	158.035	1.48576	0.300286	4.94782	7.50493e-07	4.41713e-05
Lurap1l	413.248	1.44584	0.292712	4.93947	7.83358e-07	4.58617e-05
Zfp664	755.888	-1.28269	0.259978	-4.93386	8.06211e-07	4.69512e-05
Nrep	158.16	1.96333	0.399808	4.91068	9.07621e-07	5.25803e-05
Rflnb	109.069	1.21619	0.247764	4.90865	9.17041e-07	5.28493e-05
AU020206	76.638	1.67293	0.341969	4.89206	9.97871e-07	5.70297e-05
Asf1b	40.3911	2.57416	0.526234	4.89166	9.99888e-07	5.70297e-05
Trib2	140.981	1.12967	0.231029	4.88974	1.00969e-06	5.72936e-05
Fads1	281.172	1.54959	0.318217	4.86961	1.11821e-06	6.31272e-05
Slc1a1	33.407	1.70466	0.350873	4.85834	1.18372e-06	6.64864e-05
Clic4	533.225	-1.49728	0.308413	-4.85479	1.20515e-06	6.66751e-05
Ripk4	223.87	-0.946155	0.194815	-4.85668	1.19368e-06	6.66751e-05
Trim29	47.4889	-2.42692	0.49989	-4.85491	1.20444e-06	6.66751e-05
Kcnn4	136.212	1.50285	0.309986	4.84811	1.24644e-06	6.8616e-05
Eps8l1	157.581	-1.43082	0.295252	-4.8461	1.25915e-06	6.89485e-05
Ston2	116.076	-1.79536	0.370545	-4.84518	1.26494e-06	6.89485e-05
Csf1	33.877	1.84046	0.380478	4.83724	1.31656e-06	7.14107e-05
Ets2	1344.82	-1.04638	0.216912	-4.82398	1.4072e-06	7.57101e-05
Ptn	2207.38	-2.42228	0.502253	-4.82282	1.41544e-06	7.57101e-05
Vmn1r-ps63	62.3982	2.84406	0.589726	4.82269	1.41636e-06	7.57101e-05
Nat8	20.5925	2.08704	0.432869	4.82141	1.42546e-06	7.58304e-05
Cd44	352.929	1.67326	0.347577	4.81406	1.47895e-06	7.82993e-05
Mbnl2	773.772	-1.2721	0.264696	-4.80588	1.54069e-06	8.07947e-05
Sort1	298.569	-1.13422	0.235965	-4.80672	1.5343e-06	8.07947e-05
Tspan9	148.708	-2.14415	0.446388	-4.80333	1.5605e-06	8.14476e-05
Cbr2	111.995	2.04236	0.425285	4.80232	1.56834e-06	8.14727e-05
Cmas	213.754	1.11441	0.232152	4.80035	1.58388e-06	8.18957e-05
Flrt3	206.268	1.12478	0.234578	4.7949	1.62752e-06	8.37607e-05
Angptl4	183.257	-1.34907	0.281458	-4.79314	1.64194e-06	8.41113e-05
Fbn2	163.031	2.72275	0.568743	4.78731	1.69031e-06	8.61903e-05
Cdk18	48.961	-1.88411	0.394166	-4.78	1.75296e-06	8.8166e-05
Jdp2	63.8308	-1.33223	0.278681	-4.78048	1.74878e-06	8.8166e-05
Odc1	366.106	1.48884	0.311421	4.7808	1.74595e-06	8.8166e-05
Rasgrf1	99.2993	-2.48505	0.521952	-4.76106	1.92577e-06	9.64193e-05
Lingo1	15.8655	2.27287	0.477888	4.75607	1.974e-06	9.83888e-05
C3	335.335	1.67208	0.352168	4.74797	2.05473e-06	0.000101953
Cdt1	123.444	2.00702	0.422942	4.74538	2.08114e-06	0.000102803
Lix1l	18.4623	2.37555	0.500848	4.74305	2.1052e-06	0.000103529
Nanp	57.2723	1.50439	0.317615	4.73651	2.17429e-06	0.000106454
Cdk14	106.643	1.06409	0.225041	4.72843	2.26263e-06	0.000110291
Gpam	119.415	-1.36143	0.288062	-4.72617	2.28795e-06	0.000111036
Fam111a	48.5734	2.56249	0.542995	4.71918	2.36796e-06	0.000114417
Pakap	190.208	1.12113	0.237634	4.71787	2.38321e-06	0.000114653
Foxc1	193.959	1.17106	0.248387	4.71468	2.42087e-06	0.000115461
Tbc1d4	129.276	1.30174	0.27609	4.71492	2.41805e-06	0.000115461
Nudt4	366.338	1.12749	0.239877	4.7003	2.59784e-06	0.00012337
Oplah	61.2213	-1.55353	0.330716	-4.69747	2.634e-06	0.000124552
Acsl1	148.856	1.58049	0.337298	4.68575	2.78935e-06	0.000130862
Ehbp1l1	50.1245	-1.88527	0.402352	-4.68562	2.79109e-06	0.000130862
Adam10	573.64	-1.51392	0.323376	-4.68161	2.84631e-06	0.000132888
Atad2	119.762	1.84807	0.39529	4.67524	2.93613e-06	0.000134354
Ncapg2	39.0903	2.47312	0.528984	4.67524	2.93617e-06	0.000134354
Slco2a1	337.254	-2.25919	0.483242	-4.67508	2.93843e-06	0.000134354
Syn2	293.599	-2.49488	0.533376	-4.67753	2.9035e-06	0.000134354
Wnt5b	194.359	1.46876	0.314071	4.67653	2.91772e-06	0.000134354
Macrod2	12.6095	2.49531	0.534086	4.67212	2.98102e-06	0.000135741
Gns	310.037	-1.25418	0.269105	-4.66054	3.15376e-06	0.000143018
Itgb8	78.7967	1.37492	0.295068	4.65968	3.16698e-06	0.000143031
Tmpo	314.042	1.46605	0.314957	4.65476	3.24352e-06	0.000145893
Cck	392.628	1.77121	0.380941	4.64955	3.32652e-06	0.00014902
Atp2b1	1134.25	1.08674	0.233859	4.64698	3.36836e-06	0.000150286
Cystm1	204.399	-1.54764	0.333285	-4.64358	3.42419e-06	0.000152163
Mars2	36.1188	1.58464	0.341385	4.64179	3.45401e-06	0.00015275
Slc39a8	9.05628	2.61301	0.563012	4.64113	3.46501e-06	0.00015275
Reg3g	36.8374	-2.62843	0.56787	-4.62858	3.68179e-06	0.000161663
Krt8	2468.6	-1.1278	0.243968	-4.62274	3.78709e-06	0.000165431
Nhsl1	140.299	1.4388	0.311291	4.62206	3.79943e-06	0.000165431
Traf3ip2	53.8772	-1.50537	0.325743	-4.62135	3.81247e-06	0.000165431
Atg2a	131.309	-1.31385	0.284548	-4.61731	3.88748e-06	0.000168027
Cldn4	920.369	-1.35325	0.293164	-4.61601	3.91188e-06	0.000168424
Dus2	71.6621	-1.51471	0.328397	-4.61242	3.98012e-06	0.000170698
Slc43a2	71.01	1.40387	0.30443	4.61146	3.99851e-06	0.000170825
Itgav	186.973	-1.24362	0.269962	-4.60663	4.09247e-06	0.000174166
Nav3	187.427	1.01956	0.221409	4.60489	4.12692e-06	0.000174959
Topbp1	146.511	1.72846	0.375924	4.59789	4.2679e-06	0.000180245
Krt19	1150.2	-1.32312	0.287898	-4.59581	4.31074e-06	0.000181362
Upb1	8.31333	2.54971	0.555103	4.59322	4.36449e-06	0.000182928
Proc	45.6105	-2.52414	0.550008	-4.58928	4.44775e-06	0.000185714
Ptprz1	46.638	1.781	0.388151	4.58842	4.46605e-06	0.000185778
Grina	231.099	-1.60051	0.348972	-4.58634	4.51077e-06	0.0001866
Mtss1	530.898	-0.986138	0.215035	-4.58594	4.51955e-06	0.0001866
Amotl2	110.054	1.71498	0.374607	4.57809	4.69239e-06	0.0001924
Tcea3	40.6807	-1.94386	0.424611	-4.57798	4.69481e-06	0.0001924
Itpr3	110.701	-1.04636	0.22926	-4.56411	5.01628e-06	0.000204816
Dnase2a	87.2031	-1.35959	0.298322	-4.55746	5.17749e-06	0.000209768
Kif15	46.5717	2.5339	0.556032	4.5571	5.18645e-06	0.000209768
Mboat2	103.623	-1.55259	0.340721	-4.55678	5.19444e-06	0.000209768
Rtn4r	12.3026	2.29126	0.504131	4.54498	5.49404e-06	0.00022106
Pdlim7	26.8202	-1.9704	0.433862	-4.54154	5.58459e-06	0.000223889
Rnf185	53.4081	-1.59624	0.351728	-4.53828	5.67147e-06	0.000226552
Lamb1	51.9158	1.86499	0.411282	4.53458	5.77192e-06	0.00022913
Srsf7	605.533	1.07272	0.236574	4.53437	5.77743e-06	0.00022913
Entpd3	42.4497	-2.24109	0.494328	-4.5336	5.79856e-06	0.000229147
Atp8b1	115.437	-1.26527	0.279202	-4.53172	5.85043e-06	0.000230374
Bcr	152.087	-1.36326	0.301154	-4.52679	5.98854e-06	0.000234976
Fbxw11	586.137	-1.40305	0.310094	-4.5246	6.05106e-06	0.00023591
Tgm2	1933.01	-1.99769	0.44153	-4.52446	6.05499e-06	0.00023591
Spsb1	49.2411	-1.37517	0.304079	-4.52242	6.11356e-06	0.000237356
Dhx40	314.662	-1.66448	0.368147	-4.52124	6.14799e-06	0.000237858
Lyzl4	17.9607	-2.08518	0.46128	-4.52042	6.17173e-06	0.000237945
Fbxo6	87.0109	-1.61684	0.357868	-4.51797	6.24345e-06	0.00023822
Prkaa2	86.4598	1.64043	0.363057	4.51838	6.2316e-06	0.00023822
Wdr77	99.9403	1.15545	0.255727	4.51831	6.23364e-06	0.00023822
Zmat3	159.162	-1.26371	0.279795	-4.51655	6.28555e-06	0.000239002
Itih5	712.35	-1.64172	0.363682	-4.51416	6.35691e-06	0.000240888
Vav3	54.5621	-1.74702	0.38714	-4.51264	6.40265e-06	0.000241793
Cdk1	73.5517	2.48857	0.551804	4.50988	6.48652e-06	0.000244127
Maml3	88.997	-1.07234	0.238017	-4.50533	6.62712e-06	0.000248573
Aldoa	538.335	-1.50862	0.335475	-4.49697	6.89295e-06	0.000257221
Tmem158	753.703	-2.15119	0.478402	-4.49662	6.90417e-06	0.000257221
G3bp2	544.95	-1.07338	0.238761	-4.49564	6.93597e-06	0.000257539
Timm9	114.064	1.13605	0.253328	4.48452	7.30791e-06	0.000270442
Prkg1	20.933	1.91148	0.426406	4.48276	7.36852e-06	0.000271775
Tbx3	262.265	-1.86992	0.417228	-4.48177	7.40262e-06	0.000272126
Smc2	187.982	2.04813	0.457183	4.47989	7.46815e-06	0.000273626
Syt9	10.7157	2.55203	0.570679	4.47192	7.75196e-06	0.000283087
Isoc1	947.206	0.737777	0.165082	4.46915	7.85325e-06	0.000285843
Fxyd2	213.729	-2.49927	0.55969	-4.46547	7.98944e-06	0.000288142
Hdac11	205.069	-1.79666	0.40242	-4.46463	8.02059e-06	0.000288142
Ldhb	41.6595	1.50873	0.33778	4.46659	7.94754e-06	0.000288142
Ube2c	60.3966	2.36713	0.530175	4.46481	8.01404e-06	0.000288142
Nckap5	42.3827	-2.09324	0.469191	-4.46139	8.14294e-06	0.000290924
Pcna	327.029	1.49466	0.335036	4.46119	8.15062e-06	0.000290924
Trim47	87.3058	1.34222	0.300917	4.46044	8.17933e-06	0.000291011
Nek2	12.0344	2.67205	0.599512	4.45705	8.3096e-06	0.000294698
Glmp	65.6092	-1.39314	0.312873	-4.45275	8.47767e-06	0.000299698
Ly75	51.2478	-1.28885	0.289565	-4.45099	8.54748e-06	0.000301203
Fas	20.9739	2.01808	0.45394	4.4457	8.76066e-06	0.000307736
Chst1	294.948	1.40839	0.316881	4.44453	8.80828e-06	0.000308429
Faim2	31.2881	-1.84267	0.415208	-4.43794	9.08225e-06	0.000317019
D7Ertd443e	25.5245	1.63623	0.368989	4.43435	9.23499e-06	0.000321337
Fuca1	337.414	-1.64274	0.370703	-4.43143	9.36116e-06	0.000324706
Traip	16.1182	2.46113	0.555641	4.42935	9.45169e-06	0.000326822
Bicd1	29.3376	-1.42392	0.321764	-4.42536	9.62811e-06	0.000331885
Frmd4a	39.6694	1.41262	0.319277	4.42443	9.6699e-06	0.00033229
Rims2	18.5717	-1.79106	0.405277	-4.41935	9.89967e-06	0.000339133
2810459M11Rik	8.54541	2.70443	0.6126	4.41467	1.01164e-05	0.000345486
Syt7	140.805	-1.91722	0.435061	-4.4068	1.04911e-05	0.000357182
Tfap2c	325.75	1.31145	0.297647	4.40605	1.05273e-05	0.000357315
Zfhx4	65.5785	-1.32227	0.300385	-4.40191	1.07303e-05	0.000363091
Itih2	64.6726	-2.23941	0.509211	-4.39781	1.09347e-05	0.000368881
Cmip	89.3934	-1.09668	0.249492	-4.39567	1.10432e-05	0.000371407
Rin2	499.792	-0.998089	0.22733	-4.39049	1.13095e-05	0.000379209
Rragd	8.41082	2.56677	0.585245	4.38581	1.15557e-05	0.000386294
Shisa2	35.6339	1.80072	0.410675	4.38477	1.16108e-05	0.000386967
Rb1	241.561	1.52071	0.347062	4.38166	1.17779e-05	0.000391358
Spc24	40.1641	2.47797	0.565855	4.37917	1.19131e-05	0.000394666
Lmo7	351.478	-1.49562	0.341889	-4.37457	1.21673e-05	0.000401883
Uhrf1	104.551	2.49977	0.571948	4.37062	1.23896e-05	0.000408008
Rhbdl3	13.9263	2.13961	0.490528	4.36186	1.28964e-05	0.000423439
Smpdl3b	52.8006	2.11772	0.485944	4.35795	1.31284e-05	0.000429781
Fam174b	188.468	-1.69095	0.388852	-4.34858	1.37024e-05	0.000447246
Cnn3	536.901	-1.31207	0.301976	-4.34494	1.39314e-05	0.000452978
Fut8	26.2808	1.65238	0.38034	4.34449	1.39598e-05	0.000452978
Fam181b	8.06731	2.49169	0.573933	4.34144	1.41553e-05	0.000457976
Mcm3	249.629	2.07203	0.477434	4.33992	1.42531e-05	0.000459469
Zmiz1	366.518	-1.12328	0.258853	-4.33944	1.42845e-05	0.000459469
Nuf2	27.69	2.53955	0.585475	4.33759	1.44055e-05	0.000462019
Ier5l	53.0415	1.23657	0.285569	4.33018	1.4899e-05	0.000476468
Mis18bp1	42.1007	2.37542	0.5487	4.32918	1.49667e-05	0.000477253
Siva1	109.711	1.36546	0.315764	4.32431	1.53013e-05	0.000486521
Pllp	40.1988	-2.33586	0.540384	-4.32259	1.54207e-05	0.00048891
G6pdx	114.449	-1.57839	0.365254	-4.32135	1.55081e-05	0.000490276
Dsc2	44.6801	-1.6514	0.382277	-4.31991	1.56095e-05	0.000492077
Prkar1b	15.3194	-2.13159	0.494292	-4.31241	1.61482e-05	0.000507613
Pgap4	60.7628	1.4513	0.336655	4.31094	1.62564e-05	0.000509566
Prcp	11.9756	2.098	0.487139	4.30679	1.65644e-05	0.000517753
Slc16a7	15.3297	2.01761	0.468763	4.30412	1.67651e-05	0.00052255
Cdk6	483.585	1.07315	0.249509	4.30106	1.69982e-05	0.000528328
Mettl27	47.6074	-1.50065	0.349152	-4.29798	1.72359e-05	0.000534215
Acadvl	106.929	-0.95317	0.221827	-4.29691	1.73194e-05	0.000535306
Mtss2	111.495	1.21904	0.283814	4.2952	1.74538e-05	0.000537955
Fam83d	11.248	2.3679	0.551858	4.29078	1.78049e-05	0.000547253
Slco1a5	37.2212	1.7997	0.420076	4.28423	1.83374e-05	0.000562061
Serpinh1	69.4384	1.67252	0.390725	4.28054	1.86437e-05	0.000569868
Rgma	85.8736	1.5708	0.367476	4.27455	1.91523e-05	0.000583801
Mcm4	95.959	1.72104	0.402801	4.27267	1.93146e-05	0.000584042
Reep6	85.4244	-1.69474	0.396652	-4.27263	1.93185e-05	0.000584042
Sorl1	647.936	-0.864714	0.202363	-4.27309	1.92785e-05	0.000584042
Car13	13.4225	1.95715	0.458406	4.26947	1.95934e-05	0.000590738
Rab27b	101.25	-1.46883	0.344249	-4.26678	1.98319e-05	0.000596303
Rhoc	927.691	-1.78722	0.419414	-4.26122	2.03312e-05	0.00060966
Lratd1	122.063	-2.0778	0.487766	-4.25983	2.04585e-05	0.000611819
Csmd1	15.4218	1.98255	0.465599	4.25806	2.06204e-05	0.000614729
Eif1b	122.845	1.20189	0.282295	4.25756	2.06669e-05	0.000614729
Cenpw	75.208	1.83008	0.429979	4.2562	2.0793e-05	0.000616821
Arhgef28	14.9567	1.96751	0.462481	4.25425	2.09748e-05	0.000619515
Gpx3	2397.24	-2.26479	0.532387	-4.25403	2.09958e-05	0.000619515
Mob3b	116.891	1.30975	0.308013	4.25227	2.11612e-05	0.000621083
Racgap1	47.2879	2.19345	0.515801	4.25251	2.11391e-05	0.000621083
Igf2bp2	31.3493	-2.03569	0.479044	-4.24949	2.14256e-05	0.00062718
Ctse	50.3634	-2.1139	0.497805	-4.24644	2.17191e-05	0.000634095
Slc31a1	214.007	-0.949355	0.223796	-4.24206	2.21482e-05	0.000644921
Diaph2	146.674	-1.34892	0.318109	-4.24043	2.23095e-05	0.000646668
Elf5	272.705	1.42084	0.335165	4.23924	2.24281e-05	0.000646668
Fam185a	40.7759	1.43285	0.337967	4.23963	2.23892e-05	0.000646668
Gm44250	86.6703	-1.61639	0.381306	-4.2391	2.2442e-05	0.000646668
Man1c1	69.6633	-1.32514	0.312829	-4.23598	2.27562e-05	0.000654019
G3bp1	541.835	0.889607	0.210102	4.23417	2.29397e-05	0.000657585
Adck5	85.3094	-1.8263	0.431784	-4.22965	2.34057e-05	0.000669211
Usp3	109.43	-1.02662	0.24282	-4.22791	2.35868e-05	0.000672649
Dst	422.257	-1.31774	0.311747	-4.22696	2.36875e-05	0.000673756
Zdhhc20	336.995	-0.970422	0.22961	-4.22639	2.37474e-05	0.000673756
Hip1r	204.707	-1.36699	0.323548	-4.225	2.3894e-05	0.000676183
Rangrf	68.2985	1.15883	0.274374	4.22353	2.40504e-05	0.000678873
Esr1	215.109	-1.73522	0.411029	-4.22166	2.42508e-05	0.000682787
Zbtb16	62.3207	-1.80362	0.427638	-4.21763	2.46889e-05	0.000693357
Dap	299.142	-1.31996	0.313032	-4.21668	2.47923e-05	0.000694498
Pgap2	169.501	-0.83608	0.198392	-4.21429	2.50568e-05	0.000700136
Phldb1	19.8787	-1.79003	0.42549	-4.20699	2.58795e-05	0.000721301
Snn	22.7239	1.75853	0.418114	4.20585	2.60099e-05	0.000723116
Runx1	580.94	-0.957957	0.22803	-4.20102	2.65715e-05	0.000736875
Gins2	52.5967	1.64327	0.391623	4.19605	2.71606e-05	0.00075133
Rps6ka1	72.5929	-1.108	0.264098	-4.19542	2.7237e-05	0.000751564
Ckap2l	41.8995	2.29305	0.546994	4.1921	2.76387e-05	0.000760752
Egfl7	23.5949	-1.93653	0.462497	-4.18711	2.82528e-05	0.000775725
Lama5	127.993	-1.53562	0.366939	-4.18493	2.85254e-05	0.00078127
Hmmr	26.1952	2.52294	0.60337	4.18142	2.897e-05	0.00079149
Mmd	23.3813	1.53037	0.36605	4.18077	2.9053e-05	0.000791801
Dut	141.661	1.72606	0.413069	4.17861	2.93293e-05	0.000796675
Esco2	21.4501	2.42484	0.580361	4.17816	2.93881e-05	0.000796675
Mcm2	67.4699	1.79436	0.429509	4.1777	2.94478e-05	0.000796675
Actr3b	18.6905	1.98973	0.476492	4.17578	2.96961e-05	0.000801434
Slc39a14	60.7218	1.52428	0.365419	4.1713	3.0286e-05	0.000815365
Rrs1	223.163	0.916581	0.219892	4.16832	3.06858e-05	0.000824123
Fbxo2	34.6469	-2.03425	0.488161	-4.16716	3.08424e-05	0.000826321
Krt7	611.465	-1.83191	0.439732	-4.16597	3.10029e-05	0.000828617
Abcc3	31.8374	-2.01388	0.483594	-4.1644	3.12172e-05	0.000830332
Krt80	23.9083	-1.70383	0.409134	-4.16448	3.12059e-05	0.000830332
Large2	12.3919	2.11636	0.508517	4.16182	3.1572e-05	0.000837755
Pls1	29.5124	-1.97579	0.47628	-4.14838	3.34836e-05	0.000886354
Cenpk	37.6916	2.25472	0.543737	4.14672	3.37279e-05	0.00088857
Kcne3	18.9578	-1.70843	0.411954	-4.14714	3.36649e-05	0.00088857
Cpeb1	18.7565	-1.79151	0.432168	-4.1454	3.39219e-05	0.000891558
Ugt8a	44.9663	1.42623	0.344367	4.1416	3.44886e-05	0.000904305
Hoxb3os	17.5426	-1.67982	0.4061	-4.13648	3.52676e-05	0.000921091
Ntn4	33.0321	-1.83444	0.443499	-4.1363	3.52953e-05	0.000921091
Nfib	2984.9	0.714371	0.172956	4.13037	3.62185e-05	0.000942959
Vill	87.1015	-1.40598	0.340475	-4.12947	3.63598e-05	0.000944417
Brip1	39.0022	2.35298	0.570228	4.12639	3.68498e-05	0.000954903
Ccdc34	225.338	1.33161	0.322829	4.12483	3.71004e-05	0.000959151
Ifi47	53.9612	1.69844	0.412147	4.12096	3.77293e-05	0.000973134
Sdf4	269.085	-0.979818	0.237825	-4.11992	3.79008e-05	0.000975285
Ldb3	23.7076	1.77593	0.431268	4.11791	3.82321e-05	0.000981527
Exosc8	67.1991	1.53414	0.372629	4.11706	3.83743e-05	0.000982898
Myh14	222.884	-0.893645	0.217252	-4.1134	3.89872e-05	0.000996289
Kif20b	75.4304	2.16964	0.527672	4.11172	3.92721e-05	0.000998606
Pbk	59.5135	2.43288	0.591709	4.11161	3.92907e-05	0.000998606
Sh3glb2	90.023	-1.41432	0.344055	-4.11074	3.94388e-05	0.000998606
Tarsl2	23.2644	1.63154	0.396861	4.11112	3.93751e-05	0.000998606
Dhrs13	21.2429	1.63678	0.398492	4.10743	4.00084e-05	0.00100472
Nup35	61.2443	1.27483	0.310386	4.10723	4.00435e-05	0.00100472
Piezo2	641.266	-2.21314	0.538734	-4.10804	3.99039e-05	0.00100472
Tmprss4	78.4967	-2.03598	0.495682	-4.10743	4.00084e-05	0.00100472
Gstm2	28.1791	-1.57458	0.383505	-4.10576	4.02996e-05	0.00100886
Ndc80	26.4818	2.40909	0.587013	4.10397	4.06113e-05	0.00101208
Tcaf2	107.197	1.24377	0.303036	4.10438	4.05408e-05	0.00101208
Srsf1	360.694	0.960855	0.23418	4.10306	4.07716e-05	0.00101379
Insig2	83.5418	-1.13257	0.276189	-4.10072	4.11863e-05	0.00101952
Rrm2	37.4646	2.33901	0.57035	4.101	4.11361e-05	0.00101952
Prlr	5576.11	-1.86004	0.453676	-4.09993	4.13276e-05	0.00102074
Cdc25a	116.615	1.41992	0.346463	4.09832	4.16152e-05	0.00102555
Gpa33	6.16208	-2.51368	0.613468	-4.09748	4.17667e-05	0.001027
Wdfy3	128.234	-1.37517	0.3358	-4.09522	4.21776e-05	0.0010348
Cutal	34.5765	-1.74792	0.427023	-4.09327	4.25328e-05	0.00104121
Samd1	44.1697	1.51981	0.371349	4.09267	4.26436e-05	0.00104162
Acss1	132.701	1.18374	0.289487	4.08911	4.3304e-05	0.00105542
Stom	18.41	-1.974	0.482807	-4.08859	4.34012e-05	0.00105546
Agps	705.258	-1.61173	0.394407	-4.08646	4.38013e-05	0.00106285
Sgo2a	28.9719	2.23275	0.546862	4.08284	4.44893e-05	0.00107719
Rnf152	8.33639	-2.22491	0.545205	-4.08086	4.48695e-05	0.00108402
Dipk1a	127.604	-1.74594	0.428367	-4.07581	4.58553e-05	0.00110542
Ptprb	13.3805	-1.86261	0.457532	-4.07099	4.68135e-05	0.00112607
Pdgfb	43.3553	1.79775	0.441681	4.07024	4.69649e-05	0.00112726
Lysmd2	146.079	1.04274	0.256381	4.06715	4.75911e-05	0.00113982
Samd8	140.352	-0.843031	0.20734	-4.06594	4.78385e-05	0.00114327
Tpst1	6.87366	2.30014	0.566247	4.06207	4.86387e-05	0.00115989
H2-Q7	374.726	1.42603	0.352014	4.05106	5.09861e-05	0.00121325
Arid5b	296.032	-1.13036	0.27915	-4.0493	5.1371e-05	0.00121457
Slc25a24	116.34	-1.04381	0.257753	-4.04963	5.12992e-05	0.00121457
Snrpd1	501.472	0.988441	0.244069	4.04985	5.12502e-05	0.00121457
Dctd	10.634	1.99627	0.493135	4.04813	5.1628e-05	0.00121805
Tor3a	91.6013	-1.1394	0.281668	-4.04518	5.22837e-05	0.00123089
Tgfb2	250.911	1.2514	0.309437	4.04412	5.25207e-05	0.00123385
Trerf1	8.87068	-2.07789	0.513942	-4.04304	5.2763e-05	0.00123691
Man1a	24.6568	-1.86535	0.461846	-4.0389	5.37027e-05	0.00125394
Mgat5	161.375	-1.87416	0.464034	-4.03884	5.37159e-05	0.00125394
Dpp7	24.5957	-1.91615	0.474532	-4.03798	5.39131e-05	0.00125589
Epb41l2	64.2013	1.5863	0.393073	4.03565	5.44519e-05	0.00126106
Tk1	67.3863	2.2069	0.546866	4.03554	5.44767e-05	0.00126106
Tmed3	971.125	-1.83439	0.454525	-4.03585	5.44055e-05	0.00126106
Ahnak2	26.4178	-2.35094	0.583521	-4.02888	5.60432e-05	0.00129461
Nup107	25.3304	1.77248	0.439997	4.02839	5.61604e-05	0.00129461
Adgrf5	8.52742	-2.18401	0.542367	-4.02681	5.65398e-05	0.00129795
Cfap126	37.8364	-1.8122	0.449994	-4.02716	5.64547e-05	0.00129795
Rundc3a	17.2182	-2.05487	0.510652	-4.02402	5.72125e-05	0.00131068
Lrrk1	44.6686	-1.79177	0.445334	-4.02343	5.73572e-05	0.00131128
Mcm6	283.813	1.35115	0.336163	4.01934	5.83619e-05	0.00133149
Tcf4	275.692	-0.79425	0.197786	-4.01571	5.92667e-05	0.00134935
Ier2	438.216	1.17311	0.292308	4.01328	5.98797e-05	0.00136051
Pqlc3	29.2286	-1.64418	0.409974	-4.01046	6.06011e-05	0.00137408
Atp6v0d1	150.377	-1.03465	0.258037	-4.00968	6.08007e-05	0.00137579
Pld3	92.6673	-1.20808	0.301484	-4.00712	6.14641e-05	0.00138521
Tspo	176.319	-1.07031	0.267103	-4.00711	6.14675e-05	0.00138521
Klf7	401.543	1.02768	0.256553	4.00574	6.18245e-05	0.00139042
E2f1	27.238	2.27181	0.567282	4.00472	6.20901e-05	0.00139356
Krt18	2572.71	-1.15932	0.289571	-4.00357	6.2393e-05	0.00139753
Mms22l	41.6574	1.82411	0.455827	4.00176	6.28733e-05	0.00140279
Pon3	46.2281	-1.40792	0.351828	-4.00173	6.28816e-05	0.00140279
Aldoc	355.835	0.974762	0.243698	3.99987	6.33764e-05	0.00140838
Ehd3	104.743	1.27708	0.319284	3.99983	6.33867e-05	0.00140838
Mgme1	38.79	1.31144	0.32805	3.99769	6.39636e-05	0.00141835
Cerk	20.7256	-1.92589	0.481912	-3.99634	6.4328e-05	0.00142104
Tcf7l2	904.016	1.0384	0.259842	3.99629	6.43416e-05	0.00142104
Ppp1r18	58.8998	-1.05985	0.265256	-3.99557	6.45383e-05	0.00142254
Cd24a	2021.56	-0.923908	0.231351	-3.99353	6.50968e-05	0.001432
Plpp3	213.692	1.19427	0.299475	3.98789	6.66638e-05	0.00146356
Ptpn6	35.958	-1.24837	0.313141	-3.98662	6.70204e-05	0.00146848
Ddit4	155.77	-1.06864	0.268237	-3.98394	6.77822e-05	0.00148223
Plppr3	8.53914	2.17456	0.546232	3.98103	6.86178e-05	0.00149166
Rufy3	64.639	1.28061	0.321672	3.98109	6.85996e-05	0.00149166
Tanc1	223.531	0.840003	0.210966	3.98169	6.84265e-05	0.00149166
Hs3st6	38.1665	-2.24282	0.563643	-3.97914	6.91636e-05	0.00149764
Zfp992	19.8523	-1.66102	0.417395	-3.9795	6.90599e-05	0.00149764
Pola1	108.739	1.95076	0.490559	3.97661	6.99034e-05	0.00151071
Cxcl1	194.808	2.09338	0.526707	3.97447	7.05369e-05	0.0015195
Tcf19	28.4603	2.00081	0.503436	3.9743	7.05852e-05	0.0015195
Tspan2	38.8546	1.63863	0.413242	3.96531	7.33008e-05	0.0015749
Kcnk16	25.0589	-1.96775	0.496323	-3.96465	7.35036e-05	0.0015762
Fgg	137.266	-2.02378	0.511056	-3.96	7.49492e-05	0.00160273
Rpa2	165.8	1.60622	0.405638	3.95974	7.50306e-05	0.00160273
Ctsd	947.606	-1.15516	0.291762	-3.95926	7.51817e-05	0.00160286
Pald1	93.9319	1.50694	0.38069	3.95844	7.54394e-05	0.00160526
Pik3c2a	179.359	-0.791317	0.199987	-3.95683	7.59506e-05	0.00161304
Trip13	34.4496	1.94927	0.493511	3.94981	7.82139e-05	0.00165792
Pgap1	77.315	-1.2667	0.320903	-3.9473	7.90388e-05	0.00167221
Adamts8	34.2671	1.8933	0.479826	3.94581	7.95323e-05	0.00167944
Elovl7	185.388	-0.981575	0.248842	-3.94457	7.99429e-05	0.00168489
Thsd7a	23.9593	-1.91309	0.485107	-3.94365	8.02521e-05	0.00168499
Tmem37	7.51086	2.2423	0.568549	3.9439	8.01684e-05	0.00168499
Sytl1	36.8053	-1.4634	0.371465	-3.93953	8.16406e-05	0.0017109
Itsn1	76.431	1.1662	0.296114	3.93834	8.20461e-05	0.00171614
Cep85l	51.4388	-1.36371	0.34643	-3.93646	8.26915e-05	0.00171666
Mfsd4a	48.1325	-1.79317	0.455509	-3.93663	8.26348e-05	0.00171666
Sestd1	72.5505	1.19675	0.304015	3.93649	8.26808e-05	0.00171666
Usp1	248.699	1.62041	0.411558	3.93726	8.2419e-05	0.00171666
Ccn2	16.2095	2.43118	0.617733	3.93565	8.29734e-05	0.00171923
Kcnk5	138.467	1.16723	0.296633	3.93493	8.3222e-05	0.00171923
Rcc1	64.7946	1.73973	0.442145	3.93476	8.32814e-05	0.00171923
H2az1	1800.18	1.36931	0.348045	3.93429	8.34439e-05	0.00171938
Hlf	127.822	1.20711	0.307012	3.93179	8.43143e-05	0.00173087
Ly6c1	57.9684	-1.66833	0.424312	-3.93184	8.42986e-05	0.00173087
Ackr3	62.0711	1.39762	0.355694	3.92927	8.5205e-05	0.00174591
Fen1	48.2655	1.66341	0.423534	3.92744	8.58553e-05	0.00174921
Gsdmd	4.45869	-2.42081	0.616448	-3.92704	8.59981e-05	0.00174921
Itga3	146.301	-1.08386	0.27598	-3.92731	8.5901e-05	0.00174921
Khdrbs3	59.8929	1.82632	0.464938	3.92809	8.56239e-05	0.00174921
Thbs1	92.5086	1.36723	0.348321	3.92519	8.66609e-05	0.00175946
Il33	17.3448	-2.1235	0.541323	-3.9228	8.75257e-05	0.00177052
Pdcd4	473.305	-0.769056	0.196029	-3.92317	8.73917e-05	0.00177052
Jcad	23.0596	-1.48754	0.379359	-3.92118	8.81161e-05	0.00177804
Rassf4	119.26	1.19423	0.30459	3.92078	8.82636e-05	0.00177804
Spire1	47.1167	-1.15593	0.294844	-3.92046	8.83799e-05	0.00177804
Gas7	16.541	2.03053	0.51829	3.91776	8.93758e-05	0.00179482
Atp23	29.6468	1.36042	0.347608	3.91365	9.09103e-05	0.00182232
Birc5	132.974	2.01085	0.5142	3.91063	9.20545e-05	0.00184192
Cerox1	47.491	1.37047	0.35082	3.90646	9.36574e-05	0.0018618
Pcsk5	3.83797	2.52035	0.645081	3.90703	9.34385e-05	0.0018618
Stard4	32.7051	1.92392	0.492448	3.90686	9.35039e-05	0.0018618
Vrk1	65.5702	1.32771	0.339889	3.9063	9.37212e-05	0.0018618
Plch2	16.5737	-1.7292	0.442861	-3.90462	9.43726e-05	0.00187139
Ccdc136	67.4227	-1.62194	0.415726	-3.90146	9.56141e-05	0.00189261
Acot2	30.8049	-1.37977	0.353729	-3.90065	9.59358e-05	0.00189559
Dhfr	72.5335	1.84307	0.472876	3.89758	9.7158e-05	0.00191291
Large1	164.75	-1.27628	0.327436	-3.8978	9.70722e-05	0.00191291
Zfp52	11.3211	-1.77095	0.454616	-3.89548	9.80031e-05	0.00192612
Riox1	151.255	0.950557	0.244171	3.893	9.90106e-05	0.00194247
Slc44a2	60.9692	-1.51788	0.389978	-3.89222	9.93299e-05	0.00194528
Gm266	283.008	1.46157	0.375603	3.89127	9.97194e-05	0.00194946
Cdkn1a	238.864	-1.41693	0.364357	-3.88885	0.000100719	0.00195919
Gpr137	28.5473	-1.4667	0.377161	-3.88878	0.000100748	0.00195919
Plk4	21.7168	2.02639	0.52099	3.88949	0.000100456	0.00195919
Hcfc1r1	204.372	-1.02244	0.263342	-3.88258	0.000103355	0.00199934
Snhg5	103.756	1.06547	0.27442	3.88264	0.00010333	0.00199934
Trim62	15.389	-1.79765	0.462936	-3.88315	0.000103113	0.00199934
Tcn2	169.747	-1.60034	0.41259	-3.87876	0.000104991	0.00202744
Prss16	19.9819	1.73659	0.447911	3.87709	0.000105715	0.00203787
Nbeal1	192.402	-0.771862	0.199141	-3.87596	0.000106204	0.00204374
Gclm	375.509	-0.992234	0.256134	-3.87388	0.000107115	0.00205769
Prdx6	977.137	-1.21974	0.314932	-3.87302	0.000107496	0.00206142
Dnpep	157.866	-1.31177	0.338762	-3.87224	0.00010784	0.00206187
Phactr1	63.4139	-1.42791	0.368766	-3.87212	0.000107892	0.00206187
Stmn1	751.265	1.91852	0.496488	3.86418	0.000111463	0.00212644
Snhg11	92.0856	-1.54272	0.399336	-3.86321	0.000111905	0.0021312
Myh9	823.236	-0.708699	0.183517	-3.86176	0.000112573	0.00213657
Urah	294.284	-1.30988	0.339182	-3.86187	0.000112524	0.00213657
Car12	33.572	1.65787	0.429484	3.86014	0.000113321	0.00214342
Nupr1	385.767	-1.76627	0.457528	-3.86047	0.000113167	0.00214342
Alg14	190.401	-1.03493	0.268335	-3.85687	0.000114849	0.00216862
Abcg1	24.1257	-1.64749	0.427228	-3.85623	0.000115149	0.00217058
Gprc5c	74.7425	-1.40541	0.364779	-3.85277	0.000116788	0.00219436
Hectd1	758.61	-0.664804	0.172572	-3.85234	0.000116996	0.00219436
Tcf7l1	125.249	1.04063	0.270131	3.85232	0.000117006	0.00219436
Ddx20	27.6774	1.61795	0.420304	3.84948	0.000118367	0.00221612
Sprr1a	138.718	-2.49967	0.649662	-3.84764	0.00011926	0.00222907
B3glct	80.4017	1.80397	0.469079	3.84577	0.000120175	0.00224197
Sgo1	28.4664	2.11515	0.550046	3.8454	0.000120355	0.00224197
Polk	53.7997	-1.16057	0.301866	-3.84466	0.000120719	0.00224497
Kdm5b	253.552	-0.694403	0.180652	-3.84388	0.000121102	0.00224832
H19	28.1643	2.18952	0.569722	3.84313	0.000121476	0.00225147
Rhbdd1	94.1936	-1.24286	0.323457	-3.84243	0.000121823	0.00225413
Por	219.436	-1.07202	0.279027	-3.84201	0.000122032	0.00225423
Chaf1a	54.3834	1.8222	0.474349	3.84148	0.000122297	0.00225536
Aif1l	90.771	-1.76587	0.459906	-3.83963	0.000123219	0.00226858
Ppil1	103.56	1.13631	0.296042	3.83833	0.000123873	0.00227684
Ncmap	14.5843	-1.85586	0.483977	-3.83461	0.000125765	0.00230396
Psme1	432.183	-0.828023	0.215934	-3.83462	0.00012576	0.00230396
Mpp5	284.206	-0.72115	0.188107	-3.83372	0.00012622	0.00230615
Spns2	182.433	1.4225	0.371066	3.83356	0.000126301	0.00230615
Kif26b	20.7482	1.90424	0.496796	3.83304	0.000126567	0.00230719
C1ra	49.7476	-1.19777	0.31255	-3.83225	0.000126976	0.00231084
Atp7a	116.437	-0.846994	0.221213	-3.82886	0.00012874	0.0023391
Aldh3b1	24.2898	-1.6951	0.44282	-3.82795	0.000129213	0.00234383
Melk	25.9367	2.24084	0.58573	3.82572	0.000130392	0.00236135
Fads3	75.6397	1.34021	0.350564	3.82301	0.000131833	0.00238355
Epn2	189.84	-1.15347	0.302027	-3.81909	0.000133947	0.00241782
Fbxo31	116.731	-1.12921	0.295795	-3.81756	0.00013478	0.00242582
Hirip3	75.5303	1.74108	0.456081	3.81747	0.000134829	0.00242582
Epb41l3	31.9789	-1.58462	0.415155	-3.81693	0.000135123	0.00242716
Gm16485	149.042	-2.05942	0.540192	-3.81238	0.000137636	0.00246831
Lrba	202.146	-0.778638	0.204313	-3.811	0.000138406	0.0024741
Ly6k	26.2416	-1.96735	0.516185	-3.81133	0.000138222	0.0024741
Dnm2	114.457	-0.90397	0.237278	-3.80975	0.00013911	0.00248266
Sfrp2	39.5184	1.76087	0.46245	3.80769	0.000140273	0.00249537
Ssh2	100.907	-0.93613	0.245831	-3.80802	0.000140084	0.00249537
Ccnb1	42.0829	2.11112	0.554531	3.80704	0.000140639	0.00249787
Ppif	62.5953	1.22538	0.321913	3.80656	0.000140912	0.0024987
Pigr	13.0697	1.91004	0.501976	3.80503	0.000141784	0.00251015
Kif18a	32.6098	1.82869	0.48089	3.80271	0.00014312	0.00252975
Enho	214.752	-1.99395	0.5248	-3.79946	0.000145013	0.00255911
H1f2	384.311	-1.39787	0.368023	-3.79832	0.00014568	0.0025668
Adh1	18.081	-1.81497	0.478012	-3.79691	0.000146514	0.00257738
Pdgfa	69.9322	1.30979	0.345044	3.79602	0.000147037	0.00257839
Zwilch	20.8606	1.95497	0.514994	3.7961	0.000146992	0.00257839
Mbd4	30.7077	1.45692	0.384012	3.79396	0.000148264	0.0025958
Mnd1	44.6942	1.32105	0.348395	3.7918	0.000149558	0.00261141
Pkm	751.069	-1.19522	0.315221	-3.79169	0.000149628	0.00261141
Lgr6	165.843	0.961807	0.253779	3.78994	0.000150681	0.0026219
Serinc1	272.254	-0.869429	0.229406	-3.78991	0.000150703	0.0026219
Donson	30.199	1.32977	0.351104	3.78738	0.000152245	0.00264457
Abhd11os	54.991	-1.84217	0.48657	-3.78603	0.00015307	0.00265474
Sowahc	64.51	-1.52181	0.402054	-3.78508	0.000153657	0.00266073
Hivep3	232.962	0.861279	0.227633	3.78363	0.000154559	0.00267218
Gclc	487.539	-1.33105	0.352021	-3.78116	0.000156101	0.00269044
Tcta	23.0543	-1.44702	0.382669	-3.78139	0.000155956	0.00269044
Lnx2	81.0995	-0.952362	0.251995	-3.77929	0.000157274	0.00270643
Slc38a1	129.819	-1.64067	0.43433	-3.77748	0.000158425	0.00272201
Cdc7	23.463	1.71793	0.454848	3.77694	0.000158766	0.00272364
Dstyk	168.139	-1.33381	0.353324	-3.77503	0.000159987	0.0027361
Fhod3	15.4045	1.76751	0.468188	3.7752	0.000159877	0.0027361
Hid1	227.225	-1.04068	0.275963	-3.77109	0.000162537	0.00277543
Cav2	205.544	-1.42734	0.378731	-3.76874	0.000164071	0.0027973
Gk	69.3805	1.31882	0.350081	3.76718	0.0001651	0.00280189
Mcm7	252.988	1.87208	0.496889	3.7676	0.000164821	0.00280189
Mcur1	179.53	-1.32819	0.352551	-3.76736	0.00016498	0.00280189
Grsf1	175.178	0.904882	0.240313	3.76543	0.000166262	0.00281729
Capn5	51.9155	-1.10094	0.292412	-3.76501	0.000166541	0.00281771
Gna13	455.996	-0.877661	0.233207	-3.76344	0.000167593	0.00283117
Utp6	65.0606	1.13214	0.300866	3.76292	0.000167938	0.00283267
Ccdc88a	135.313	1.35502	0.360201	3.76184	0.000168666	0.00284062
Tbcel	88.5306	-1.29978	0.345566	-3.7613	0.000169036	0.00284253
Nfkbiz	728.915	1.52315	0.405181	3.7592	0.000170461	0.00286214
Ttc7	87.5178	1.19216	0.317237	3.75794	0.000171317	0.00287216
Gm42440	16.6894	1.86565	0.496589	3.75693	0.000172011	0.00287746
Tgfb3	356.435	1.24409	0.331163	3.75672	0.000172154	0.00287746
Inava	33.5071	-1.42236	0.378866	-3.75425	0.000173859	0.00290158
Bcl2	203.818	0.89609	0.238722	3.75369	0.000174247	0.00290369
Arhgap6	93.074	1.13839	0.303529	3.75052	0.000176465	0.00293622
Irak1bp1	21.0457	1.49906	0.400278	3.74506	0.000180351	0.00299638
Lpp	728.565	-0.770837	0.205887	-3.74399	0.000181121	0.00300465
Memo1	255.63	-1.00967	0.269724	-3.74335	0.000181583	0.00300757
Tnfrsf11a	46.4623	1.53665	0.410541	3.74299	0.00018184	0.00300757
Mfhas1	28.5116	1.54701	0.413372	3.74242	0.000182257	0.00300996
Igf1	15.3666	2.01283	0.537904	3.74199	0.000182571	0.00301065
Hspa2	66.8897	-1.23813	0.330974	-3.74088	0.000183377	0.00301944
Cavin1	240.962	-1.40378	0.375675	-3.73669	0.00018646	0.0030625
Pus7	59.1192	1.09405	0.292795	3.73657	0.000186546	0.0030625
Coprs	37.5087	1.53872	0.412009	3.73467	0.000187958	0.00308113
Dynll2	557.49	0.71702	0.192102	3.73249	0.000189596	0.00310337
Mdc1	48.9901	1.214	0.325405	3.73072	0.000190932	0.00312062
Trim46	75.6839	0.89265	0.239326	3.72985	0.000191593	0.0031268
Cks1b	385.789	1.47708	0.396715	3.72329	0.000196642	0.00320407
Fabp5	162.99	1.9689	0.528855	3.72295	0.000196906	0.00320407
Meis1	37.2914	-1.36704	0.367373	-3.72113	0.000198331	0.00322251
Bnip5	19.6179	1.62357	0.436419	3.72022	0.000199052	0.00322949
Ctps	88.7713	1.04874	0.282059	3.71816	0.000200676	0.00324631
Lipe	68.0271	-1.32656	0.356765	-3.71832	0.000200555	0.00324631
Ypel5	152.348	-1.0542	0.283613	-3.71702	0.00020159	0.00325634
Frmd4b	95.3158	-0.90616	0.244073	-3.71266	0.000205089	0.00330803
Vdr	152.035	0.781388	0.210538	3.71139	0.000206125	0.0033199
Ablim1	104.903	-1.25895	0.33925	-3.71099	0.000206454	0.00332036
Atp6v1d	378.769	-0.81395	0.21971	-3.70465	0.000211684	0.00339954
Rnd3	82.1291	1.5657	0.422996	3.70145	0.000214375	0.00343279
Trim59	28.0442	1.64271	0.443778	3.70164	0.000214211	0.00343279
Lpar1	26.3113	1.3979	0.377858	3.69953	0.000215996	0.00345374
Dnai1	64.488	-2.05194	0.555665	-3.69277	0.000221822	0.00354179
Kctd12	19.6459	1.50105	0.406744	3.69041	0.000223896	0.00356975
Ap1s3	27.1877	1.42363	0.386076	3.68743	0.000226533	0.00360143
Rsph9	40.6237	-1.62335	0.440201	-3.68776	0.000226236	0.00360143
Gpsm2	13.6848	1.98239	0.537905	3.68538	0.000228361	0.00362527
Cirbp	293.502	-1.08247	0.293756	-3.68491	0.000228779	0.00362656
Srsf3	727.69	0.754985	0.204905	3.68456	0.000229098	0.00362656
Col9a3	47.1745	1.51372	0.410919	3.68375	0.000229826	0.00363289
Adam15	198.855	-1.40375	0.381558	-3.67899	0.00023416	0.00369612
Kif11	38.0494	2.14439	0.583041	3.67794	0.000235128	0.00370611
Natd1	36.7003	-1.51008	0.410988	-3.67427	0.00023853	0.00375438
Rnh1	339.705	-0.951077	0.258973	-3.6725	0.000240189	0.00377512
Pik3ap1	36.924	1.41388	0.385051	3.67192	0.000240736	0.00377836
Mmrn2	4.90788	-2.21182	0.6025	-3.67106	0.000241544	0.00378567
Aph1c	20.9842	-1.8721	0.510084	-3.67018	0.000242379	0.00378802
Cxcl2	18.9868	2.08768	0.568774	3.6705	0.000242076	0.00378802
Fbl	656.317	1.08479	0.295632	3.66939	0.00024313	0.00379441
Foxm1	27.5456	2.17172	0.592921	3.66275	0.000249522	0.00388867
Tmem189	105.262	-1.07851	0.294646	-3.66035	0.000251868	0.00391972
Rspo1	214.694	2.0504	0.560411	3.65874	0.000253462	0.00393898
Adipor2	198.422	-0.827986	0.226402	-3.65715	0.00025503	0.0039578
Evi5	150.386	-0.792513	0.216753	-3.65629	0.000255894	0.00396564
Ccdc97	151.559	-0.846482	0.231712	-3.65317	0.000259026	0.00399738
H2ax	143.672	1.25105	0.342433	3.65342	0.000258774	0.00399738
Plscr2	97.4249	1.34166	0.367218	3.65357	0.000258616	0.00399738
Ubxn1	389.95	-0.896234	0.245654	-3.64836	0.00026392	0.00406724
1700025G04Rik	159.274	1.29282	0.354499	3.64689	0.000265435	0.00407922
Tead2	262.491	-1.10052	0.301741	-3.64723	0.000265085	0.00407922
Erbb2	127.809	-1.04153	0.285768	-3.64467	0.000267737	0.0041032
Soat1	45.9266	-1.55202	0.425814	-3.64483	0.00026757	0.0041032
Bdh1	63.3541	1.10415	0.302998	3.64409	0.000268342	0.00410678
Parp1	146.719	1.03514	0.284193	3.64237	0.000270136	0.00412852
Map1lc3a	214.441	-1.29478	0.355707	-3.64004	0.000272599	0.00416043
Apc	425.436	-0.97621	0.268308	-3.63839	0.000274349	0.00418137
Etfb	277.262	-1.01018	0.277733	-3.63723	0.00027559	0.00418966
Hrct1	8.67722	1.93164	0.531084	3.63717	0.00027565	0.00418966
Rnase1	63.3375	1.60691	0.44186	3.63669	0.000276159	0.00419163
Wipi1	153.523	-0.801656	0.220462	-3.63625	0.000276637	0.00419314
H2-DMb1	29.8158	-1.22522	0.337136	-3.6342	0.00027884	0.00422075
Ctsb	587.138	-0.950682	0.261742	-3.63213	0.00028109	0.00424899
Map3k21	30.3213	1.44912	0.39904	3.63151	0.000281762	0.00425334
Spdl1	22.135	1.68023	0.462778	3.63075	0.000282596	0.00426012
Fam210b	197.262	-0.956894	0.263604	-3.63005	0.000283367	0.00426593
Extl1	66.8651	1.47599	0.406655	3.62958	0.000283878	0.00426781
Tmem159	47.1381	-1.58739	0.437862	-3.62532	0.0002886	0.00433291
D10Wsu102e	197.475	0.853704	0.235786	3.62067	0.000293841	0.00440472
Elac1	34.6315	1.15411	0.318813	3.62002	0.000294577	0.00440472
Nap1l1	932.402	1.13659	0.313957	3.62022	0.000294354	0.00440472
Rrp1b	104.815	0.898837	0.248659	3.61474	0.00030065	0.00448947
Gm10110	73.211	1.07519	0.297537	3.61363	0.000301945	0.00449667
Ypel3	264.079	-1.47118	0.407097	-3.61384	0.000301701	0.00449667
Bcl2l14	76.8578	-1.25135	0.346531	-3.61107	0.000304939	0.00453514
Anln	36.5937	1.63525	0.453241	3.60791	0.000308674	0.00457838
Ehbp1	89.3073	1.05415	0.292164	3.60809	0.000308462	0.00457838
Pacsin2	133.76	-0.863637	0.239433	-3.607	0.000309753	0.0045821
Pde7a	67.1039	1.13036	0.313361	3.60722	0.000309492	0.0045821
Asrgl1	96.4048	0.90031	0.249666	3.60605	0.00031089	0.00459041
Dnph1	33.551	1.37481	0.381286	3.60573	0.000311283	0.00459041
Eif1ad	66.6038	0.965563	0.267829	3.60515	0.000311974	0.00459041
Lrrc8e	30.0693	-1.65046	0.457794	-3.60525	0.000311847	0.00459041
Ccna2	67.2156	2.15441	0.597873	3.60345	0.00031402	0.00460826
Prc1	82.9308	1.91371	0.531052	3.60362	0.000313816	0.00460826
Ypel2	54.8285	-1.41537	0.392854	-3.60279	0.000314816	0.00461382
Sgms1	164.017	-0.832005	0.231022	-3.6014	0.000316506	0.00463246
Ctnnbl1	113.166	-0.911868	0.25324	-3.6008	0.000317237	0.00463702
Aifm2	30.0231	-1.52213	0.422948	-3.59887	0.000319606	0.00466549
Bnip3	105.968	-1.1128	0.309369	-3.597	0.000321912	0.00469296
Tubb5	824.601	1.40453	0.390517	3.59658	0.000322428	0.0046943
Ap3m2	28.3247	-1.32839	0.369564	-3.59449	0.000325031	0.00472598
Ndc1	52.9971	1.33494	0.371565	3.59276	0.000327194	0.00475119
Rabep1	172.083	-1.27013	0.353739	-3.59059	0.000329925	0.00478457
Pck2	138.749	-0.853016	0.237673	-3.58903	0.000331913	0.00480709
Elapor1	91.7991	-1.64208	0.457676	-3.58786	0.000333401	0.00482234
Gas1	36.189	1.57259	0.438379	3.58729	0.000334137	0.00482666
Pdgfc	97.7859	0.934375	0.260607	3.58538	0.000336587	0.0048522
Slc35f3	268.158	-1.55517	0.433772	-3.58523	0.000336782	0.0048522
Adgrl3	28.8661	1.34081	0.374429	3.58093	0.000342373	0.00492634
Asah1	73.859	-1.26843	0.35434	-3.5797	0.00034399	0.00493841
Slc44a4	21.7312	-1.94519	0.543408	-3.57961	0.000344104	0.00493841
Mfn2	88.4594	-0.896842	0.250886	-3.5747	0.000350633	0.00501909
Vps37a	182.393	-0.861472	0.240983	-3.57483	0.000350461	0.00501909
AC160336.1	786.096	-1.49403	0.418136	-3.57308	0.00035281	0.00504154
Ppan	42.3185	1.15833	0.324233	3.57252	0.000353569	0.00504154
Ttc39b	49.7641	-1.40074	0.392053	-3.57282	0.000353151	0.00504154
Tes	240.981	-0.953405	0.267012	-3.57064	0.000356109	0.00507123
Zdhhc18	78.2521	-1.22609	0.343455	-3.56986	0.000357174	0.00507986
Ell2	146.867	-0.953233	0.267751	-3.56015	0.00037065	0.00526475
Fbln7	4.1896	2.24425	0.631141	3.55586	0.000376744	0.00534204
Lsm3	83.8565	1.13944	0.320459	3.55564	0.000377057	0.00534204
Prps1	168.027	0.821595	0.231263	3.55264	0.000381382	0.00539641
Hspb1	736.256	-1.07209	0.301909	-3.55103	0.000383726	0.00542264
1700017B05Rik	150.457	-0.927575	0.261246	-3.55058	0.000384385	0.00542503
C030014I23Rik	14.136	-1.53027	0.431294	-3.54809	0.000388042	0.00546966
Lrig3	24.9378	1.56608	0.441513	3.54708	0.000389525	0.00548358
Ect2	32.6487	2.06861	0.583763	3.54359	0.000394724	0.00554971
Polr3k	144.21	0.915453	0.258549	3.54073	0.000399017	0.00560294
Clip4	209.726	-1.69791	0.479739	-3.53925	0.000401271	0.00562746
Cenpm	21.9039	1.94049	0.54857	3.53736	0.000404154	0.00565664
Kank4	66.8209	1.28879	0.364351	3.53721	0.000404374	0.00565664
Sptssa	44.2762	1.49234	0.422038	3.53602	0.000406197	0.00567496
Tgfbr3	26.1447	1.3887	0.392926	3.53426	0.000408921	0.00570582
Dlgap5	13.7616	2.06858	0.585684	3.53191	0.000412573	0.00574952
Mr1	58.3588	-1.33755	0.37916	-3.52767	0.000419232	0.00583497
Arl4c	150.146	1.21101	0.343383	3.5267	0.000420778	0.00584179
Dcbld1	50.2307	1.15072	0.326285	3.52674	0.000420703	0.00584179
Prr5l	42.24	1.0804	0.306425	3.52581	0.00042219	0.00585302
Wfdc2	2006.77	-1.81182	0.513914	-3.52552	0.000422645	0.00585302
Set	1132.51	0.748618	0.212458	3.5236	0.000425723	0.00588828
Stc2	465.16	-1.88501	0.535126	-3.52256	0.000427406	0.00590417
Grwd1	54.657	1.0548	0.299496	3.52194	0.000428403	0.00591058
Gabrp	64.2067	1.69418	0.481373	3.51946	0.000432419	0.00593386
Lipa	233.615	1.41263	0.401402	3.51925	0.000432772	0.00593386
Slc35g1	71.6176	1.78295	0.506535	3.51988	0.000431735	0.00593386
Spdef	51.3426	-1.83423	0.521143	-3.51963	0.000432154	0.00593386
Spg20	218.906	0.745597	0.211833	3.51973	0.000431984	0.00593386
Baz2a	219.66	-1.11003	0.315508	-3.51823	0.00043443	0.00594922
Gja1	27.6489	1.29189	0.367465	3.51568	0.00043863	0.00599931
Gfus	66.1409	-0.901842	0.256904	-3.51043	0.000447381	0.00611145
Cryab	63.6699	1.39518	0.39759	3.50909	0.000449649	0.00613486
Rapgefl1	21.3078	-1.40625	0.400807	-3.50855	0.000450557	0.00613967
Pag1	64.8938	1.38132	0.393959	3.50625	0.000454465	0.00618531
Zfp41	13.7242	1.72348	0.49197	3.50322	0.000459667	0.00624842
Vcam1	49.6992	1.66923	0.476595	3.50241	0.000461065	0.00625974
Wbp1	43.8644	-1.08256	0.309133	-3.50193	0.000461899	0.00626337
Ccdc68	89.5416	-1.51256	0.432443	-3.49772	0.000469257	0.00635536
Plk1	70.5683	1.93867	0.554544	3.49596	0.000472354	0.00638949
Atg16l2	35.3466	1.10254	0.315668	3.49272	0.000478131	0.00645185
Fgl2	7.18201	-1.84592	0.528471	-3.49295	0.000477717	0.00645185
9930014A18Rik	21.9413	1.59065	0.455623	3.49115	0.000480954	0.00647687
Mpzl3	143.462	-1.23175	0.352899	-3.49038	0.000482326	0.00647687
Sgsm3	37.6322	-1.42471	0.408164	-3.49052	0.000482079	0.00647687
Sox10	438.008	0.830394	0.237889	3.49068	0.000481798	0.00647687
C1qtnf1	62.5911	1.73931	0.498412	3.4897	0.000483558	0.00648554
Rftn1	200.188	1.08767	0.311713	3.48934	0.000484215	0.00648649
Ptk2b	46.9547	-1.33652	0.38325	-3.48734	0.000487859	0.00652396
Tent5a	49.9133	1.26479	0.3627	3.48715	0.000488192	0.00652396
Arl5a	367.961	0.810745	0.232543	3.48643	0.000489522	0.00653385
Ripor2	22.786	1.67457	0.48075	3.48325	0.000495365	0.00660387
Mtr	50.3013	1.25143	0.359447	3.48155	0.000498525	0.00663801
Sdcbp2	17.2751	-1.3853	0.397947	-3.48112	0.000499317	0.00664056
Gart	114.667	0.951585	0.27346	3.47979	0.000501805	0.00666563
Rfc3	75.4273	1.33711	0.384307	3.47928	0.000502763	0.00667035
Paxip1	90.1528	1.29577	0.373089	3.47309	0.0005145	0.0068179
Clu	1302.94	0.657128	0.189233	3.47259	0.000515459	0.00682244
Cited4	198.855	1.31217	0.378028	3.4711	0.000518335	0.00685231
Casp4	25.4716	1.41671	0.40824	3.47029	0.000519899	0.00685918
Rrm1	106.05	1.75279	0.505098	3.47019	0.000520095	0.00685918
Gas2l3	14.1751	1.96092	0.565389	3.46828	0.000523811	0.00689996
Dhx32	31.2546	-1.12598	0.324751	-3.4672	0.000525905	0.00691435
L3mbtl2	22.0225	1.39358	0.401948	3.46708	0.000526153	0.00691435
Pitpnm2	49.9948	-1.18626	0.342408	-3.46448	0.000531255	0.00697311
Arhgef10	31.679	1.24237	0.35877	3.46287	0.00053445	0.00700673
Irx1	564.232	1.24733	0.360319	3.46174	0.000536691	0.00702071
Npm3	154.58	1.1874	0.343012	3.4617	0.000536784	0.00702071
Cenpf	160.104	1.94721	0.562707	3.46044	0.000539299	0.00704
Elk3	35.672	-1.37646	0.39782	-3.46	0.000540168	0.00704
Zfp239	20.3161	1.4248	0.411762	3.46024	0.000539687	0.00704
Pdlim2	179.516	-1.57631	0.455747	-3.45875	0.000542695	0.00706461
Hspd1	1069.83	0.891824	0.257979	3.45696	0.000546304	0.00709489
Rnf6	319.121	-0.867554	0.250945	-3.45715	0.000545925	0.00709489
Lpcat1	359.67	0.981476	0.283977	3.45618	0.00054789	0.00710716
Gcat	17.1654	1.53143	0.443241	3.45508	0.00055012	0.00712772
Snrnp40	157.341	0.810411	0.234674	3.45335	0.000553679	0.00716544
Perp	179.717	-1.06987	0.309855	-3.4528	0.000554804	0.00717162
Spns3	23.514	1.4349	0.415635	3.45231	0.000555818	0.00717635
Dhrs3	231.79	-0.901531	0.2614	-3.44886	0.000562957	0.00726005
Csad	327.885	-0.903284	0.262002	-3.44762	0.000565555	0.00728506
Sh3d19	310.172	-1.17877	0.342108	-3.44562	0.000569751	0.00733057
Furin	415.841	-0.98726	0.28656	-3.44522	0.000570603	0.00733301
Cdon	131.218	-0.944721	0.274266	-3.44455	0.000572016	0.00734264
Hnrnph1	114.894	0.919839	0.267089	3.44394	0.000573302	0.00735062
Cltb	221.714	-0.833437	0.242064	-3.44304	0.000575206	0.00736649
Bmp3	27.4186	-1.84968	0.537345	-3.44226	0.00057687	0.00737927
Fancl	43.8851	1.347	0.391455	3.441	0.000579563	0.00740516
Nme4	14.3045	1.87913	0.546347	3.43945	0.000582908	0.00743931
Pak1	141.323	-1.0509	0.305619	-3.4386	0.000584737	0.00745405
Chd6	341.912	-0.859269	0.249919	-3.43819	0.000585618	0.00745669
Pla2g12a	54.7873	1.09518	0.318894	3.43432	0.000594053	0.0075554
Slc50a1	84.0316	-1.00526	0.292867	-3.43248	0.000598079	0.00759788
Muc20	69.6908	1.22901	0.35815	3.43155	0.00060014	0.00761531
Porcn	25.6773	-1.33345	0.388624	-3.43121	0.000600899	0.00761621
Efnb1	86.4136	-0.836967	0.243965	-3.43068	0.000602061	0.0076222
Plk2	129.158	-1.42083	0.414454	-3.4282	0.000607594	0.00768346
Scmh1	64.6987	-1.15972	0.338345	-3.42764	0.000608856	0.00769063
Cyp4v3	13.1623	-1.42869	0.41694	-3.42662	0.000611148	0.00771077
Lrp10	141.161	-1.00206	0.292473	-3.42616	0.000612173	0.00771492
Amd-ps7	46.8615	-0.956852	0.279506	-3.42337	0.000618493	0.0077847
Brca2	49.4638	1.69686	0.495753	3.42279	0.000619821	0.0077847
Cry2	120.561	-0.98346	0.287311	-3.42298	0.000619376	0.0077847
Dsn1	24.9289	1.83146	0.535502	3.42008	0.000626027	0.00785114
Grhpr	39.7932	-1.06122	0.31031	-3.41986	0.00062653	0.00785114
Hmgn2	48.5464	1.64049	0.479754	3.41944	0.000627504	0.00785445
Ubd	50.8073	1.41424	0.413788	3.4178	0.000631298	0.00789301
Axin2	10.1538	1.95116	0.571028	3.41693	0.00063332	0.00790044
Sfpq	823.234	0.822925	0.240835	3.41696	0.000633246	0.00790044
Kif20a	14.5745	1.94179	0.568654	3.41471	0.000638504	0.00795614
Ncapd2	79.6713	1.65257	0.484079	3.41384	0.000640553	0.00797268
Gnb5	47.9576	-1.21302	0.355417	-3.41294	0.000642658	0.0079899
Anxa3	139.964	-1.31319	0.384817	-3.4125	0.000643702	0.0079939
Atp6v0c	1108.63	-0.677104	0.198472	-3.41158	0.000645875	0.00801189
Gnl3	330.064	1.0579	0.31072	3.40468	0.000662406	0.00820775
Ifi35	60.3664	-1.12229	0.329869	-3.40224	0.000668366	0.00827234
Agtrap	155.905	-1.32958	0.390893	-3.40139	0.00067043	0.00828403
Arhgef40	58.9553	0.993465	0.292089	3.40124	0.000670808	0.00828403
Exosc2	48.4283	1.36549	0.401565	3.40043	0.000672809	0.00829948
1500011B03Rik	102.814	-0.832485	0.244932	-3.39885	0.000676701	0.00832892
Eml5	42.3202	1.07317	0.31573	3.39903	0.000676263	0.00832892
Fzd5	54.5635	1.24476	0.366298	3.39822	0.000678251	0.00833872
Ifitm10	12.8874	-1.83603	0.540467	-3.39711	0.00068102	0.00835731
Ly6e	3171.06	-1.00151	0.294821	-3.39701	0.000681273	0.00835731
Sptlc3	26.9242	-1.59654	0.47019	-3.39552	0.000684989	0.00839358
Iqgap3	36.6161	1.87599	0.552799	3.39362	0.000689754	0.00844262
Frk	83.3313	0.871297	0.256819	3.39264	0.000692215	0.00846338
Crlf2	66.3989	-1.13233	0.333944	-3.39078	0.000696949	0.00851137
Gmnn	30.8782	1.73701	0.512318	3.39049	0.000697679	0.00851137
Dpep2	49.3076	-2.01992	0.596017	-3.38903	0.000701408	0.00854745
Trrap	92.7785	-0.931359	0.274986	-3.38693	0.000706792	0.00860358
Tgoln1	583.408	-0.784769	0.231899	-3.3841	0.000714127	0.00868331
Cenpa	29.9379	1.70132	0.502969	3.38255	0.000718157	0.00872273
St3gal4	5.61315	-1.94576	0.575649	-3.38011	0.000724559	0.00879084
Rab3d	167.716	-0.889468	0.263375	-3.37719	0.000732301	0.00886533
Tnfaip8	190.825	-0.886778	0.262575	-3.37724	0.000732164	0.00886533
Ldlrap1	298.302	-1.18013	0.349694	-3.37474	0.000738862	0.00892523
Slc46a3	26.3919	-1.61925	0.479803	-3.37483	0.000738623	0.00892523
Capsl	100.877	-1.47498	0.437345	-3.37258	0.000744677	0.00898566
Msrb1	128.899	-0.779469	0.231177	-3.37175	0.000746928	0.00900028
Timm8a1	101.682	1.25218	0.371399	3.37153	0.000747515	0.00900028
Hbp1	256.243	-0.990113	0.293762	-3.37046	0.000750426	0.00902551
Dcbld2	19.1861	1.53698	0.456128	3.36962	0.000752726	0.00904333
Cdc14a	66.7043	-1.24429	0.369373	-3.36865	0.000755378	0.00905378
Knstrn	34.9396	1.97556	0.586499	3.3684	0.00075605	0.00905378
Plxna2	6.30862	-1.94067	0.576079	-3.36876	0.000755065	0.00905378
Dmpk	33.1181	-1.78608	0.53081	-3.36482	0.000765928	0.00915282
Sgsm2	40.8431	-1.10839	0.329435	-3.36451	0.000766802	0.00915282
Slc25a35	41.5547	-1.61118	0.478848	-3.36471	0.000766245	0.00915282
Dock5	66.6402	-1.07914	0.320907	-3.36277	0.00077165	0.00920077
Dbn1	20.3485	-1.58894	0.472611	-3.36205	0.000773674	0.00921497
Nudt18	24.463	-1.24686	0.371159	-3.35936	0.000781242	0.0092951
Lrrc28	24.2306	-1.12966	0.336328	-3.3588	0.00078281	0.00930375
Fkbp4	427.632	0.783929	0.233504	3.35724	0.000787237	0.00934471
Spp1	130.001	2.169	0.646112	3.35699	0.000787945	0.00934471
Atp6v1e1	362.518	-0.745562	0.222247	-3.35465	0.000794653	0.00936405
Exoc4	248.14	-0.97213	0.289759	-3.35496	0.000793767	0.00936405
Naa50	385.085	0.759031	0.226186	3.35578	0.000791424	0.00936405
Nusap1	56.7395	1.96532	0.585801	3.35493	0.000793859	0.00936405
Rbp1	51.9775	1.75931	0.524407	3.35486	0.000794058	0.00936405
Zdhhc2	119.657	1.45285	0.43295	3.35571	0.000791617	0.00936405
Slc6a15	7.57592	1.8366	0.547827	3.35251	0.000800819	0.00942666
A430005L14Rik	26.9083	1.52057	0.45371	3.35142	0.000803985	0.00945197
Kifc3	131.117	1.17474	0.350598	3.35068	0.000806132	0.00945197
Pold4	51.4517	-1.20556	0.359837	-3.3503	0.00080724	0.00945197
Rnf43	50.2438	1.34025	0.399988	3.35072	0.000806019	0.00945197
Steap2	53.6208	-0.933406	0.27858	-3.35059	0.000806402	0.00945197
Cd151	197.008	-0.911512	0.272342	-3.34693	0.000817114	0.00955747
Hsd17b4	124.842	-0.80672	0.241059	-3.34657	0.000818187	0.00955992
Pgr	583.696	-1.74916	0.522833	-3.34554	0.000821213	0.00958515
Gpc1	109.124	-1.30943	0.391754	-3.34247	0.000830366	0.00968177
Manba	15.3588	-1.61307	0.482655	-3.34208	0.000831521	0.00968503
Tmod2	17.9609	1.52251	0.456282	3.33677	0.00084758	0.00986169
Siah1b	27.4896	1.42228	0.426329	3.33611	0.00084959	0.0098747
Pdss1	21.2896	1.42899	0.428488	3.33496	0.000853122	0.00990534
Nrm	36.4027	1.4272	0.428028	3.33436	0.000854964	0.00991632
Tmem35a	12.1797	1.66114	0.498324	3.33345	0.000857773	0.00993849
Dstn	1398.3	-0.781074	0.23459	-3.32953	0.000869937	0.0100689
Top2a	408.759	1.89116	0.568322	3.32761	0.000875937	0.0101277
Bcap31	292.301	-0.681699	0.204982	-3.32565	0.000882123	0.0101839
Evl	22.3357	1.43801	0.43242	3.32549	0.000882634	0.0101839
Gss	30.9699	-1.40322	0.42222	-3.32342	0.00088921	0.0102491
L2hgdh	20.9024	1.27411	0.383559	3.3218	0.000894374	0.0102979
Rorc	21.4487	1.35208	0.40708	3.32142	0.000895615	0.0103014
Capns1	532.6	-0.954663	0.287535	-3.32017	0.00089963	0.0103261
Cbs	18.9101	-1.80426	0.543389	-3.32038	0.000898946	0.0103261
E2f7	15.7384	1.8191	0.548049	3.31922	0.000902697	0.0103506
Phlda1	982.879	1.00025	0.301553	3.31701	0.000909859	0.0104213
Tubb2b	318.904	1.18028	0.355855	3.31674	0.000910749	0.0104213
Ttc39a	50.0625	-1.16773	0.3524	-3.31364	0.000920901	0.0105266
Prss23	44.6234	-1.65791	0.500489	-3.31257	0.000924421	0.0105559
Elf1	352.77	-0.749335	0.226314	-3.31105	0.000929477	0.0106027
Elovl6	70.9861	1.09215	0.330028	3.30928	0.000935365	0.0106409
Tfcp2l1	105.395	-1.27049	0.38391	-3.30933	0.000935192	0.0106409
Wls	263.06	-0.697641	0.21082	-3.30918	0.000935706	0.0106409
Tet1	22.2182	1.40637	0.42531	3.30669	0.000944045	0.0107247
Itfg1	198.405	-0.958196	0.289855	-3.30578	0.000947118	0.0107486
Fam13b	109.313	1.11053	0.33639	3.30133	0.000962268	0.0109093
Smc4	448.882	1.4342	0.43448	3.30096	0.000963533	0.0109125
Dlg4	19.1627	-1.36558	0.413904	-3.29927	0.00096935	0.0109671
Rad18	44.2492	1.54939	0.469838	3.29771	0.000974757	0.011017
Nop58	674.821	0.605286	0.18364	3.29604	0.00098057	0.0110714
Paics	272.69	0.646805	0.19664	3.28928	0.00100442	0.0113062
Tacc3	64.3277	1.76221	0.535707	3.2895	0.00100365	0.0113062
Tfb1m	15.3314	1.48424	0.451192	3.2896	0.00100331	0.0113062
Aph1b	45.386	-1.01147	0.307761	-3.28655	0.00101423	0.0113933
Plekhs1	40.3371	1.25186	0.380898	3.28661	0.001014	0.0113933
Clcn3	476.474	-0.595931	0.181414	-3.28493	0.00102007	0.0114474
Cisd3	119.996	-1.04233	0.317393	-3.28403	0.00102335	0.0114725
Hat1	114.025	0.968492	0.295043	3.28254	0.00102876	0.0115215
Lgr4	60.5244	1.27022	0.387091	3.28144	0.00103277	0.0115547
Cd320	111.315	-0.739102	0.225378	-3.27938	0.00104035	0.0116278
Mapre3	22.3451	-1.47205	0.449025	-3.27833	0.00104423	0.0116593
Cbarp	37.8898	-1.07739	0.328712	-3.2776	0.00104695	0.011678
Lsm6	251.714	0.769288	0.234926	3.2746	0.00105812	0.0117907
Ddt	112.987	-0.772866	0.236069	-3.27391	0.00106072	0.0118077
Prim1	33.725	1.67568	0.511989	3.27289	0.00106454	0.0118265
Zfp729a	97.9364	-1.38698	0.423759	-3.27303	0.00106401	0.0118265
Fam171a1	39.6063	1.25925	0.384922	3.27144	0.00107	0.0118752
Btn1a1	438.005	1.42051	0.434688	3.26789	0.00108353	0.0120133
Hace1	20.6356	1.58589	0.485821	3.26436	0.00109713	0.0121519
Lamp2	757.194	-0.707931	0.216913	-3.26366	0.00109983	0.0121696
Nrtn	27.8353	1.16091	0.356273	3.25848	0.00112011	0.0123817
Btbd11	19.9259	1.31234	0.402831	3.25778	0.00112286	0.0123997
Anxa6	508.977	-0.856376	0.262913	-3.25727	0.00112491	0.0124098
Adgrg6	26.702	-1.44676	0.444244	-3.25668	0.00112724	0.0124232
Hsph1	116.577	1.24685	0.382999	3.25549	0.00113198	0.012463
Mybl2	32.0135	1.79876	0.55301	3.25268	0.00114323	0.0125744
Sar1b	141.813	-0.77398	0.238111	-3.2505	0.00115201	0.0126584
Bcl6	154.706	-1.37697	0.423877	-3.24852	0.00116007	0.0127343
Tmem135	160.212	-0.847621	0.261142	-3.24582	0.00117114	0.0128431
Naglu	38.6577	-1.25295	0.386248	-3.24391	0.00117901	0.0129039
Rac1	544.966	-0.799821	0.246545	-3.24412	0.00117815	0.0129039
Abca3	117.28	-0.987576	0.304596	-3.24225	0.0011859	0.0129536
Guk1	318.457	-0.862451	0.265991	-3.24241	0.00118523	0.0129536
Pold1	44.6856	1.41249	0.435871	3.2406	0.00119277	0.0130158
Relb	79.5607	0.936364	0.289083	3.23908	0.00119915	0.0130725
Fam110a	372.695	-1.05008	0.324234	-3.23864	0.001201	0.0130798
Akap9	538.86	-0.677008	0.209117	-3.23745	0.00120601	0.0131086
Maco1	327.938	-0.786515	0.242922	-3.23773	0.00120485	0.0131086
Tppp	24.2782	1.36365	0.421287	3.23686	0.00120853	0.013123
Hacd1	13.9826	1.66377	0.514456	3.23404	0.00122052	0.0132403
Nek7	650.345	-1.25558	0.38865	-3.23061	0.00123525	0.0133869
Lbh	74.6266	1.52374	0.471895	3.22898	0.00124232	0.0134503
Cp	862.225	0.909997	0.281865	3.22849	0.00124446	0.0134603
Igfals	106.411	1.00219	0.310494	3.22771	0.00124785	0.0134838
Epb41l4a	64.2845	1.05711	0.327636	3.22646	0.0012533	0.0135295
Enpp3	76.5335	0.831739	0.257867	3.22545	0.00125773	0.0135641
Insr	55.2294	-0.841622	0.261105	-3.22331	0.0012672	0.0136529
D230025D16Rik	34.9866	-1.05982	0.328913	-3.22218	0.0012722	0.0136827
Fermt1	115.017	-0.87238	0.270747	-3.22212	0.00127244	0.0136827
Pbxip1	435.136	-1.05266	0.326768	-3.22144	0.00127547	0.0136888
Zbtb46	14.9933	1.4615	0.453652	3.22162	0.00127467	0.0136888
Adgrg1	329.98	-1.06364	0.330297	-3.22026	0.00128076	0.0137033
Laptm4b	187.224	-1.03446	0.321226	-3.22035	0.00128036	0.0137033
Prnp	64.9115	-1.20027	0.372753	-3.22003	0.00128178	0.0137033
Rilpl1	54.2037	-1.27268	0.395138	-3.22085	0.0012781	0.0137033
Gm1673	3.51965	2.07159	0.643406	3.21972	0.00128315	0.0137047
Poglut2	20.882	1.32343	0.411111	3.21915	0.00128573	0.0137122
Uba2	79.3683	1.00639	0.31264	3.21901	0.00128633	0.0137122
Abca5	41.1942	-1.25997	0.391484	-3.21845	0.00128887	0.0137261
Cacnb3	74.9006	-1.18727	0.369023	-3.21733	0.00129389	0.0137662
Rps6ka5	26.4339	1.33428	0.414793	3.21674	0.00129655	0.0137813
Nfkbia	5670.54	0.951967	0.296239	3.21351	0.00131125	0.0139241
Dse	5.65685	1.88791	0.587915	3.21119	0.00132187	0.0140235
Cdca8	120.016	1.84546	0.574878	3.21018	0.0013265	0.0140322
Larp1b	138.652	0.903352	0.281396	3.21025	0.0013262	0.0140322
Plrg1	325.314	-0.94054	0.292984	-3.2102	0.0013264	0.0140322
Slc25a23	99.306	-0.889382	0.277123	-3.20934	0.00133042	0.0140603
Nectin2	170.013	-0.746156	0.232559	-3.20846	0.00133449	0.0140898
1700029J07Rik	14.8265	-1.40868	0.439137	-3.20783	0.00133743	0.0140977
Ifi44	25.0354	1.2843	0.400443	3.2072	0.00134033	0.0140977
Mon1a	31.6204	-0.97089	0.302684	-3.20761	0.00133844	0.0140977
Qtrt2	12.9312	1.47688	0.46048	3.20726	0.00134006	0.0140977
Arhgap44	22.3343	1.38328	0.431377	3.20667	0.00134282	0.0141015
Kazn	54.6163	0.913531	0.284917	3.2063	0.00134452	0.0141015
Slc7a4	52.6667	-1.15833	0.361256	-3.20639	0.00134412	0.0141015
C4b	78.5033	1.20555	0.376102	3.20539	0.00134879	0.014133
Sulf2	313.84	0.929783	0.290109	3.20495	0.00135087	0.0141414
Hhipl2	43.2623	1.06973	0.333891	3.20382	0.00135619	0.0141836
Atrnl1	18.956	1.23674	0.386249	3.20193	0.0013651	0.0142633
Idh2	413.798	0.664203	0.207479	3.2013	0.0013681	0.0142688
Snap47	106.414	-1.24117	0.38771	-3.20128	0.0013682	0.0142688
Tfdp1	95.2158	1.06708	0.333377	3.20083	0.00137034	0.0142776
Cdc20	43.7602	1.80852	0.565222	3.19966	0.00137591	0.0143099
Ptger2	12.8458	1.71961	0.537441	3.19963	0.00137602	0.0143099
Jpt2	56.053	1.26861	0.396681	3.19806	0.00138354	0.0143745
Sass6	39.0497	1.10494	0.345559	3.19756	0.00138597	0.0143863
Mrps28	9.30093	1.97582	0.618146	3.19637	0.0013917	0.0144322
Mad2l1	70.1626	1.41276	0.442126	3.19537	0.00139649	0.0144684
Atp8a1	73.3963	-1.1679	0.365662	-3.19394	0.00140347	0.014527
Rassf10	22.0679	1.39566	0.437126	3.19282	0.0014089	0.0145696
Ccdc28a	24.8781	-1.13624	0.356022	-3.19149	0.00141542	0.0146097
Dynlt3	894.387	-0.73895	0.231532	-3.19157	0.00141501	0.0146097
C1qtnf6	19.1092	-1.47564	0.462488	-3.19065	0.00141953	0.0146385
Atp6v0a1	53.4801	-1.17874	0.369518	-3.18995	0.00142296	0.0146554
Bcl3	229.29	-0.91111	0.285634	-3.18978	0.00142382	0.0146554
B4galt6	49.2593	1.62926	0.510841	3.18937	0.00142584	0.0146625
Zc3h8	10.0866	1.64599	0.51639	3.1875	0.00143506	0.0147437
Dgat2	276.898	-1.79901	0.564466	-3.18711	0.00143703	0.0147503
Hdac6	53.6246	-0.879701	0.276059	-3.18664	0.00143936	0.0147604
Nup62	159.642	0.898438	0.281968	3.18631	0.00144099	0.0147634
Mtmr7	216.51	-1.66859	0.523982	-3.18443	0.00145038	0.0148459
Hoxb3	60.0512	-0.979477	0.307712	-3.18309	0.00145712	0.0149011
Mgst1	674.976	1.36496	0.429014	3.18163	0.0014645	0.0149628
Snx6	310.566	-0.564868	0.177644	-3.17978	0.00147388	0.0150447
Itprid1	197.279	0.87537	0.275457	3.17788	0.00148354	0.0151294
Anxa4	286.841	-0.643558	0.202755	-3.17407	0.00150319	0.0152875
Mns1	21.0385	1.4299	0.450473	3.17422	0.00150242	0.0152875
Thoc2	763.639	-0.655336	0.206454	-3.17424	0.0015023	0.0152875
Sema3f	20.8904	-1.35282	0.426273	-3.17359	0.00150564	0.0152984
Iars	180.751	0.798845	0.252153	3.16809	0.00153444	0.0155767
Tdp1	38.6905	1.19864	0.378556	3.16634	0.00154369	0.0156562
Rnaseh2c	60.6257	0.998768	0.315622	3.16445	0.00155378	0.0157441
Lnpk	35.8763	1.08209	0.342024	3.16378	0.00155735	0.0157658
Carnmt1	138.477	0.892809	0.282373	3.16181	0.00156794	0.0158585
Dpy19l1	40.5056	1.06624	0.337317	3.16094	0.00157263	0.0158915
Xrcc2	11.4595	1.5255	0.482693	3.16039	0.00157558	0.0159068
Hadhb	280.69	-0.826267	0.261541	-3.15922	0.00158191	0.0159444
St3gal5	17.0288	-1.36236	0.431241	-3.15917	0.00158219	0.0159444
Klf12	18.1661	1.31526	0.416411	3.15856	0.00158551	0.0159614
Nrp1	16.4313	-1.79803	0.569297	-3.15833	0.00158677	0.0159614
Adamts5	10.76	1.70218	0.539293	3.15631	0.00159776	0.0160575
Slc22a18	22.4253	-1.20034	0.38065	-3.1534	0.0016138	0.0162039
Sbk2	15.1808	-1.65464	0.524847	-3.15261	0.00161818	0.0162331
Zfp692	26.5068	1.10521	0.350959	3.14913	0.00163757	0.0164128
Gucy1a1	10.4353	1.50292	0.477424	3.14798	0.00164405	0.0164629
Faah	21.0889	-1.68526	0.535424	-3.14753	0.00164655	0.0164701
Tyms	52.5488	1.53595	0.48802	3.14732	0.00164776	0.0164701
Lrrc26	15.0523	-1.45745	0.463229	-3.14629	0.00165357	0.0165133
Gins1	25.7688	1.33143	0.423446	3.14428	0.00166494	0.0166119
Acad9	75.5127	1.46724	0.466782	3.14331	0.00167052	0.0166525
Gstcd	64.4702	1.27191	0.404677	3.14302	0.00167217	0.016654
Klc4	73.6377	-1.04659	0.333055	-3.1424	0.00167567	0.0166739
Adm	14.6739	-1.41301	0.449756	-3.14173	0.00167951	0.016697
Dnajc1	388.39	-0.814345	0.259246	-3.1412	0.00168255	0.0167021
Nkapd1	87.7091	0.720508	0.229379	3.14112	0.00168305	0.0167021
Dnajc4	35.8956	-1.20013	0.382256	-3.13958	0.00169189	0.0167599
Sirpa	22.6318	1.49286	0.47548	3.13969	0.0016913	0.0167599
Ttbk2	25.1116	-1.12079	0.357019	-3.1393	0.00169351	0.0167609
Slc2a1	165.219	-0.970322	0.309203	-3.13814	0.00170025	0.0168126
Larp7	138.671	0.775659	0.24722	3.13753	0.00170378	0.0168325
Rtn1	23.5049	-1.40086	0.446811	-3.13525	0.00171709	0.0169488
Tada2a	114.707	1.08291	0.345474	3.13457	0.00172104	0.0169726
4933421O10Rik	29.634	1.835	0.585688	3.13308	0.00172984	0.0170442
Zfyve27	60.7694	-1.00259	0.320031	-3.1328	0.00173149	0.0170453
Dennd4a	29.7364	1.0569	0.337501	3.13153	0.00173897	0.0171038
Tlcd4	1016.09	-1.56372	0.499393	-3.13124	0.00174071	0.0171057
Casp1	22.81	1.34884	0.43112	3.12869	0.00175589	0.0172242
Sypl	450.125	-0.623331	0.199217	-3.12891	0.00175458	0.0172242
H2-DMa	19.3698	-1.62576	0.519741	-3.12802	0.00175988	0.017248
Eps8	104.337	-1.62931	0.520959	-3.12752	0.0017629	0.0172526
Nop2	47.8126	0.944807	0.302104	3.12742	0.00176346	0.0172526
Dock9	114.641	1.07628	0.344322	3.12579	0.00177326	0.0173331
Gucy1b1	4.72389	1.93589	0.619522	3.12481	0.00177917	0.0173756
Ddhd2	72.8145	0.824915	0.264028	3.12435	0.00178201	0.0173879
Atad5	57.1099	1.59063	0.509602	3.12132	0.00180044	0.0175523
Os9	233.69	-0.636499	0.20397	-3.12055	0.00180514	0.0175827
Col9a1	33.5418	1.0935	0.350533	3.11954	0.00181131	0.0176272
Lbr	156.255	1.09307	0.350557	3.11809	0.00182027	0.0176833
Rtn4rl1	21.2757	-1.78902	0.573736	-3.1182	0.00181959	0.0176833
Gar1	41.9501	1.51574	0.486229	3.11735	0.00182485	0.0177123
Lcn2	764.165	0.980169	0.314681	3.1148	0.00184068	0.0178346
Zbtb43	84.0175	-0.783827	0.251645	-3.11482	0.00184059	0.0178346
Acadsb	142.114	-0.836012	0.268476	-3.11392	0.0018462	0.0178568
Wrnip1	165.4	0.694313	0.222957	3.11411	0.001845	0.0178568
Kif3b	270.023	-1.01914	0.327371	-3.1131	0.00185132	0.0178907
Ttc39c	12.696	-1.77876	0.571453	-3.11269	0.00185391	0.0179001
Angpt1	68.4412	1.26341	0.406124	3.11089	0.00186525	0.0179598
Myo1e	78.6634	-0.7501	0.241127	-3.11081	0.00186577	0.0179598
Tnfaip3	16.2385	1.66372	0.534771	3.1111	0.00186393	0.0179598
Trappc6a	107.088	-1.12238	0.360817	-3.11068	0.00186659	0.0179598
Mis18a	39.4173	1.49991	0.482248	3.11025	0.00186931	0.0179704
S100a16	215.594	-0.897928	0.288734	-3.10988	0.00187165	0.0179772
Pgm2l1	104.739	0.828337	0.266477	3.10847	0.00188058	0.0180474
Mtus1	177.818	-0.662252	0.213158	-3.10687	0.00189082	0.01813
Slc25a39	539.962	-0.908685	0.292719	-3.10429	0.00190738	0.018257
Snrpn	40.2246	-0.879875	0.283436	-3.10432	0.0019072	0.018257
Pi4k2a	76.539	-0.777381	0.250578	-3.10236	0.00191987	0.0183607
Flot1	96.9186	-1.11183	0.358445	-3.1018	0.00192345	0.0183665
Pitpnc1	115.039	0.722936	0.233073	3.10175	0.0019238	0.0183665
Wdr45	34.8589	-1.20455	0.388399	-3.10131	0.00192665	0.0183779
Riok3	130.361	-0.690278	0.222656	-3.1002	0.00193387	0.0184309
Snx5	243.092	0.73296	0.236467	3.09963	0.00193765	0.018451
Rgs3	68.7345	-0.902069	0.291061	-3.09925	0.00194014	0.0184588
Taf1d	307.874	0.941426	0.303982	3.09698	0.00195505	0.0185848
Tpx2	55.5246	1.82407	0.589043	3.09667	0.00195708	0.0185881
Egr1	3474.39	0.641625	0.207278	3.09549	0.00196491	0.0186304
Gys1	53.0974	-1.0797	0.348791	-3.09554	0.00196453	0.0186304
Vwa8	89.4717	-0.918924	0.296952	-3.09452	0.0019713	0.018675
Grk5	22.5162	1.29089	0.417489	3.09203	0.0019879	0.0188
Hipk2	149.666	-0.768103	0.248402	-3.09218	0.00198692	0.0188
Trim25	147.403	-0.747106	0.241721	-3.09077	0.00199636	0.0188639
Nup155	78.9553	0.884771	0.286401	3.08927	0.00200649	0.0189435
Dctn4	202.785	-0.653858	0.211693	-3.08871	0.00201027	0.0189631
Dnajc10	143.675	-0.623357	0.201881	-3.08775	0.00201679	0.0190083
Hdgf	684.885	0.5936	0.192296	3.08692	0.00202245	0.0190455
Irf2bpl	566.73	0.860246	0.27891	3.08432	0.0020402	0.0191962
AC109196.1	43.1975	1.20369	0.390315	3.0839	0.00204309	0.0192071
Nt5e	13.1826	-1.5905	0.51587	-3.08315	0.00204824	0.0192392
Tbc1d8	70.4158	-0.813124	0.263813	-3.0822	0.00205476	0.0192841
Morn4	11.2059	-1.41738	0.460009	-3.0812	0.00206171	0.0193329
Morc4	86.43	1.20507	0.391212	3.08036	0.00206748	0.0193706
Pim1	153.339	0.863823	0.280509	3.07949	0.00207359	0.0194114
Fam25c	327.143	-1.97668	0.641976	-3.07906	0.00207658	0.019423
Ankrd49	74.6583	0.819599	0.266242	3.07839	0.00208119	0.0194497
Hmgb2	270.532	1.45276	0.47208	3.07736	0.00208841	0.0195006
Anpep	113.32	1.40708	0.457518	3.07546	0.00210176	0.0195941
Tecpr1	44.4205	-1.31481	0.42752	-3.07543	0.00210197	0.0195941
Gata3	2077.39	-1.02766	0.334187	-3.0751	0.00210431	0.0195995
C77080	164.313	-0.797483	0.259394	-3.07441	0.00210917	0.0196118
Cep128	15.7009	1.47767	0.480615	3.07454	0.00210824	0.0196118
Gltp	32.2377	-1.11282	0.362094	-3.0733	0.00211707	0.0196526
Snhg12	182.356	0.90233	0.293604	3.07329	0.00211711	0.0196526
Herc2	348.372	-0.709636	0.231038	-3.07152	0.00212974	0.0197532
Ankrd1	3.7957	1.9954	0.649813	3.07073	0.00213534	0.019772
Slc7a5	22.9538	1.4889	0.484838	3.07092	0.00213401	0.019772
Diaph1	313.541	-0.586071	0.190878	-3.07039	0.00213779	0.0197781
Plekhg3	135.501	-1.02509	0.333911	-3.06994	0.00214102	0.0197915
Snhg15	36.7039	1.12885	0.367954	3.06792	0.00215556	0.0199092
Ppargc1b	41.3053	0.974703	0.318028	3.06483	0.00217793	0.0200991
Dtx4	158.059	-1.09766	0.358244	-3.064	0.00218401	0.0201384
Mbd5	46.8603	-0.839741	0.274381	-3.06049	0.00220974	0.0203418
Znrf1	149.996	-0.765589	0.250148	-3.06054	0.00220936	0.0203418
Nlk	96.8561	-0.720699	0.235522	-3.06001	0.0022133	0.0203576
Grb14	16.1539	-1.53787	0.503008	-3.05735	0.00223303	0.020522
Atp6v1a	555.533	-0.660759	0.216152	-3.05692	0.00223625	0.0205346
Gemin6	14.6443	1.62281	0.531144	3.05532	0.00224822	0.0206273
Wnk1	938.23	-0.703162	0.230264	-3.05371	0.00226028	0.0207208
5730409E04Rik	101.078	0.907452	0.29726	3.05272	0.00226779	0.0207724
Clca3a1	52.8835	0.987065	0.323424	3.05192	0.00227382	0.0208105
Chmp3	646.234	-0.647214	0.212141	-3.05086	0.00228188	0.0208669
Gprc5b	26.3407	1.17572	0.385495	3.0499	0.0022892	0.0209166
Peg3	17.42	1.5399	0.505027	3.04915	0.00229492	0.0209516
Wdr76	57.1782	1.04495	0.342839	3.04792	0.00230431	0.02102
Bend5	42.7244	1.07937	0.354206	3.0473	0.00230903	0.0210457
Tagln2	1440.64	-0.643061	0.211077	-3.04657	0.0023147	0.0210627
Wdr26	1274.88	-0.648026	0.212702	-3.04664	0.00231414	0.0210627
Matn4	17.4047	1.44251	0.473553	3.04614	0.00231798	0.0210751
Gcc2	300.171	-0.735721	0.241567	-3.04562	0.00232201	0.0210945
Gm26532	36.3377	-1.10783	0.364064	-3.04295	0.00234274	0.0212479
Stat2	25.4405	-1.14577	0.376513	-3.0431	0.00234155	0.0212479
Hspa14	117.632	0.959659	0.315479	3.04191	0.00235085	0.021304
Atic	152.899	0.910605	0.299431	3.04112	0.00235703	0.02133
Sumf1	135.465	-0.815357	0.268117	-3.04105	0.00235758	0.02133
Pwwp3a	79.3865	0.830764	0.273327	3.03945	0.00237008	0.0214256
Dclre1b	18.6025	1.18865	0.391184	3.0386	0.00237678	0.0214687
Pola2	24.8679	1.73686	0.571713	3.03799	0.0023816	0.0214946
Plxnb1	136.111	0.777821	0.256125	3.03688	0.00239043	0.0215567
Incenp	104.582	1.67636	0.552091	3.03638	0.00239436	0.021557
Tshz2	7.62443	-1.60282	0.527869	-3.03639	0.00239427	0.021557
Amotl1	275.333	1.04539	0.344357	3.03577	0.00239924	0.0215834
Klhl42	17.1401	1.26951	0.418582	3.03287	0.00242239	0.021774
Ndufs4	303.503	-0.710579	0.234577	-3.02919	0.0024521	0.0220231
Rab30	12.9027	1.48433	0.490177	3.02815	0.00246057	0.0220813
Dedd2	51.463	-1.08243	0.35751	-3.02769	0.00246434	0.0220919
Tbc1d1	58.3558	-1.06386	0.351397	-3.02751	0.00246574	0.0220919
Spaca6	9.46853	-1.42487	0.470747	-3.02683	0.00247135	0.0221242
Rnf217	62.7941	-0.784895	0.259488	-3.02479	0.00248809	0.022256
Fzd1	14.9565	1.68164	0.556023	3.0244	0.00249125	0.0222663
Tmem47	45.5359	0.97557	0.322615	3.02395	0.002495	0.0222818
Rasa4	5.69961	-1.77789	0.588144	-3.02289	0.00250375	0.0223244
Yipf1	135.501	-0.929983	0.307648	-3.02288	0.00250381	0.0223244
Dync1h1	739.488	-0.885127	0.293032	-3.02058	0.0025229	0.022445
Mprip	413.801	-0.572841	0.189643	-3.02063	0.00252248	0.022445
Osbpl2	108.442	-0.76747	0.254085	-3.02052	0.00252342	0.022445
Cemip2	1351.15	-0.832961	0.276075	-3.01716	0.00255157	0.0226772
Knl1	35.8866	1.80675	0.598975	3.01641	0.00255787	0.0227149
Dad1	289.01	-0.690453	0.228955	-3.01567	0.00256408	0.0227519
Ivns1abp	252.506	0.797937	0.264715	3.01433	0.00257552	0.022835
B930036N10Rik	10.0373	1.67507	0.55579	3.01385	0.00257952	0.0228373
Clstn1	319.713	-0.909515	0.301783	-3.01381	0.0025799	0.0228373
Csnk1e	205.188	-0.794784	0.263752	-3.01338	0.00258359	0.0228517
Pabpc4	221.367	0.753708	0.25016	3.01291	0.00258757	0.0228686
Plcl2	27.5044	-1.45947	0.484714	-3.011	0.0026039	0.0229791
Runx2	40.9535	1.01401	0.336772	3.01096	0.00260423	0.0229791
Bace2	36.4399	1.06829	0.355075	3.00862	0.00262438	0.0231384
Kif23	56.393	1.76479	0.586987	3.00652	0.00264257	0.0232802
Pof1b	174.193	-1.03829	0.345745	-3.00304	0.00267294	0.0235104
Tmem140	39.1504	-1.30745	0.435373	-3.00307	0.00267275	0.0235104
Fjx1	5.11437	1.79086	0.59647	3.00244	0.00267825	0.0235384
Mtarc2	398.963	0.880383	0.293319	3.00145	0.00268697	0.0235963
Bin1	42.029	0.85774	0.285858	3.00058	0.0026947	0.0236433
Cytip	407.928	0.890038	0.296644	3.00036	0.00269659	0.0236433
Pde4dip	32.2166	1.13634	0.378883	2.99917	0.00270714	0.0237169
Ccn1	84.8227	1.47939	0.493569	2.99734	0.00272345	0.023841
Arl2	46.4655	-1.35103	0.450783	-2.99709	0.00272572	0.023842
Acp2	127.178	-1.11603	0.372554	-2.99561	0.00273893	0.0239386
Tuba8	34.6176	-1.64681	0.549876	-2.99488	0.00274552	0.0239772
3110080O07Rik	16.2	-1.31062	0.437756	-2.99396	0.00275385	0.0240002
Castor2	29.0069	-1.62799	0.543724	-2.99414	0.00275218	0.0240002
Crybg3	120.864	0.801477	0.267706	2.99387	0.00275465	0.0240002
Emp2	343.031	-0.928498	0.310214	-2.99309	0.00276169	0.0240426
Pcgf5	79.6228	0.840015	0.280754	2.992	0.00277159	0.0241098
Atp10b	49.2998	1.11375	0.372558	2.98947	0.00279461	0.0242909
Ints5	74.0018	0.81315	0.27206	2.98886	0.0028002	0.0243129
Ogdh	149.65	-0.789686	0.264223	-2.98872	0.00280153	0.0243129
Rnf103	93.1544	-1.18349	0.396079	-2.98801	0.00280804	0.0243503
Wipf1	33.1588	0.979884	0.328042	2.98707	0.00281663	0.0244057
Aspm	49.8573	1.79999	0.602968	2.98522	0.00283374	0.0245099
Dgka	99.4097	-1.32616	0.44426	-2.9851	0.00283486	0.0245099
Fads6	49.8587	-1.47723	0.494877	-2.98505	0.00283531	0.0245099
L3hypdh	18.3477	1.23155	0.41273	2.98391	0.00284589	0.024563
Vopp1	137.587	-0.970475	0.325224	-2.98402	0.00284491	0.024563
Bmpr1b	18.5532	-1.45595	0.4881	-2.9829	0.0028553	0.024625
Ext1	52.31	0.859508	0.288343	2.98085	0.0028745	0.0247713
Aox1	6.23028	-1.65885	0.556604	-2.9803	0.00287963	0.0247769
Mtmr4	92.6863	0.838861	0.28145	2.9805	0.00287779	0.0247769
Cblc	50.1283	-1.10158	0.369711	-2.97958	0.00288641	0.0247939
Csnk1g3	105.521	-0.655404	0.219968	-2.97954	0.00288685	0.0247939
Mark4	65.2264	-0.900152	0.302127	-2.97938	0.00288832	0.0247939
Prrg1	7.22881	1.60843	0.539898	2.97913	0.00289065	0.0247946
Camk1d	3.00216	-1.9241	0.646035	-2.97832	0.00289837	0.0248416
Pex14	58.6904	-0.75085	0.252172	-2.97753	0.00290585	0.0248581
Pink1	151.835	-0.857739	0.288064	-2.97759	0.0029052	0.0248581
Tjp3	58.2833	0.802491	0.269528	2.9774	0.00290704	0.0248581
Cadm1	179.349	1.15612	0.388374	2.97683	0.00291242	0.0248849
H13	307.277	-0.851071	0.286055	-2.9752	0.00292793	0.0249789
Trim65	23.2342	1.07131	0.360057	2.97539	0.00292617	0.0249789
Pacsin3	213.231	-0.861311	0.289572	-2.97443	0.00293531	0.0250225
Dcaf11	111.449	-0.737648	0.248025	-2.97408	0.00293866	0.0250317
Ano6	191.866	-0.752001	0.252993	-2.97242	0.0029546	0.0251482
Fam118a	20.8213	-1.13285	0.381415	-2.97013	0.00297669	0.0253167
Rhod	92.2019	-0.965206	0.325016	-2.96972	0.0029807	0.0253314
Stxbp1	43.6612	-1.02443	0.345092	-2.96857	0.00299192	0.0254072
Recql	25.3247	1.18009	0.397663	2.96755	0.00300181	0.0254716
Glul	3784.54	-1.49071	0.502402	-2.96717	0.00300559	0.0254842
Uap1l1	69.2366	-0.875094	0.294977	-2.96665	0.00301059	0.025507
Acox1	105.664	-0.923669	0.311662	-2.96369	0.00303973	0.0257154
Desi1	213.08	-0.906949	0.306021	-2.96368	0.00303984	0.0257154
Tfap2b	750.407	-1.29397	0.436717	-2.96296	0.00304699	0.0257563
Sfxn2	35.4375	1.04789	0.353694	2.96271	0.00304941	0.025757
Bace1	148.63	-0.659048	0.222512	-2.96186	0.0030579	0.0258091
Rftn2	55.8318	0.929642	0.31392	2.96139	0.0030625	0.0258282
Naa40	40.4123	0.899242	0.303793	2.96005	0.00307587	0.0259211
Bckdha	43.8427	-1.08815	0.36773	-2.95911	0.00308525	0.0259804
Ggps1	214.971	-0.783933	0.264997	-2.95827	0.00309374	0.0260321
Gpsm3	62.505	-1.28001	0.433016	-2.95604	0.00311615	0.0261016
Hmox1	34.1373	-1.44508	0.488815	-2.95629	0.00311364	0.0261016
Oat	80.7588	-0.952278	0.322137	-2.95613	0.00311529	0.0261016
Prmt6	36.6332	0.9499	0.321332	2.95613	0.00311527	0.0261016
Spef2	22.5396	-1.39852	0.472947	-2.95704	0.00310612	0.0261016
Tpst2	53.8772	0.944939	0.319605	2.95659	0.00311064	0.0261016
Cenpe	84.9732	1.77542	0.600749	2.95535	0.00312314	0.0261404
1110032A03Rik	58.7979	-0.873367	0.295617	-2.95438	0.00313295	0.0262026
5031439G07Rik	240.949	-0.659885	0.223413	-2.95366	0.00314029	0.026228
Cbx1	695.369	0.666821	0.225764	2.95362	0.00314072	0.026228
Auts2	189.304	1.01636	0.344165	2.95312	0.00314584	0.0262464
Nr3c1	122.383	0.906342	0.306929	2.95294	0.00314767	0.0262464
Kcnip3	5.31857	-1.73836	0.588781	-2.95247	0.00315246	0.0262666
Morrbid	83.4595	-1.48031	0.501423	-2.95223	0.00315493	0.0262673
Mad2l2	37.8088	-1.11127	0.376623	-2.95061	0.00317143	0.0263849
Hacd2	10.5449	1.45155	0.492041	2.95007	0.00317704	0.0264052
Shcbp1	22.916	1.8121	0.614288	2.94991	0.00317865	0.0264052
Rab27a	16.9847	1.15048	0.39026	2.94797	0.00319866	0.0265515
Armcx2	264	-0.661577	0.224508	-2.94678	0.003211	0.026634
Cluh	119.962	0.693835	0.235497	2.94626	0.00321641	0.0266589
Pcyox1l	35.2097	1.0063	0.341785	2.94425	0.00323738	0.0268126
Ubiad1	26.9187	1.06811	0.362842	2.94372	0.00324289	0.0268381
Celf2	305.512	0.887253	0.301656	2.94127	0.00326864	0.0269785
Rundc1	102.497	-1.07201	0.364452	-2.94143	0.00326697	0.0269785
Slc25a17	156.607	-0.664281	0.225813	-2.94173	0.00326381	0.0269785
Txnrd3	95.2673	0.748652	0.254541	2.94118	0.0032696	0.0269785
Cldn34c1	8.74869	1.49484	0.508311	2.9408	0.00327367	0.026992
Tax1bp1	697.074	-0.626559	0.213136	-2.93972	0.00328508	0.0270658
Prdx5	269.858	-0.859573	0.292428	-2.93943	0.00328815	0.027071
Polb	249.555	-0.938636	0.319402	-2.93873	0.00329556	0.0271118
Il13ra1	161.053	-1.04576	0.356011	-2.93744	0.00330936	0.0271836
Tcof1	159.59	0.914931	0.311473	2.93744	0.00330936	0.0271836
Wdr90	27.591	1.24558	0.424066	2.93722	0.00331166	0.0271836
Ano10	80.6558	-0.987193	0.336148	-2.93678	0.0033164	0.0272024
Fam107b	41.9929	1.01336	0.345097	2.93646	0.00331984	0.0272104
Bcar3	11.8233	-1.58912	0.541407	-2.93516	0.00333373	0.027304
Samhd1	486.591	0.557197	0.189939	2.93356	0.00335097	0.0274249
2900093K20Rik	13.7647	-1.32663	0.452392	-2.93249	0.0033626	0.0274866
Cmpk2	27.8598	1.17599	0.40106	2.9322	0.00336568	0.0274866
Hspa13	120.21	-0.835522	0.284972	-2.93195	0.00336844	0.0274866
Nup93	32.591	1.00528	0.342847	2.93215	0.00336622	0.0274866
Cyhr1	195.309	-0.735718	0.251015	-2.93097	0.00337901	0.0275525
Bora	18.6348	1.23492	0.421371	2.93072	0.0033818	0.027555
Slc12a4	2.50592	-1.88481	0.643452	-2.92921	0.00339826	0.0276687
Vat1	47.0285	-1.10161	0.376205	-2.92823	0.00340902	0.0277359
Faf2	97.6879	-0.671947	0.229513	-2.9277	0.00341477	0.0277541
Tyro3	102.071	0.709642	0.2424	2.92756	0.00341628	0.0277541
Aldh3a2	153.257	-1.23448	0.421845	-2.92638	0.00342937	0.0277985
Bloc1s4	80.6764	0.805326	0.275253	2.92577	0.00343604	0.0277985
Celsr1	23.061	-1.2111	0.413911	-2.92599	0.00343361	0.0277985
Gabarapl1	302.759	-0.854575	0.292093	-2.9257	0.00343682	0.0277985
Mtmr6	91.9373	-0.831588	0.28414	-2.92669	0.00342595	0.0277985
Slc5a1	84.4479	1.35484	0.463038	2.92598	0.00343371	0.0277985
Arfip2	99.1077	-0.844592	0.288744	-2.92505	0.00344399	0.0278362
Sac3d1	48.6281	0.894294	0.305775	2.92468	0.00344814	0.0278494
Plin2	885.927	0.977126	0.334326	2.92267	0.00347041	0.0280088
Nub1	202.854	-0.896336	0.306714	-2.92238	0.00347364	0.0280144
Col4a1	31.662	1.20454	0.412225	2.92204	0.0034775	0.0280251
Pnkd	49.3784	-0.898203	0.30743	-2.92165	0.00348188	0.02804
Cd14	205.922	1.22002	0.417834	2.91986	0.00350183	0.0281597
Tbc1d30	30.2407	-0.949969	0.325339	-2.91994	0.00350103	0.0281597
Map1b	162.876	-0.952614	0.326383	-2.9187	0.00351495	0.0282446
BC055324	22.963	1.44671	0.495902	2.91734	0.0035303	0.0283474
Arpc2	939.604	-0.743543	0.254897	-2.91703	0.00353381	0.028355
Ampd2	30.8983	1.51224	0.518902	2.91431	0.00356474	0.0285618
Lockd	41.0817	1.44756	0.496687	2.91442	0.00356345	0.0285618
Rhobtb3	51.6683	1.24461	0.427305	2.91271	0.00358313	0.0286884
Hp	1071.95	1.12034	0.384765	2.91175	0.00359406	0.0287551
Bicdl2	58.558	-0.9884	0.339519	-2.91117	0.00360072	0.0287876
Pgf	10.8957	-1.31999	0.453478	-2.91081	0.00360492	0.0288003
Impa2	58.9767	1.04631	0.359603	2.90964	0.00361849	0.0288879
Ngef	23.561	-1.10858	0.381112	-2.90882	0.003628	0.0289429
Stard10	159.952	-0.724128	0.248967	-2.90853	0.00363134	0.0289487
Fitm2	46.8511	-1.00805	0.346627	-2.90818	0.0036354	0.0289602
Pde5a	34.6215	-0.97804	0.336603	-2.90562	0.00366527	0.0291772
Marchf6	208.202	-0.619891	0.213402	-2.90481	0.00367475	0.0292316
Tmem9	121.525	-0.690188	0.237705	-2.90355	0.0036896	0.0293286
Flt3l	8.91308	-1.40954	0.485572	-2.90285	0.0036979	0.0293734
Msl3l2	11.2379	1.56151	0.538692	2.89871	0.00374701	0.0297422
Lyn	122.068	0.803228	0.277187	2.89778	0.0037581	0.0298089
Hnrnpa3	1296.31	0.838363	0.289463	2.89627	0.00377633	0.029932
Ubr4	567.673	-0.783764	0.270667	-2.89568	0.00378338	0.0299664
Gm37033	8.78608	1.55251	0.536245	2.89514	0.00378984	0.0299961
Syde1	14.6024	1.41415	0.488531	2.8947	0.00379523	0.0300173
Acot8	60.5469	-0.813838	0.281314	-2.89299	0.00381598	0.0301599
Trub1	51.3455	0.85027	0.293968	2.89239	0.00382321	0.0301955
Smc3	438.394	0.772702	0.267172	2.89215	0.0038261	0.0301968
Lars2	57.7563	-0.840845	0.290777	-2.89171	0.00383149	0.0302177
Chd3	417.49	-1.01248	0.350342	-2.88999	0.0038526	0.0303626
Rell1	250.094	-0.978849	0.338813	-2.88905	0.00386406	0.0304312
Pard3b	62.1156	1.065	0.368701	2.88853	0.00387049	0.0304602
Triobp	56.3839	-0.834675	0.289003	-2.88812	0.00387552	0.0304781
Grn	427.355	-1.24278	0.430352	-2.88782	0.00387926	0.0304858
Gstt3	333.514	-0.912087	0.315987	-2.88647	0.00389592	0.030595
Ubc	2460.82	-0.596497	0.206672	-2.88619	0.00389931	0.0305999
Rab17	51.3871	-0.966303	0.334829	-2.88596	0.00390225	0.0306012
Naa80	76.6795	-0.911866	0.315994	-2.88571	0.00390532	0.0306037
1810014B01Rik	14.5484	1.3735	0.476041	2.88526	0.00391094	0.0306044
Egflam	71.804	-1.4839	0.514286	-2.88536	0.00390972	0.0306044
Adgre5	28.6574	-1.27229	0.441109	-2.8843	0.00392285	0.0306759
Ap2a1	26.4267	-1.14805	0.398404	-2.88163	0.00395622	0.030915
Nucb1	183.993	-0.806937	0.280155	-2.88033	0.00397261	0.0310211
Bbox1	24.1259	1.39179	0.483351	2.87945	0.00398366	0.0310855
Dcaf6	173.09	-1.00085	0.347667	-2.87874	0.00399261	0.0311334
Cpne8	63.2745	0.988882	0.343856	2.87586	0.00402928	0.031353
Cxxc5	127.159	-0.844982	0.293818	-2.87587	0.00402911	0.031353
Slc5a5	544.707	-1.85917	0.646381	-2.87628	0.00402391	0.031353
Zmym1	27.7456	1.01085	0.35153	2.87558	0.0040328	0.0313583
Ank3	351.292	-0.734095	0.255342	-2.87495	0.00404097	0.0313998
Ccbe1	55.5254	-1.5412	0.53644	-2.87302	0.00406572	0.0315478
Dctpp1	101.05	1.18722	0.41323	2.87303	0.00406561	0.0315478
Rrp9	26.8189	1.00099	0.348446	2.87273	0.00406942	0.0315544
Areg	901.79	-1.33603	0.465204	-2.87193	0.00407976	0.0316124
Dock8	29.8001	1.20832	0.420855	2.8711	0.00409046	0.0316289
Nsd2	164.25	0.939094	0.327084	2.87111	0.00409038	0.0316289
Rab33b	40.6066	-1.00812	0.351087	-2.87142	0.00408636	0.0316289
Sclt1	47.5555	1.12177	0.390872	2.86992	0.00410571	0.0317246
Kit	303.557	0.804249	0.280348	2.86876	0.00412089	0.0318197
Pygo1	10.5493	-1.42856	0.498059	-2.86825	0.00412746	0.0318482
Npc2	457.194	-0.776927	0.271118	-2.86564	0.00416168	0.0320899
Cavin2	210.948	-0.722279	0.252089	-2.86518	0.00416776	0.0321008
Vsir	72.4219	-1.19782	0.418075	-2.86509	0.0041689	0.0321008
Marcks	673.727	-0.992235	0.346363	-2.86473	0.00417367	0.0321107
Rap1gap2	29.4762	1.00397	0.35048	2.86455	0.00417598	0.0321107
Rnf123	25.7232	-0.948086	0.331006	-2.86426	0.00417989	0.0321184
Dusp4	33.5487	-1.16829	0.408213	-2.86196	0.00421026	0.0323069
Urb1	18.7772	1.07562	0.375812	2.86211	0.00420833	0.0323069
Ddi2	618.966	-0.703036	0.24567	-2.86171	0.00421361	0.0323102
Rfc5	63.159	1.31887	0.460916	2.86142	0.0042175	0.0323176
Adipor1	177.104	-0.782255	0.273675	-2.85834	0.00425864	0.0325875
Arl4a	150.333	0.898057	0.314212	2.85812	0.00426155	0.0325875
Myl12b	135.412	-0.990981	0.346673	-2.85855	0.00425585	0.0325875
Tln2	135.205	1.02156	0.35746	2.85782	0.00426562	0.032596
C130021I20Rik	172.758	-1.44545	0.506181	-2.85559	0.00429571	0.0328033
Pde4d	46.0512	0.996448	0.349211	2.85342	0.00432508	0.0330048
Prune2	9.71296	-1.70682	0.598305	-2.85275	0.00433422	0.0330518
Syne1	23.346	-1.38914	0.487481	-2.84962	0.0043771	0.0333558
Ddx18	43.3186	1.07125	0.375967	2.84932	0.00438121	0.0333641
Fzd10os	17.8442	-1.67266	0.587178	-2.84865	0.0043905	0.0334119
Mthfsl	38.4851	1.2534	0.440158	2.84761	0.00440485	0.0334981
Hspe1	511.716	0.997075	0.350447	2.84515	0.00443901	0.0337288
Tmem40	19.8195	-1.24657	0.438164	-2.84499	0.0044413	0.0337288
Serpinb9	44.6928	-1.08255	0.380551	-2.84469	0.00444545	0.0337372
Yipf4	154.674	-0.742482	0.261092	-2.84376	0.00445852	0.0338132
Nfix	969.662	0.629831	0.221505	2.84341	0.00446333	0.0338266
Wwp1	57.9095	0.840513	0.295692	2.84253	0.00447575	0.0338975
Prdx4	97.2411	1.07347	0.377839	2.84108	0.00449616	0.0340287
Plekha6	193.965	-0.763974	0.268933	-2.84076	0.00450068	0.0340397
Lmbr1	79.8105	-0.770678	0.271386	-2.83979	0.00451434	0.0341197
Neu1	108.662	-0.899988	0.317095	-2.83822	0.00453654	0.034248
Psmg1	31.175	0.932312	0.328492	2.83816	0.00453751	0.034248
Pafah2	41.885	-0.993988	0.350354	-2.8371	0.0045526	0.0343385
Aff4	559.352	-0.899129	0.317045	-2.83597	0.00456869	0.0344364
Slc25a25	90.1754	-1.08673	0.383276	-2.83536	0.00457739	0.0344784
Nasp	371.684	1.03059	0.363573	2.83463	0.00458783	0.0345336
Eri1	100.862	0.867763	0.306409	2.83204	0.00462517	0.034791
Ankrd6	17.7494	1.21338	0.428511	2.83161	0.00463137	0.0348139
Hpf1	39.369	1.16885	0.412866	2.83107	0.00463926	0.0348496
Arhgap10	24.7623	1.14801	0.405571	2.8306	0.00464607	0.0348534
Evc2	29.3634	-1.00567	0.355266	-2.83075	0.00464395	0.0348534
Gpm6b	84.0122	1.07524	0.379973	2.82978	0.00465796	0.0349189
Cd93	10.5524	-1.60006	0.565652	-2.8287	0.00467381	0.035014
A630089N07Rik	26.2506	1.1437	0.404442	2.82784	0.00468634	0.0350841
Usp6nl	101.148	-0.665616	0.235559	-2.82569	0.00471789	0.0352965
Ace	12.5989	-1.45721	0.515776	-2.82528	0.00472392	0.0353027
Fzd10	22.1024	-1.63308	0.57804	-2.8252	0.00472511	0.0353027
Dsel	48.0381	1.07136	0.379441	2.82353	0.00474985	0.0354636
Glrx5	278.744	0.639945	0.226801	2.82162	0.00477821	0.0356513
Lcmt1	146.367	-0.840967	0.298276	-2.81942	0.00481099	0.0358717
Oxsr1	25.9606	0.959896	0.340567	2.81852	0.0048245	0.0359466
Ubxn6	78.8985	-0.827975	0.293783	-2.81832	0.00482754	0.0359466
Jph1	11.9985	1.4061	0.499688	2.81395	0.00489366	0.0364026
Wdr36	72.0969	0.908455	0.322852	2.81384	0.00489535	0.0364026
Prkag2	73.6662	0.776087	0.276056	2.81134	0.00493356	0.0366621
Sbno1	600.964	-0.468214	0.166612	-2.8102	0.00495108	0.0367676
Phkb	91.106	-0.827388	0.29458	-2.8087	0.00497421	0.0369146
Cd81	584.418	0.655996	0.233625	2.8079	0.00498657	0.0369568
Ran	1091.12	1.07553	0.383028	2.80797	0.00498548	0.0369568
Rras	134.481	-0.7984	0.28442	-2.80712	0.00499871	0.0370219
Zgrf1	17.6003	1.6362	0.583129	2.80589	0.00501772	0.0371378
Gpc4	23.3469	1.1029	0.393141	2.80535	0.00502627	0.0371762
Bsg	480.193	-0.814331	0.290317	-2.80497	0.00503219	0.0371766
Suv39h1	53.6304	1.17742	0.419771	2.80491	0.00503303	0.0371766
Dmtn	14.8988	-1.38002	0.492196	-2.8038	0.00505046	0.0372804
Aldh18a1	20.2183	1.29741	0.462866	2.803	0.00506295	0.0373477
Arhgap11a	27.0081	1.72426	0.615317	2.80224	0.00507497	0.0373865
Cwc25	99.7768	-0.841676	0.300354	-2.80228	0.00507436	0.0373865
Vtcn1	34.8931	-0.931472	0.33246	-2.80175	0.00508255	0.0374174
Ccdc162	29.9342	-1.5531	0.554462	-2.80109	0.00509305	0.0374698
Cse1l	173.601	0.972603	0.347387	2.79977	0.00511397	0.037565
Ncs1	15.5775	1.45441	0.519499	2.79964	0.00511589	0.037565
Ptges3l	32.5448	-1.18055	0.421681	-2.79963	0.00511618	0.037565
Rps12-ps19	20.3	1.73352	0.619283	2.79924	0.00512233	0.0375681
Rps4l	32.5638	-1.12763	0.402842	-2.79917	0.00512339	0.0375681
Ccl6	8.43035	-1.50699	0.53861	-2.79793	0.00514308	0.0376792
Rnd2	21.9488	-1.23655	0.441974	-2.79779	0.00514534	0.0376792
Flt1	8.3508	-1.39633	0.499626	-2.79476	0.00519389	0.0380095
Chek2	16.702	1.43669	0.514236	2.79384	0.00520865	0.0380923
Elovl1	116.267	-0.972409	0.348188	-2.79277	0.00522588	0.0381634
Nbl1	7.44332	-1.5178	0.54351	-2.79259	0.00522871	0.0381634
Tpp1	210.493	-0.735037	0.263199	-2.79271	0.00522692	0.0381634
Dgkh	34.2942	-1.38829	0.49725	-2.79193	0.00523939	0.0382161
H2-Q6	30.4793	1.06219	0.380503	2.79153	0.00524592	0.0382385
Haus3	36.4908	1.01537	0.363884	2.79036	0.00526487	0.0382758
Nup205	61.6544	0.940743	0.33713	2.79044	0.0052636	0.0382758
Srxn1	62.9931	-1.0115	0.362496	-2.79037	0.00526474	0.0382758
Umps	59.5091	0.871207	0.31219	2.79063	0.00526049	0.0382758
Slc1a4	72.9081	1.2516	0.448602	2.79001	0.00527067	0.0382928
Fbh1	32.4849	-0.918681	0.32933	-2.78955	0.0052782	0.0383224
Pcnt	103.762	0.884268	0.317117	2.78846	0.00529588	0.0384255
Sil1	154.018	-1.00473	0.360399	-2.78783	0.0053062	0.0384752
Sqstm1	921.623	-0.752661	0.27011	-2.7865	0.00532812	0.0386088
Arhgap8	22.6036	1.272	0.456756	2.78485	0.00535526	0.0387801
Pgm2	26.0987	-1.21892	0.43781	-2.78414	0.00536703	0.0388399
Tra2b	682.064	0.607977	0.218539	2.78201	0.00540242	0.0390704
Dhcr24	73.4942	-1.00657	0.361899	-2.78136	0.00541321	0.0390974
Zfp655	48.867	-0.836844	0.300874	-2.78138	0.0054129	0.0390974
Ywhah	633.723	0.701575	0.252302	2.78069	0.0054243	0.0391519
C1rl	14.2301	-1.35709	0.488112	-2.78029	0.005431	0.0391682
Slc1a5	48.0157	0.782033	0.281293	2.78013	0.00543363	0.0391682
Evpl	55.3655	-1.04625	0.376399	-2.77964	0.00544195	0.0392026
D3Ertd751e	26.596	0.992071	0.357134	2.77787	0.00547165	0.0393909
Dtymk	48.2839	1.05225	0.378967	2.77664	0.00549245	0.0394892
Jak1	489.143	-0.593597	0.213778	-2.7767	0.00549145	0.0394892
Dbf4	85.5942	1.25717	0.453039	2.77497	0.00552068	0.0396407
E130308A19Rik	88.2526	-0.801066	0.288664	-2.77508	0.00551883	0.0396407
Glt28d2	77.6909	-1.00801	0.363447	-2.77347	0.00554612	0.0397879
Lrpap1	86.1831	-0.638751	0.230318	-2.77334	0.00554837	0.0397879
Gadd45a	115.294	-1.34612	0.485433	-2.77302	0.00555387	0.0398016
Gabbr1	43.9691	-0.918227	0.331294	-2.77164	0.00557744	0.0399187
Gpr107	93.4242	-0.861066	0.310669	-2.77165	0.00557735	0.0399187
Ubtd1	15.318	-1.23266	0.444773	-2.77143	0.00558106	0.0399188
Zadh2	35.8819	0.904197	0.326344	2.77069	0.00559377	0.0399839
Flna	162.034	0.792951	0.286364	2.76903	0.00562231	0.040162
Paqr6	103.422	1.3887	0.501649	2.76827	0.00563548	0.0402301
Zfp267	45.5614	0.865916	0.31284	2.76792	0.00564161	0.0402479
Mxd1	47.7284	-1.12091	0.405231	-2.7661	0.00567319	0.040447
Lig1	571.281	1.43629	0.51934	2.76561	0.00568165	0.0404813
Met	451.237	0.717559	0.259505	2.76511	0.00569039	0.0405175
Nfxl1	35.8729	0.947852	0.34289	2.7643	0.00570447	0.0405916
Mdk	24.5282	1.16437	0.421299	2.76376	0.00571402	0.0406334
Atp6ap1	626.737	-0.983113	0.356229	-2.75978	0.00578402	0.0411048
Etaa1	29.5128	0.965699	0.350026	2.75893	0.00579908	0.0411854
Camta2	84.259	-0.874124	0.316883	-2.75851	0.00580655	0.041212
Igf1r	198.941	0.786278	0.285207	2.75687	0.00583577	0.0413928
Slc20a1	64.7865	1.18211	0.428865	2.75638	0.00584456	0.0414286
Josd2	47.9013	0.776287	0.281771	2.75503	0.00586875	0.0415468
Specc1l	165.631	-0.655094	0.237767	-2.75519	0.00586585	0.0415468
Enpp1	42.2461	0.841608	0.30567	2.75333	0.0058993	0.0417097
Fkbp15	87.1782	-0.691355	0.251079	-2.75353	0.00589565	0.0417097
Tmtc4	94.7991	0.766582	0.278487	2.75267	0.00591112	0.0417666
Atg13	45.6731	-0.849152	0.308562	-2.75197	0.00592388	0.0418301
Cks2	139.404	1.33513	0.485316	2.75106	0.00594023	0.0419188
Nob1	19.9746	1.088	0.395727	2.74937	0.00597093	0.0421086
Adcy3	6.80622	-1.56169	0.568123	-2.74886	0.00598037	0.0421265
Cdkn2c	19.7861	1.22519	0.445715	2.74882	0.00598109	0.0421265
Dop1b	49.2755	-0.914687	0.332837	-2.74815	0.0059932	0.042155
Etv4	25.9997	-1.3293	0.483676	-2.74832	0.00599007	0.042155
Fut10	8.19679	1.4299	0.520348	2.74797	0.00599656	0.042155
Ttc32	35.8468	0.989452	0.360111	2.74763	0.00600283	0.0421723
Map3k2	127.299	-0.601995	0.21913	-2.74721	0.00601044	0.0421989
Man2a1	51.9908	1.10227	0.401501	2.74537	0.0060443	0.0424098
Hc	13.4977	-1.61539	0.588681	-2.74409	0.00606792	0.0425485
Klf3	217.337	-0.748837	0.273099	-2.742	0.00610656	0.0427923
Mical2	14.8153	-1.33497	0.48709	-2.74071	0.00613062	0.0429337
Dkk3	7.65015	-1.57402	0.57446	-2.74001	0.00614382	0.042999
Tapbp	466.141	-0.890314	0.324961	-2.73976	0.00614843	0.043004
BC064078	55.1474	0.822375	0.30042	2.73742	0.00619231	0.0432562
Smarcad1	63.7289	1.21591	0.444174	2.73746	0.00619157	0.0432562
Kif5c	189.014	-1.55443	0.567928	-2.73702	0.00619989	0.0432819
Tor4a	19.2397	-1.07212	0.391757	-2.73669	0.00620613	0.0432981
Slc12a7	25.7521	1.18139	0.4318	2.73596	0.00621991	0.0433669
Pcdhb7	9.41399	1.30565	0.477358	2.73517	0.00623486	0.0434438
Cdca3	32.2454	1.6617	0.607726	2.7343	0.00625139	0.0435152
Gm47628	133.419	0.810429	0.296403	2.73421	0.00625298	0.0435152
Pbx1	358.587	0.556616	0.203738	2.73201	0.00629487	0.0437792
Cep70	56.0211	0.966422	0.354118	2.72909	0.00635088	0.044141
Dbi	2380.35	0.839561	0.307844	2.72723	0.00638682	0.0443629
Mea1	63.7903	-0.860391	0.315594	-2.72626	0.00640574	0.0444665
Rnf144a	20.459	1.15151	0.422458	2.72574	0.00641577	0.0445081
Gm48582	36.9773	1.08944	0.399758	2.72525	0.00642519	0.0445218
Sms	202.25	-1.08747	0.399038	-2.72522	0.00642579	0.0445218
Cdo1	481.088	-1.37512	0.50504	-2.7228	0.00647306	0.0448213
Azin2	15.1655	-1.19625	0.439461	-2.72208	0.00648731	0.0448918
Fzd8	40.1972	0.872646	0.320703	2.72104	0.00650759	0.0450041
Mir22hg	23.2524	-1.13568	0.417413	-2.72076	0.00651315	0.0450144
Khsrp	171.545	0.646718	0.237834	2.7192	0.00654395	0.045199
Cldn8	150.457	-0.788896	0.290315	-2.71738	0.00658003	0.0453753
Dhodh	54.7064	0.784221	0.288604	2.71729	0.00658184	0.0453753
Ehf	716.917	0.960721	0.353548	2.71737	0.00658031	0.0453753
Kif22	24.0989	1.62529	0.598173	2.71709	0.00658588	0.0453753
Tug1	188.744	-0.668996	0.246264	-2.71658	0.00659605	0.0454171
Fam214a	46.8585	-0.966508	0.355887	-2.71578	0.00661208	0.0454793
Med22	55.9354	-0.746974	0.275056	-2.71571	0.0066133	0.0454793
Epn3	85.1751	-1.04523	0.384933	-2.71536	0.00662032	0.0454993
Dph2	15.3614	1.17365	0.432432	2.71407	0.00664617	0.0456161
Pgrmc1	245.785	-0.675267	0.248837	-2.71369	0.00665381	0.0456161
Sesn1	22.5701	-1.08358	0.399285	-2.71379	0.00665189	0.0456161
Sipa1l1	24.8923	-1.11313	0.41011	-2.71422	0.0066431	0.0456161
Pofut1	72.9291	-0.718032	0.264676	-2.71287	0.00667038	0.0457014
Rab3gap1	269.865	-0.909338	0.335416	-2.71108	0.00670648	0.0459203
Acsbg1	55.6619	-1.55627	0.574121	-2.71071	0.00671402	0.0459373
Trmt61a	31.7126	1.1771	0.434268	2.71055	0.00671727	0.0459373
Igsf8	154.898	-0.69986	0.258224	-2.71029	0.00672248	0.0459445
Tnpo2	164.29	-0.894066	0.330013	-2.70918	0.00674492	0.0460694
Cdv3	424.667	0.626832	0.231402	2.70884	0.00675188	0.0460886
Ecsit	41.6123	0.862916	0.318668	2.70788	0.00677135	0.0461077
Eid2	55.3102	-0.955144	0.352722	-2.70792	0.00677062	0.0461077
Rny3	25.383	1.23584	0.456383	2.7079	0.00677111	0.0461077
Sipa1l3	95.9525	-0.865148	0.319484	-2.70795	0.00676993	0.0461077
Tiam1	52.8904	0.938968	0.34683	2.70729	0.00678351	0.0461621
Gid4	86.6872	1.06433	0.393449	2.70513	0.00682776	0.0464347
Ppp3ca	829.459	-0.662318	0.245003	-2.70331	0.00686525	0.0466609
Pvt1	20.7076	-1.11926	0.414403	-2.70091	0.00691502	0.0469704
Capza1	89.6591	-1.02039	0.377912	-2.70007	0.0069325	0.0470589
Ccs	73.7656	-0.755568	0.279874	-2.69967	0.00694082	0.0470589
Lalba	36.495	1.55837	0.577235	2.69972	0.00693979	0.0470589
Ccny	184.216	0.549674	0.203634	2.69932	0.00694804	0.047079
Fkbp8	119.246	-0.773287	0.286505	-2.69904	0.00695407	0.0470911
Filip1l	21.6775	-1.26737	0.469699	-2.69825	0.00697041	0.0471728
Psen2	124.415	-0.967363	0.358543	-2.69804	0.00697497	0.0471748
Hoxb4	39.8744	-1.01235	0.375281	-2.69758	0.00698446	0.0472101
Bid	49.8053	0.907036	0.336353	2.69668	0.00700342	0.0472517
Mtcl1	16.0781	1.09249	0.405076	2.69699	0.00699693	0.0472517
Ttll4	58.4523	1.0367	0.384417	2.6968	0.00700085	0.0472517
Rexo2	196.101	0.64375	0.238772	2.69609	0.00701581	0.0473065
Fndc3b	471.632	-0.546077	0.202669	-2.69443	0.00705095	0.0475145
Arrb1	447.381	0.647087	0.240238	2.69353	0.00707007	0.0476143
Comtd1	19.8702	1.24335	0.461802	2.6924	0.00709407	0.0477469
Gm44220	7.99176	-1.48775	0.552668	-2.69194	0.00710377	0.0477831
Lman2l	69.4127	-0.842566	0.313091	-2.69112	0.00712131	0.047872
Ehd1	128.969	-0.647389	0.240713	-2.68946	0.00715671	0.0480295
Irf2bp1	147.626	0.616828	0.229354	2.68941	0.00715776	0.0480295
Rbl1	46.8345	1.01417	0.377052	2.68974	0.00715082	0.0480295
Ssu72	93.9966	-0.742045	0.275949	-2.68906	0.00716526	0.0480507
Yaf2	43.3913	0.837203	0.311483	2.6878	0.00719243	0.0482037
P4ha2	44.4226	-1.47574	0.549258	-2.68678	0.00721441	0.0483217
Ncam1	53.3275	0.817242	0.304244	2.68614	0.00722837	0.0483859
Smurf2	160.377	-0.551932	0.205531	-2.68539	0.00724451	0.0484647
Prps2	106.472	0.717601	0.267339	2.68424	0.00726955	0.0486027
Tmc4	227.493	-0.777821	0.289896	-2.6831	0.00729423	0.0487089
Tmem205	69.4517	-0.771279	0.287453	-2.68315	0.00729325	0.0487089
Lgmn	67.3088	-0.913123	0.340453	-2.68208	0.00731661	0.0487439
Rbbp5	81.4262	0.633886	0.236335	2.68215	0.00731517	0.0487439
Trp53	44.7502	0.876999	0.326987	2.68206	0.00731709	0.0487439
Tut7	277.164	-0.698888	0.260573	-2.68212	0.00731569	0.0487439
Wdr19	27.0522	-1.09186	0.40719	-2.68145	0.00733039	0.0488031
Dnajc3	580.078	-0.543222	0.202624	-2.68094	0.00734166	0.0488488
Chd1l	60.2108	0.748213	0.279202	2.67983	0.007366	0.0489025
Ifngr1	227.343	0.483023	0.180248	2.67976	0.00736742	0.0489025
Ltf	490.205	1.08929	0.406405	2.6803	0.00735557	0.0489025
Zc2hc1a	157.618	0.835969	0.311944	2.67987	0.00736514	0.0489025
Shoc2	141.663	-0.592443	0.221113	-2.67936	0.00737623	0.0489317
Mettl14	60.4588	0.73551	0.274644	2.67805	0.00740519	0.0490312
P3h4	106.612	-0.814336	0.304036	-2.67842	0.00739709	0.0490312
Parm1	178.949	-0.807229	0.301418	-2.6781	0.00740404	0.0490312
Robo1	4.08708	-1.54276	0.576114	-2.67788	0.00740897	0.0490312
Sardh	15.6683	1.19057	0.444664	2.67746	0.00741835	0.0490347
Ska2	18.1877	1.15085	0.429819	2.67752	0.00741689	0.0490347
Sec63	351.345	-0.598311	0.223531	-2.67664	0.00743656	0.0491257
Cd59a	102.148	1.10515	0.413097	2.67529	0.00746656	0.0492944
Plcb3	27.1655	-0.92182	0.344613	-2.67494	0.00747424	0.0492984
Tspan15	18.0247	1.11099	0.415344	2.67486	0.00747608	0.0492984
AW112010	434.931	-1.52106	0.568826	-2.67403	0.00749458	0.049391
Arid5a	96.2937	-0.923691	0.345508	-2.67343	0.00750803	0.049406
Gm17276	7.23429	1.72083	0.643698	2.67335	0.00750986	0.049406
Nupr1l	16.9194	-1.18313	0.442569	-2.67333	0.00751024	0.049406
Adgrg2	11.91	1.34155	0.502267	2.67098	0.00756305	0.0497238
Cd164	2148.46	-1.29453	0.484723	-2.67066	0.00757022	0.049736
Naa16	67.6733	0.670406	0.251054	2.67036	0.00757695	0.049736
Rab14	743.107	-0.576592	0.215928	-2.6703	0.00757839	0.049736
Crat	25.5027	-1.29675	0.485675	-2.66999	0.00758538	0.0497524
Pkia	22.882	1.17112	0.438789	2.66897	0.00760834	0.0498438
Vasp	113.48	-0.710895	0.266339	-2.66914	0.00760467	0.0498438
Dhps	40.8785	-0.817836	0.306453	-2.66871	0.00761427	0.0498532
Cox4i1	478.958	-0.510798	0.191517	-2.66711	0.00765065	0.0500618
Arhgef12	441.287	-0.656005	0.246027	-2.66639	0.00766697	0.0501389
Oip5os1	265.44	-0.626455	0.235002	-2.66575	0.00768178	0.0502061
Foxi1	39.7986	1.53882	0.577367	2.66524	0.0076934	0.0502523
Sf3a3	74.9676	0.910873	0.341803	2.6649	0.00770103	0.0502725
Fam43a	167.007	-1.42657	0.535374	-2.66463	0.00770723	0.0502833
Npm1	3208.48	0.7367	0.276503	2.66435	0.00771372	0.050296
Rapgef5	74.2981	0.817437	0.306933	2.66325	0.00773907	0.0504032
Zfp783	9.78055	1.30965	0.491753	2.66324	0.00773927	0.0504032
Smad3	240.216	-0.54898	0.206171	-2.66274	0.00775067	0.0504478
Btbd3	34.2067	-0.823771	0.309557	-2.66113	0.00778786	0.05066
Snhg4	66.9537	1.10629	0.415783	2.66074	0.00779681	0.0506884
Alg6	53.1007	0.852991	0.320775	2.65916	0.0078336	0.0508977
Usp18	19.0738	-1.39382	0.524464	-2.65762	0.00786954	0.0511012
Kat2a	43.5621	0.835435	0.314391	2.65732	0.00787657	0.0511169
Pnpla6	32.4622	-1.0676	0.402179	-2.65455	0.00794147	0.0514776
Slc25a12	79.21	-0.667755	0.251541	-2.65466	0.00793895	0.0514776
Creld1	20.9935	-1.20171	0.452784	-2.65404	0.00795335	0.0515245
Jade2	41.7955	-1.03808	0.391239	-2.65331	0.0079707	0.0516067
Ccdc141	88.3385	1.07647	0.40578	2.65284	0.00798171	0.0516213
Gatb	32.9832	-1.11911	0.421857	-2.65282	0.0079823	0.0516213
Oaz2	389.601	-0.99904	0.376695	-2.65212	0.00799877	0.0516976
Map1lc3b	1063.76	-0.755474	0.284894	-2.65177	0.00800705	0.0517024
Nol7	258.898	0.627891	0.236788	2.6517	0.00800884	0.0517024
Fam149b	39.9308	0.78592	0.296456	2.65105	0.00802413	0.0517708
Crispld2	137.106	-0.809523	0.305456	-2.65021	0.0080442	0.0518398
Rai14	82.2099	0.669661	0.252666	2.65038	0.00804006	0.0518398
Cds2	64.636	-0.901634	0.340262	-2.64982	0.00805341	0.051869
Adora1	25.5489	1.28659	0.485896	2.64788	0.00809987	0.0521379
Psme3	76.2517	0.729648	0.275697	2.64655	0.00813164	0.052312
Ramp1	64.8019	-1.02321	0.386724	-2.64585	0.00814867	0.0523911
Ccm2	23.752	-0.908719	0.343735	-2.64366	0.00820155	0.0527004
Fam117a	24.2278	-0.952123	0.360326	-2.64239	0.00823229	0.0528366
Fggy	18.791	-1.03888	0.393136	-2.64254	0.00822879	0.0528366
Klhl22	67.7312	-0.893753	0.338545	-2.63998	0.00829103	0.0531827
Syncrip	552.209	0.756794	0.286876	2.63805	0.00833846	0.053456
Sh3bgrl	157.879	-0.565122	0.214259	-2.63757	0.00835034	0.0535012
Braf	104.089	-0.789208	0.299366	-2.63627	0.00838237	0.0536544
Sertad3	43.1619	0.946657	0.359099	2.6362	0.00838395	0.0536544
Efemp2	31.9728	-0.963849	0.365731	-2.63541	0.00840366	0.0536952
Mast4	186.974	0.820412	0.311305	2.6354	0.00840385	0.0536952
Otud7b	156.75	-0.835036	0.316859	-2.63536	0.00840489	0.0536952
Gm42991	18.9149	1.39435	0.529145	2.63509	0.00841139	0.0537058
Zfp428	29.8693	0.951466	0.361218	2.63405	0.00843723	0.0538397
Sik3	53.3789	-0.716361	0.27199	-2.63378	0.00844403	0.053852
Hacd4	48.9648	-0.956079	0.363042	-2.63352	0.00845039	0.0538615
Acot13	140.318	-0.801639	0.304433	-2.63322	0.0084579	0.0538783
Phyh	957.546	-1.19448	0.453697	-2.63277	0.00846919	0.0539192
Tbc1d9	26.1029	-0.9171	0.348498	-2.63158	0.00849885	0.0540769
Gm47163	10.3475	-1.51812	0.577044	-2.63086	0.00851703	0.0540993
Smim4	74.1376	1.26841	0.48212	2.63091	0.00851568	0.0540993
Zfp770	14.4756	1.09598	0.416529	2.63123	0.00850773	0.0540993
Txndc15	197.918	-0.874833	0.332592	-2.63035	0.00852981	0.0541494
Klc3	99.7132	-0.741444	0.281904	-2.63013	0.0085353	0.0541531
Got1	60.5929	-1.07638	0.409306	-2.62976	0.00854458	0.054181
2200002D01Rik	55.0867	-1.20847	0.459788	-2.62833	0.00858062	0.0543784
Adrb1	237.342	-1.2792	0.486833	-2.62759	0.00859933	0.0544657
Syngr2	525.681	-0.636614	0.242355	-2.62678	0.00861958	0.0545627
Tmem191c	11.2089	-1.17288	0.446646	-2.62597	0.00864028	0.0546625
Rnd1	8.99216	1.26892	0.483298	2.62555	0.00865087	0.0546982
Agtpbp1	68.2701	0.779234	0.2969	2.62457	0.00867596	0.0548255
Hs3st3b1	14.6675	1.27207	0.485088	2.62234	0.00873277	0.055153
Noc4l	86.4641	0.770279	0.293833	2.62149	0.00875471	0.05526
Arhgap23	60.623	-0.828784	0.316444	-2.61906	0.00881734	0.0555919
Impdh2	184.593	0.609717	0.232794	2.61913	0.0088155	0.0555919
Nxt1	58.6614	0.807958	0.308576	2.61834	0.00883589	0.0556772
Ntrk2	7.23261	1.46288	0.55876	2.61808	0.00884267	0.0556882
Wdr55	53.4621	0.693105	0.264817	2.61729	0.00886298	0.0557844
Ssbp1	104.68	1.10711	0.423058	2.61693	0.0088724	0.0558119
Htra1	4.3457	-1.55679	0.594998	-2.61647	0.00888453	0.0558535
Rrp15	44.4621	0.804705	0.307575	2.61629	0.00888911	0.0558535
Eif4g3	136.327	-0.584125	0.223607	-2.61228	0.00899399	0.0564484
Ppp1r26	59.5357	0.770914	0.295107	2.61232	0.00899295	0.0564484
Gm43259	17.0784	1.35801	0.520048	2.61133	0.00901919	0.0565473
Sec16a	56.5154	-0.866449	0.331808	-2.6113	0.00901997	0.0565473
Tbc1d16	20.0855	-1.12337	0.430251	-2.61097	0.00902866	0.0565697
Cdhr1	10.4015	1.27238	0.4874	2.61056	0.00903953	0.0566058
Tapt1	267.787	-1.23842	0.474534	-2.60977	0.00906038	0.0567042
Scx	8.01762	1.50883	0.578338	2.60892	0.00908298	0.0568135
Gm20632	15.2933	-1.04212	0.399549	-2.60824	0.00910088	0.0568934
Ccdc47	330.153	-0.456677	0.175145	-2.60743	0.00912257	0.0569968
Ap1ar	128.099	0.827665	0.317598	2.60602	0.00916019	0.0571517
Inpp5f	47.6148	-0.79491	0.305063	-2.60572	0.00916803	0.0571517
Naxd	160.245	-0.652302	0.250319	-2.60589	0.0091637	0.0571517
Pole4	116.68	0.683896	0.262411	2.6062	0.00915519	0.0571517
Atp6v0e2	109.8	-1.02915	0.395078	-2.60493	0.00918919	0.0572513
Hap1	70.4864	-0.91301	0.350716	-2.60327	0.00923381	0.0574647
Simc1	24.4864	0.972709	0.373647	2.60329	0.00923349	0.0574647
Gpatch2	93.6837	-0.674557	0.259174	-2.60272	0.00924887	0.057526
Prdx2	621.583	-0.538371	0.206868	-2.60248	0.00925523	0.0575332
Ebp	240.31	-0.650837	0.250156	-2.60173	0.00927548	0.0576267
Slc25a11	256.854	-0.514044	0.197628	-2.60107	0.00929324	0.0577046
Nicn1	49.0007	-1.00647	0.387256	-2.59897	0.00935049	0.0580276
Gng10	15.7551	-1.06088	0.408426	-2.59749	0.0093907	0.0582444
Lrrc58	446.019	0.488815	0.188259	2.59651	0.0094177	0.0583792
2010204K13Rik	14.892	1.16646	0.449394	2.59563	0.00944165	0.0584622
2610001J05Rik	87.1738	0.846862	0.326262	2.59565	0.00944127	0.0584622
Dtx3l	170.272	0.522459	0.201322	2.59515	0.0094551	0.0585127
Mpi	64.3562	-1.05694	0.407645	-2.59279	0.00952003	0.0588815
Crtap	31.7388	1.17495	0.453432	2.59124	0.00956301	0.0590971
Mapkapk3	90.5823	0.719923	0.27786	2.59096	0.0095709	0.0590971
Mapt	4.58151	1.52665	0.589213	2.591	0.0095698	0.0590971
Emb	3.09655	1.64438	0.634708	2.59076	0.00957644	0.0590983
Cmtm3	12.6756	1.2906	0.498198	2.59054	0.00958242	0.0591023
Rpp40	47.9907	0.825719	0.318885	2.5894	0.00961439	0.0592665
Pusl1	21.5621	0.926301	0.357757	2.58919	0.0096201	0.0592686
Zmynd8	142.711	-0.679798	0.262575	-2.58897	0.00962635	0.0592741
Hddc2	28.8823	0.957097	0.370193	2.5854	0.00972671	0.0598587
Heatr1	76.4738	0.840303	0.325059	2.58508	0.0097356	0.0598802
Gm4951	44.2711	-1.23327	0.477225	-2.58426	0.00975896	0.0599905
Mboat1	365.878	-1.04868	0.406219	-2.58156	0.00983549	0.0604274
Tox2	678.9	-1.65784	0.642242	-2.58133	0.00984219	0.060435
Lsm8	110.881	0.948971	0.367747	2.5805	0.00986577	0.0605462
Zbtb7c	27.7621	1.13337	0.439569	2.57837	0.00992685	0.0608873
Wnt7b	144.602	-0.935791	0.363029	-2.57773	0.00994506	0.0609651
Slc35f6	26.0881	-1.11752	0.433813	-2.57605	0.00999362	0.061195
Zfpm1	22.8205	-1.07153	0.415928	-2.57624	0.0099881	0.061195
Wbp1l	221.437	-0.532892	0.206887	-2.57577	0.0100017	0.0612107
Lynx1	20.1147	-1.20577	0.46823	-2.57516	0.0100193	0.0612577
Tmem50a	675.276	-0.690248	0.268045	-2.57512	0.0100205	0.0612577
Samd5	339.451	-1.31139	0.509411	-2.57433	0.0100434	0.0613641
Ptdss2	115.463	-0.792692	0.308072	-2.57308	0.0100799	0.0615532
Usp49	12.323	1.24467	0.483854	2.57242	0.0100991	0.0616365
Diaph3	35.7963	1.56599	0.608884	2.5719	0.0101141	0.0616936
Daam1	223.998	-0.873556	0.339889	-2.57012	0.0101662	0.0618609
Ddx39a	50.6276	0.95287	0.370765	2.57001	0.0101695	0.0618609
Osbpl5	73.5387	-0.931192	0.362311	-2.57015	0.0101655	0.0618609
Setd6	42.2495	0.830542	0.323121	2.57038	0.0101588	0.0618609
Ubr7	65.5234	0.822647	0.32006	2.57029	0.0101613	0.0618609
Mrps2	84.035	0.720353	0.280425	2.56879	0.0102055	0.0620461
Cd36	11.1289	-1.28665	0.501006	-2.56813	0.0102249	0.0621296
Abca1	40.0588	-0.965497	0.376146	-2.56681	0.0102638	0.062298
Otud1	25.6125	1.06998	0.416828	2.56695	0.0102597	0.062298
H2-M3	8.13556	-1.46718	0.571719	-2.56626	0.0102803	0.0623328
Timm10	69.6378	0.91966	0.358377	2.56618	0.0102825	0.0623328
Trit1	49.7694	-0.892664	0.347875	-2.56605	0.0102865	0.0623328
Tssc4	88.4924	0.770722	0.300472	2.56503	0.0103166	0.062481
Cavin3	30.723	0.874592	0.341145	2.5637	0.0103564	0.0626879
Arhgef6	180.664	0.877743	0.342441	2.5632	0.0103714	0.0627443
Ttpa	31.629	1.00822	0.393431	2.56263	0.0103883	0.0628121
Fgf2	2.36934	-1.63725	0.639016	-2.56215	0.0104028	0.0628654
Tmprss2	565.021	-1.17091	0.457082	-2.56172	0.0104156	0.0629085
Ppp2r5b	27.0749	-1.05648	0.412798	-2.55931	0.0104881	0.0632795
Wdr12	75.3306	0.746518	0.291689	2.5593	0.0104884	0.0632795
Crebrf	257.679	-0.815436	0.318726	-2.55842	0.0105149	0.06337
Wdr5	81.3836	1.0388	0.406021	2.55849	0.0105128	0.06337
Jmjd8	86.8799	-0.871879	0.340964	-2.5571	0.0105548	0.0635758
Gm49708	91.2797	1.11703	0.436981	2.55625	0.0105807	0.063697
Npdc1	73.2834	-0.680642	0.266437	-2.55461	0.0106307	0.0639637
Polh	44.0067	0.867802	0.339884	2.55323	0.010673	0.064183
Minar1	27.411	1.44802	0.567255	2.55269	0.0106896	0.0642479
Gen1	30.3253	1.24478	0.487769	2.55198	0.0107112	0.0643428
Wdtc1	65.1236	-0.689031	0.270138	-2.55067	0.0107518	0.0645514
Ikbkg	82.183	-0.669103	0.262649	-2.54752	0.0108493	0.0651016
Ap4s1	50.2367	0.685856	0.269522	2.54471	0.0109368	0.0654242
Cpox	121.971	1.27879	0.502626	2.54421	0.0109524	0.0654242
Klhdc7a	61.791	0.735624	0.288994	2.54547	0.0109131	0.0654242
Lrch1	66.9178	0.771021	0.303055	2.54417	0.0109539	0.0654242
Sin3b	185.227	-0.494514	0.194362	-2.5443	0.0109498	0.0654242
Snx7	15.7497	1.14062	0.448342	2.54409	0.0109563	0.0654242
Stx6	76.9498	0.670141	0.263367	2.54451	0.0109431	0.0654242
Trip4	62.5486	-0.691297	0.271588	-2.54539	0.0109156	0.0654242
Tubgcp5	43.8053	1.03706	0.407622	2.54417	0.0109538	0.0654242
Pclaf	238.772	1.64321	0.646348	2.5423	0.0110127	0.0656809
Tprn	51.414	1.07589	0.42322	2.54216	0.0110171	0.0656809
Wdr3	160.922	0.626397	0.24639	2.5423	0.0110126	0.0656809
Acaca	90.7236	0.950491	0.374024	2.54126	0.0110455	0.0658151
Ctla2a	2.53613	-1.59799	0.629432	-2.53879	0.0111238	0.0662101
Phtf2	25.7001	1.05688	0.416287	2.53883	0.0111223	0.0662101
Il15ra	28.7276	1.06314	0.418898	2.53794	0.0111508	0.0663353
Fyttd1	253.889	-0.667741	0.263254	-2.53649	0.0111969	0.0665288
Mien1	233.243	-0.888123	0.350157	-2.53635	0.0112013	0.0665288
Nfe2l2	298.821	-0.613407	0.241846	-2.53635	0.0112014	0.0665288
Nabp1	125.543	-0.927906	0.365873	-2.53614	0.0112081	0.0665328
Slc16a1	93.6747	0.911111	0.359447	2.53476	0.0112525	0.0667606
Mpst	83.3921	-0.876445	0.345838	-2.53426	0.0112684	0.0668194
Abcc5	27.1931	-0.987664	0.389793	-2.53381	0.0112829	0.0668693
Zmynd19	79.6509	0.876966	0.346242	2.53282	0.0113151	0.0670241
Zcchc24	108.605	-0.905868	0.357757	-2.53207	0.011339	0.06713
Eepd1	11.0124	1.33401	0.526978	2.53143	0.0113599	0.0672178
Shmt2	57.6852	0.912949	0.360687	2.53114	0.0113693	0.0672376
C1qtnf4	4.60436	-1.49998	0.592686	-2.53082	0.0113796	0.0672623
Atp6v1b1	617.484	0.839501	0.331788	2.53023	0.0113988	0.0673397
Jund	2191.01	-0.808976	0.319814	-2.52952	0.0114219	0.0674402
Smim31	33.1541	-1.35109	0.534178	-2.52928	0.0114296	0.0674498
Capn2	84.349	-0.73279	0.290163	-2.52545	0.0115552	0.0681546
Cmss1	36.3514	0.885068	0.35053	2.52494	0.0115718	0.0681804
Dis3	60.5375	0.927433	0.367337	2.52475	0.011578	0.0681804
Jak2	141.132	-0.80555	0.319038	-2.52493	0.0115721	0.0681804
Nudt3	200.811	0.792093	0.31386	2.52372	0.0116121	0.0683446
Sh3kbp1	28.2095	1.09098	0.432382	2.52319	0.0116297	0.0684116
Tank	65.0237	0.902704	0.357862	2.52249	0.0116526	0.0685102
Cers5	158.883	-0.658551	0.261138	-2.52185	0.0116739	0.0685623
Gm37758	29.7475	-1.13741	0.451	-2.52197	0.01167	0.0685623
Tsr1	184.66	0.544598	0.21598	2.52152	0.0116849	0.0685907
Hnrnpu	1016.37	0.684388	0.271484	2.52091	0.0117052	0.0686732
AW011738	31.2307	0.845499	0.335712	2.51853	0.0117847	0.0691032
Kctd14	78.3932	0.965118	0.383238	2.51833	0.0117914	0.0691056
Clock	206.502	-0.783801	0.311316	-2.5177	0.0118122	0.0691913
Setdb1	24.4542	0.922602	0.366501	2.51733	0.0118249	0.0692291
Lyar	109.698	0.726366	0.288736	2.51567	0.0118806	0.0695179
Rab11fip2	84.958	0.811762	0.322768	2.515	0.0119031	0.0695761
Tmprss13	177.244	-1.06285	0.422598	-2.51505	0.0119016	0.0695761
Mpz	7.14489	-1.40502	0.558729	-2.51468	0.0119142	0.0696044
Pkmyt1	50.913	1.06424	0.423362	2.51378	0.0119444	0.0697072
Zfp472	21.3265	1.00254	0.398803	2.51386	0.0119416	0.0697072
Xdh	364.171	1.25709	0.500122	2.51357	0.0119514	0.0697115
Dkc1	486.677	0.840478	0.334462	2.51292	0.0119735	0.0697403
Fbxw5	53.6048	-0.947059	0.376879	-2.5129	0.0119743	0.0697403
Lims1	81.6236	0.72521	0.288598	2.51287	0.0119753	0.0697403
Man1a2	397.795	-0.517292	0.205949	-2.51174	0.0120136	0.0699267
Nox4	60.2384	0.770471	0.3069	2.5105	0.0120561	0.0701001
mt-Tq	40.3543	1.21946	0.485737	2.51054	0.0120548	0.0701001
Rit1	153.671	-1.09093	0.434724	-2.50947	0.0120913	0.0702677
Nop56	167.192	0.706303	0.281574	2.50841	0.0121277	0.0704428
Tk2	40.379	-0.761895	0.303849	-2.50748	0.0121596	0.0705905
Dlc1	70.3735	0.912994	0.364232	2.50663	0.0121888	0.0707234
Rab13	38.2474	-1.15661	0.461457	-2.50643	0.0121957	0.0707258
Zfp111	20.9271	0.950669	0.379377	2.50587	0.0122151	0.0708013
Card10	14.3759	-1.13305	0.452327	-2.50494	0.0122471	0.0709306
Thnsl2	12.2629	-1.0628	0.424327	-2.50467	0.0122566	0.0709306
Ttl	36.0426	0.91674	0.36601	2.50468	0.0122561	0.0709306
Bmp1	39.3285	-0.8504	0.339605	-2.50409	0.0122768	0.0709625
Chadl	5.51857	1.41819	0.56637	2.504	0.0122797	0.0709625
Sptbn1	593.994	-0.490435	0.195864	-2.50396	0.0122814	0.0709625
Naprt	13.4492	-1.3836	0.552732	-2.50319	0.0123078	0.071078
Abca8a	5.1941	1.5913	0.635909	2.50241	0.0123352	0.0711994
Cbr1	61.1134	-0.820095	0.327829	-2.5016	0.0123635	0.0712677
Cish	122.193	0.901263	0.360251	2.50176	0.0123576	0.0712677
Msc	112.82	-0.987576	0.394791	-2.50151	0.0123664	0.0712677
Cnot9	76.039	0.739979	0.295928	2.50054	0.0124005	0.071427
Tmco3	82.8497	-0.993161	0.397231	-2.50021	0.012412	0.0714559
Calm1	1141.69	0.584557	0.233834	2.49987	0.0124237	0.0714866
Ubqln2	114.701	0.608985	0.243633	2.4996	0.0124332	0.0715039
Ctps2	54.0443	-0.693609	0.277606	-2.49854	0.0124706	0.071607
Wbp2	213.707	-0.724862	0.290101	-2.49866	0.0124665	0.071607
Zfyve9	173.172	0.492979	0.197298	2.49865	0.0124668	0.071607
Gm379	7.94729	-1.4605	0.584789	-2.49748	0.0125078	0.0717406
Mfap3l	5.62558	1.39641	0.559176	2.49727	0.0125155	0.0717406
Rsad2	29.0994	-1.02799	0.41164	-2.4973	0.0125143	0.0717406
Vps41	189.783	-0.669219	0.267994	-2.49715	0.0125198	0.0717406
Barx2	140.394	1.23659	0.495285	2.49673	0.0125345	0.0717878
Pprc1	54.7532	0.713036	0.285683	2.4959	0.0125639	0.071919
Hnrnpd	178.679	0.735478	0.295071	2.49254	0.0126832	0.0725646
Gnptab	68.2227	0.816952	0.327799	2.49224	0.0126941	0.0725894
Rac3	19.9878	1.31601	0.528277	2.49113	0.0127337	0.0727404
Zer1	41.8716	-1.01294	0.406591	-2.49131	0.0127272	0.0727404
Pold2	34.7043	1.01216	0.406656	2.48899	0.0128107	0.0731426
Acat1	79.7804	0.854126	0.343291	2.48805	0.0128446	0.0732982
Cct8	639.393	0.481311	0.193545	2.48681	0.0128894	0.0735161
Tmem17	12.8187	1.10663	0.445086	2.48634	0.0129066	0.0735761
S100a1	327.338	-0.566805	0.228049	-2.48545	0.0129387	0.0737213
Fam227a	7.98833	-1.23538	0.497091	-2.48521	0.0129475	0.0737333
Zfp623	11.687	1.0802	0.43479	2.48443	0.012976	0.0738575
Ndrg1	294.275	0.726377	0.292409	2.48411	0.0129874	0.0738848
Nkrf	16.9088	1.04693	0.42149	2.48388	0.0129959	0.0738951
Naxe	327.567	-0.624019	0.251247	-2.48369	0.0130029	0.0738969
Ppp1r2	674.94	0.981668	0.395468	2.48229	0.0130541	0.0741114
Rin3	7.65132	-1.41427	0.56974	-2.48231	0.0130533	0.0741114
Sdad1	129.428	0.559531	0.225437	2.48198	0.0130653	0.0741372
Irs2	395.827	0.787516	0.317358	2.48148	0.0130839	0.0742046
Minpp1	14.5836	1.13011	0.455917	2.47877	0.0131835	0.0746549
Rab3ip	187.036	-0.803017	0.323948	-2.47885	0.0131807	0.0746549
Sfn	736.137	-0.894996	0.361028	-2.47902	0.0131744	0.0746549
Boc	182.124	0.617819	0.249332	2.47789	0.0132161	0.074801
Cracdl	37.4785	1.07949	0.435682	2.4777	0.0132234	0.0748039
Fgf1	37.8708	-0.970027	0.391542	-2.47745	0.0132323	0.0748165
Ccnb2	22.853	1.44063	0.5816	2.47701	0.0132489	0.0748719
Ldb1	36.0728	1.29556	0.523171	2.47635	0.0132732	0.074971
D630039A03Rik	21.7083	-1.02622	0.414614	-2.47512	0.013319	0.075191
Capg	106.645	-0.699617	0.28278	-2.47407	0.0133584	0.0753753
Dnajc16	47.941	-0.717499	0.290029	-2.47389	0.0133653	0.0753754
Pter	13.4856	1.09096	0.441148	2.47301	0.0133981	0.0754988
Slc25a44	114.274	-0.565391	0.228631	-2.47294	0.0134008	0.0754988
Tbl3	35.5253	0.744008	0.300895	2.47265	0.0134116	0.0755212
Slc5a6	177.14	-1.15585	0.467514	-2.47233	0.0134237	0.075551
Cip2a	32.9143	1.27221	0.515069	2.46997	0.0135124	0.0760114
Ckap4	127.744	-0.825465	0.334309	-2.46917	0.0135427	0.0761435
Napa	118.987	-0.599559	0.242892	-2.46842	0.0135712	0.0762648
Pbx2	103.097	-0.727244	0.294661	-2.46807	0.0135844	0.0763003
Zfp65	25.81	0.979315	0.396948	2.46711	0.0136207	0.0764655
Trp53bp2	261.479	0.545306	0.221253	2.46463	0.0137155	0.0769583
Rnf146	76.3445	0.873792	0.354582	2.46428	0.0137287	0.0769936
Btrc	18.9363	-0.945376	0.383708	-2.46379	0.0137477	0.0770607
Platr25	28.5797	0.926918	0.376313	2.46315	0.0137721	0.0771585
Fgfr1	317.701	-0.684618	0.278031	-2.46239	0.0138016	0.0772459
Ido1	133.321	-1.55392	0.631062	-2.46239	0.0138013	0.0772459
Plekhm1	41.4883	-0.903822	0.367234	-2.46116	0.0138489	0.077471
Armc10	129.664	0.724661	0.294558	2.46016	0.0138873	0.077647
Pdk4	22.939	1.24604	0.506609	2.45957	0.0139104	0.0777289
Pxdn	79.2266	0.817231	0.332286	2.45942	0.013916	0.0777289
Mfsd5	138.73	-0.833279	0.338865	-2.45903	0.0139314	0.0777752
Hepacam2	74.4756	1.2383	0.503617	2.45882	0.0139395	0.0777815
Rtp4	42.9293	0.842344	0.343164	2.45464	0.0141025	0.0786511
Stag1	121.713	0.713377	0.290711	2.45391	0.0141314	0.0787728
Ilrun	370.129	-0.603723	0.246054	-2.45362	0.0141424	0.0787947
Gse1	97.1807	-0.895344	0.365106	-2.45228	0.0141953	0.0789745
Stard5	21.3828	0.897236	0.365858	2.45241	0.0141902	0.0789745
Tax1bp3	294.72	-0.780933	0.318454	-2.45226	0.0141961	0.0789745
Ipo11	56.5415	0.782246	0.319079	2.45157	0.0142233	0.0790857
Irs1	265.304	0.785356	0.320431	2.45094	0.0142485	0.079173
Sox9	2503.84	-0.675574	0.275653	-2.45082	0.0142533	0.079173
Peak1	240.458	0.658518	0.268822	2.44964	0.0142998	0.0793917
Bmpr2	249.011	-0.533806	0.217938	-2.44934	0.0143117	0.0794175
Map3k5	73.535	0.909906	0.371585	2.44872	0.0143366	0.0795162
Gpd1	68.4729	-0.727017	0.297159	-2.44656	0.0144227	0.0799532
[truncated: 9,069 more rows]

## Sheet: LuP KO vs Lu P WT
Upregulated in LuParousKO
Downregulated in LuParousKO
FDR=0.05
Name	baseMean	log2FoldChange	lfcSE	stat	pvalue	padj
Ntn4	50.1113	2.46442	0.300879	8.19075	2.59595e-16	2.88306e-12
Snorc	183.816	2.42589	0.318595	7.61433	2.65055e-14	1.47185e-10
Masp1	151.423	2.94023	0.391516	7.50985	5.91937e-14	2.19135e-10
Serpine2	158.207	2.78368	0.376246	7.39856	1.37674e-13	3.82251e-10
Tac1	31.1172	2.00872	0.283781	7.07842	1.45802e-12	3.23856e-09
Pgf	20.0193	2.05663	0.300788	6.83749	8.05927e-12	1.49177e-08
Rbm24	36.9937	2.45348	0.364919	6.72335	1.77596e-11	2.81769e-08
Col23a1	14.0739	2.86948	0.43369	6.61643	3.67971e-11	5.10836e-08
Sfn	865.132	1.21767	0.187666	6.48849	8.66987e-11	1.06986e-07
Cavin2	262.549	1.15603	0.179237	6.4497	1.12074e-10	1.2447e-07
Fgf2	7.69586	2.6158	0.421304	6.20882	5.33855e-10	5.39e-07
Sgms1	186.74	1.06766	0.175735	6.0754	1.23678e-09	1.14464e-06
Lpcat3	173.336	1.04037	0.17183	6.05465	1.40721e-09	1.20219e-06
G0s2	33.7144	-2.39067	0.40105	-5.96102	2.50661e-09	1.98846e-06
Cdca7	70.6318	-2.01733	0.340511	-5.92442	3.13393e-09	2.32036e-06
Crispld2	290.546	1.84803	0.312523	5.91325	3.3542e-09	2.32823e-06
Trp53inp1	160.459	1.62101	0.286969	5.64875	1.61616e-08	1.05583e-05
Sf3b5	72.0555	-1.34901	0.24096	-5.59847	2.16252e-08	1.33427e-05
Scarf2	17.935	1.85921	0.334059	5.5655	2.61404e-08	1.52798e-05
Kif1a	8.04016	2.27525	0.414692	5.48661	4.09731e-08	2.27524e-05
Epb41l3	36.0652	1.52023	0.279332	5.44238	5.25739e-08	2.78041e-05
Lrrfip1	149.082	1.02414	0.189652	5.40009	6.66085e-08	3.36252e-05
Ddx20	27.568	-1.64783	0.307322	-5.36191	8.23483e-08	3.97635e-05
Spaca6	13.0964	1.84761	0.349823	5.28155	1.28094e-07	5.92757e-05
Tppp3	89.2141	1.10966	0.211359	5.25011	1.52011e-07	6.75293e-05
Pwwp3b	26.1912	2.00543	0.383421	5.23038	1.69165e-07	7.22596e-05
Etv1	43.0087	1.64429	0.315212	5.21646	1.82377e-07	7.50179e-05
Tcf4	276.142	0.755094	0.145074	5.2049	1.94104e-07	7.699e-05
Mia	54.3625	1.23367	0.240138	5.13733	2.78671e-07	0.000106721
Nectin2	183.646	0.803108	0.157874	5.08702	3.63738e-07	0.000134656
Map3k6	48.7052	1.15536	0.227755	5.07284	3.91919e-07	0.000140408
Hspa14	120.48	-1.05273	0.209737	-5.01929	5.18638e-07	0.000174545
Sostdc1	33.3651	1.65635	0.329748	5.02306	5.08538e-07	0.000174545
Gdpd1	164.972	1.17967	0.237574	4.96551	6.85223e-07	0.000217431
Nucb2	134.451	1.18422	0.238431	4.9667	6.81006e-07	0.000217431
Deptor	789.75	0.768166	0.155844	4.92906	8.26248e-07	0.000248008
Nup107	26.0909	-1.54558	0.313524	-4.92968	8.23627e-07	0.000248008
Ier2	444.887	-1.22802	0.249738	-4.91723	8.77793e-07	0.000249969
Trib1	2199.9	0.932861	0.189528	4.92202	8.5656e-07	0.000249969
Prkar1b	13.3689	1.74867	0.359535	4.86368	1.15221e-06	0.000319912
Lypd3	98.618	1.39766	0.287887	4.85489	1.20456e-06	0.000326288
Hdgf	694.432	-0.624849	0.128928	-4.8465	1.25656e-06	0.000332271
Wdr77	102.161	-0.880883	0.18214	-4.83631	1.32272e-06	0.000341632
Chd6	307.994	0.579562	0.12165	4.76418	1.89619e-06	0.000478617
Kcnh1	134.552	1.60308	0.338849	4.73096	2.23458e-06	0.000551493
Baz2b	469.43	0.601782	0.127429	4.7225	2.32961e-06	0.00056245
Adgrg6	47.6565	1.72739	0.366812	4.70919	2.48705e-06	0.000587684
Eif1ad	64.7313	-0.937648	0.200149	-4.68475	2.80299e-06	0.000648542
Atp23	30.8606	-1.12729	0.24123	-4.67308	2.96716e-06	0.000659065
Npm3	149.377	-1.17714	0.2517	-4.67676	2.9145e-06	0.000659065
Nfil3	53.9228	1.22802	0.263127	4.66701	3.05611e-06	0.000665514
H2ac24	32.2471	-2.01791	0.434294	-4.64642	3.37742e-06	0.00072134
Ccn1	87.9816	-1.81378	0.394599	-4.59652	4.29613e-06	0.000900243
Large1	187.251	1.33199	0.290494	4.58525	4.53438e-06	0.00091802
Nfkbia	5544.29	-1.08848	0.237416	-4.5847	4.54629e-06	0.00091802
Pmpcb	41.6907	-1.82125	0.399977	-4.55339	5.2787e-06	0.00104688
Thoc2	750.379	0.554173	0.121948	4.54433	5.51115e-06	0.00105529
Trim59	25.3001	-1.53884	0.338501	-4.54603	5.46674e-06	0.00105529
Pdlim4	187.503	1.55247	0.342143	4.5375	5.69258e-06	0.00107156
Glg1	675.961	0.765318	0.169035	4.52757	5.9666e-06	0.00110442
Rrs1	222.257	-0.814231	0.180004	-4.52341	6.08508e-06	0.00110788
Sox6	50.2502	1.14095	0.252557	4.51759	6.25486e-06	0.00112043
Lgals3	558.64	0.719141	0.1597	4.50307	6.69778e-06	0.00114439
Nfya	14.9607	-1.66421	0.369152	-4.50821	6.53775e-06	0.00114439
Ptpn1	369.201	0.932324	0.206907	4.506	6.60625e-06	0.00114439
Tacc1	190.343	0.661683	0.147974	4.47163	7.76262e-06	0.00130624
Slbp	191.353	-1.22661	0.274542	-4.46783	7.90185e-06	0.00130982
Lrg1	244.181	1.08893	0.244584	4.45217	8.50054e-06	0.00134118
Msrb1	141.414	0.810792	0.182187	4.45032	8.57406e-06	0.00134118
Sema3f	24.1337	1.55393	0.348671	4.45673	8.3218e-06	0.00134118
Sf3a3	74.4437	-0.878455	0.197297	-4.45246	8.48927e-06	0.00134118
Chn2	13.8819	1.92919	0.435196	4.43293	9.29605e-06	0.00140559
Ehd4	199.743	0.628792	0.141731	4.43653	9.14194e-06	0.00140559
Nadk	154.163	-0.770702	0.174035	-4.42843	9.49207e-06	0.00140559
Rtn1	29.5648	1.54474	0.348694	4.43008	9.41974e-06	0.00140559
Irx1	621.569	-1.25074	0.282923	-4.42078	9.8347e-06	0.00143716
Slc27a1	39.663	0.98808	0.223682	4.41735	9.99182e-06	0.00144116
Sptssa	50.7031	-1.45134	0.329015	-4.41116	1.02816e-05	0.00146395
C130074G19Rik	124.151	-1.14748	0.26049	-4.40507	1.05747e-05	0.00148662
Map1b	201.004	1.20317	0.274422	4.38438	1.16319e-05	0.0016148
Rcan1	70.8077	1.02827	0.235542	4.36554	1.26811e-05	0.00171751
Trappc2	22.6058	-1.8186	0.416567	-4.36567	1.26732e-05	0.00171751
Col11a1	51.1636	1.46022	0.336115	4.3444	1.39659e-05	0.00186874
Rabep1	166.449	1.09997	0.253355	4.34159	1.41454e-05	0.00187023
Parm1	174.146	0.693672	0.160109	4.33249	1.47433e-05	0.00190425
Set	1134.96	-0.688829	0.158993	-4.33245	1.47457e-05	0.00190425
Lsm8	123.385	-0.857253	0.198361	-4.32168	1.54844e-05	0.00197667
Atp9a	401.657	0.933922	0.216618	4.31137	1.62246e-05	0.00204762
Cpt1a	266.898	0.884075	0.206691	4.27728	1.89191e-05	0.00236085
Srsf7	650.218	-0.67409	0.157835	-4.27084	1.94737e-05	0.00240306
Nxt1	57.8418	-0.950048	0.222761	-4.26488	2.00012e-05	0.00244103
Lmna	973.87	0.803023	0.188669	4.25625	2.07885e-05	0.00250954
Aldoa	412.094	0.926502	0.218171	4.24668	2.16965e-05	0.0025273
Atp6v0d1	141.117	0.781847	0.184153	4.24564	2.17968e-05	0.0025273
Eps8l1	125.378	0.902906	0.212692	4.24514	2.18459e-05	0.0025273
Erlin1	35.8834	-1.06591	0.251061	-4.24561	2.17999e-05	0.0025273
Nup35	65.6052	-0.908199	0.214424	-4.23553	2.28016e-05	0.00258403
Psmg1	30.9902	-1.18377	0.279361	-4.23743	2.26098e-05	0.00258403
Fth1	1080.54	-0.9888	0.233654	-4.2319	2.31728e-05	0.00259956
Taf4	15.5077	-1.4038	0.33235	-4.22386	2.4015e-05	0.00266711
Zbtb43	93.6807	0.749684	0.177598	4.22124	2.4296e-05	0.0026716
Rnf217	66.575	0.760267	0.180563	4.21054	2.54764e-05	0.00277393
Baz2a	192.231	0.848428	0.201796	4.20439	2.61785e-05	0.00279556
M6pr	123.968	-0.98574	0.234383	-4.20568	2.60294e-05	0.00279556
Axin2	8.61657	-1.7937	0.427715	-4.19367	2.74475e-05	0.00284889
Fkbp10	23.5182	1.0782	0.256853	4.19772	2.6962e-05	0.00284889
S100a16	207.504	0.75627	0.180329	4.19384	2.74266e-05	0.00284889
Gm38157	21.8773	1.48326	0.354376	4.18554	2.84485e-05	0.00292545
Cited4	193.676	-1.18456	0.284203	-4.16801	3.07273e-05	0.0031308
Paics	285.535	-0.720706	0.17316	-4.16208	3.15362e-05	0.00318401
Lsm5	21.149	-1.44214	0.347178	-4.15389	3.26877e-05	0.00327054
Snx3	194.351	-1.53151	0.369771	-4.14179	3.44606e-05	0.00341713
Pgm5	43.5697	1.47696	0.357545	4.13085	3.61425e-05	0.0035522
Fgfr1	364.23	0.81343	0.19764	4.11571	3.85985e-05	0.00369547
Inava	30.0212	1.1826	0.287311	4.1161	3.85338e-05	0.00369547
Pygo1	13.3423	1.47951	0.35929	4.11787	3.8239e-05	0.00369547
Exosc2	46.3939	-1.30377	0.317189	-4.11038	3.95011e-05	0.00374956
Bcr	126.725	0.83264	0.203255	4.09652	4.19398e-05	0.00394732
Coq8b	40.0831	0.960426	0.234882	4.08898	4.33282e-05	0.00397689
Ggt1	53.4203	1.11445	0.272379	4.09155	4.28492e-05	0.00397689
Gnai3	161.268	-1.05227	0.257244	-4.09057	4.30315e-05	0.00397689
AC110211.1	102.391	0.979496	0.239946	4.08215	4.46208e-05	0.00399644
C1qbp	408.185	-0.842666	0.206362	-4.08343	4.43765e-05	0.00399644
Fzd1	15.9631	-1.67752	0.410883	-4.08272	4.45108e-05	0.00399644
Odc1	361.423	-1.07842	0.265204	-4.06639	4.7747e-05	0.00424222
Zfp367	53.087	-1.53287	0.378914	-4.04543	5.22263e-05	0.00460337
Tfam	171.85	-0.74406	0.184179	-4.03988	5.34794e-05	0.00467671
Pnisr	473.057	0.885183	0.219236	4.03758	5.40059e-05	0.00468585
Fbxl14	19.4568	-1.73882	0.431266	-4.03189	5.53312e-05	0.00476363
Pcdhb9	12.1984	1.5962	0.396622	4.02448	5.71004e-05	0.00487813
Slc25a5	336.867	-1.21243	0.301445	-4.02205	5.76937e-05	0.00489119
Ctsd	792.613	0.788125	0.196614	4.00849	6.11072e-05	0.00514134
Ldlrap1	278.128	0.98793	0.246903	4.00129	6.29972e-05	0.00522125
Zfhx4	58.9542	0.914513	0.228525	4.00181	6.2859e-05	0.00522125
Ran	1122.77	-0.972831	0.243959	-3.98769	6.67202e-05	0.00540872
Tbc1d4	140.785	-0.747587	0.187466	-3.98785	6.66761e-05	0.00540872
Tmpo	312.14	-1.0217	0.256057	-3.99013	6.6037e-05	0.00540872
Shisa4	22.3516	1.3069	0.32803	3.98408	6.77422e-05	0.00545178
Plec	197.4	0.787361	0.19807	3.97516	7.03311e-05	0.00561941
Banf1	154.58	-0.883582	0.222406	-3.97283	7.10236e-05	0.0056342
Apod	193.026	1.45957	0.367861	3.96772	7.25639e-05	0.00567531
Ctnnbl1	105.987	0.652345	0.164386	3.96837	7.23661e-05	0.00567531
Rragd	7.61579	-1.63614	0.412749	-3.96401	7.37023e-05	0.00572404
Gemin6	14.0291	-1.71238	0.432384	-3.96033	7.48469e-05	0.00577257
Selp	6.29828	1.6754	0.423508	3.95601	7.62105e-05	0.0058372
Csn1s1	2766.37	-1.3643	0.345062	-3.95378	7.69259e-05	0.00585164
Dnajc1	377.797	0.616397	0.156171	3.94693	7.91612e-05	0.00595814
Rbbp7	390.036	-0.953409	0.241601	-3.94621	7.9399e-05	0.00595814
Aqp1	138.032	1.68056	0.426081	3.94421	8.00624e-05	0.0059676
Mrps28	10.3597	-1.68806	0.428788	-3.9368	8.25745e-05	0.00611381
Aldh1a3	598.622	0.821453	0.209367	3.92351	8.72678e-05	0.00641851
Cox7c	618.47	-1.64887	0.420932	-3.9172	8.95845e-05	0.00646569
Gm42659	39.9928	1.01255	0.258604	3.91544	9.02379e-05	0.00646569
Hnrnpf	1335.93	-1.51621	0.387031	-3.91756	8.94516e-05	0.00646569
Ssh2	93.932	0.71467	0.182499	3.91603	9.0019e-05	0.00646569
Efemp2	34.9469	0.999433	0.25571	3.90846	9.28847e-05	0.00661147
Snx9	39.6693	-1.15031	0.294426	-3.90696	9.34631e-05	0.00661147
Wipi1	142.392	0.694163	0.177793	3.90432	9.44893e-05	0.00664176
Mcm4	87.0205	-1.44742	0.37124	-3.89887	9.66415e-05	0.00675032
Mgme1	36.6686	-1.10424	0.283336	-3.89726	9.72868e-05	0.00675292
Tap2	70.324	-1.65372	0.42535	-3.8879	0.000101117	0.00697519
Fkbp2	31.1387	-1.15231	0.296727	-3.88341	0.000103002	0.00706133
Trerf1	9.50994	1.5551	0.40087	3.87932	0.00010475	0.00713714
Fgfr3	28.3193	1.14019	0.294391	3.87303	0.000107492	0.00727933
Rab32	29.8479	-1.11147	0.287233	-3.86958	0.000109024	0.00729484
Tns3	97.3636	-0.959179	0.247878	-3.86955	0.000109035	0.00729484
Atp8b1	98.3222	0.7842	0.203038	3.86233	0.000112312	0.00742466
Isg20l2	22.2404	-1.26612	0.327697	-3.86367	0.000111694	0.00742466
Srsf4	110.114	-0.982577	0.254591	-3.85943	0.00011365	0.00746863
Pdlim7	20.013	1.11119	0.288289	3.85443	0.000116	0.00757823
Cd36	13.0386	1.28	0.332495	3.84967	0.000118276	0.00759637
Srsf1	367.536	-0.75698	0.196641	-3.84956	0.00011833	0.00759637
Srxn1	95.3134	1.24334	0.32285	3.85113	0.000117575	0.00759637
Hip1	11.9457	1.40444	0.366726	3.82968	0.000128311	0.008143
Mycbpap	15.2867	1.23775	0.323176	3.82997	0.000128159	0.008143
Tesc	50.6534	1.39924	0.365507	3.82823	0.000129071	0.00814465
Dpy30	60.3574	-0.931699	0.243485	-3.82652	0.000129969	0.00815502
Cbx3	1368.62	-0.723844	0.189658	-3.81658	0.000135317	0.0083029
Dnajc5	305.332	0.46214	0.12102	3.81871	0.000134149	0.0083029
Gramd3	78.3313	0.873691	0.228849	3.81776	0.00013467	0.0083029
Siva1	115.497	-1.13635	0.297422	-3.82065	0.0001331	0.0083029
Kctd14	80.684	-0.833848	0.218974	-3.80797	0.00014011	0.00850309
Zdhhc20	301.974	0.533056	0.139953	3.80882	0.000139632	0.00850309
Nup205	60.5313	-0.890232	0.234474	-3.79672	0.000146625	0.00880444
Tes	228.027	0.849681	0.223797	3.79666	0.000146661	0.00880444
Sec14l4	101.211	1.29985	0.342555	3.79457	0.000147901	0.00883114
B3gnt8	39.8177	1.09924	0.29009	3.7893	0.000151074	0.00888481
Lsm14a	154.393	-0.661011	0.174451	-3.78909	0.0001512	0.00888481
Sgsm2	40.3145	0.965687	0.2547	3.79147	0.000149758	0.00888481
Sec63	348.322	0.573572	0.151461	3.78693	0.00015252	0.00891521
Snrnp40	161.29	-0.671049	0.177303	-3.78476	0.000153857	0.00894626
Ldb1	35.631	-1.57121	0.415381	-3.78257	0.000155218	0.00897841
Borcs6	128.083	0.777729	0.20583	3.77851	0.00015777	0.00907872
Tcn2	132.204	1.1037	0.292392	3.77472	0.000160184	0.00917014
Nav1	56.9832	1.2082	0.320449	3.77034	0.000163027	0.00928499
Hspe1	545.848	-1.09285	0.291047	-3.75488	0.000173425	0.00979607
Mbnl2	648.329	0.798255	0.212643	3.75396	0.000174064	0.00979607
Urb1	18.8762	-1.01983	0.271729	-3.75312	0.000174646	0.00979607
Acad9	73.3004	-1.32776	0.354156	-3.74908	0.000177484	0.00985603
Itgav	158.429	0.864111	0.230487	3.74907	0.00017749	0.00985603
Ipo7	265.609	-0.711391	0.189889	-3.74634	0.00017943	0.0099142
Irx2	187.287	-0.773263	0.206754	-3.74002	0.000184009	0.0101168
Ets2	1177.29	0.603444	0.161583	3.73458	0.000188032	0.0102871
Atp5g2	152.983	-1.52221	0.408031	-3.73063	0.000191005	0.0102976
Map6	5.38969	1.59906	0.428443	3.73225	0.000189777	0.0102976
Xpr1	193.23	0.664951	0.178239	3.73067	0.000190973	0.0102976
Zfp275	30.7616	-1.02243	0.27465	-3.72266	0.000197133	0.0105766
Plscr1	47.8229	-1.45393	0.390859	-3.71982	0.000199365	0.0106029
Serinc2	136.765	1.01739	0.273608	3.7184	0.000200487	0.0106029
Uchl3	49.6324	-0.936443	0.251784	-3.71923	0.000199832	0.0106029
Eloc	103.038	-0.692376	0.186306	-3.71633	0.000202139	0.0106396
Morc3	59.7929	-0.701203	0.18934	-3.70342	0.000212716	0.0111435
Suclg2	160.197	-1.07538	0.290495	-3.70188	0.000214008	0.0111586
Dhx9	289.496	-0.679561	0.183638	-3.70055	0.000215133	0.0111648
Ddx18	46.8535	-0.861716	0.233051	-3.69754	0.000217702	0.0112456
Ctps	86.1429	-0.846868	0.229457	-3.69075	0.000223596	0.0114965
Dsp	435.606	1.18407	0.321281	3.68547	0.000228277	0.0116296
Fads2	517.237	-1.11432	0.302266	-3.68655	0.000227316	0.0116296
Plekhb1	163.556	1.03479	0.281028	3.68217	0.000231258	0.0117276
Timm23	173.709	-1.32632	0.36048	-3.67933	0.000233851	0.0118052
Mpc1	115.296	-0.660915	0.179721	-3.67745	0.00023558	0.0118387
Mgst1	759.705	-1.03256	0.280954	-3.67522	0.000237648	0.0118416
Tprn	50.3917	-1.1068	0.301163	-3.67508	0.000237771	0.0118416
Ahi1	19.2766	1.01889	0.277509	3.67156	0.00024107	0.0118992
Taok3	149.416	0.563566	0.153448	3.67269	0.00024001	0.0118992
Klc3	100.804	0.78209	0.2131	3.67005	0.0002425	0.0119168
Hmgn2	61.4594	-1.40127	0.382086	-3.66741	0.000245017	0.0119875
Sparc	104.784	1.17815	0.321353	3.66623	0.000246154	0.0119903
Fam181b	6.85493	-1.57282	0.429591	-3.66121	0.000251028	0.0121743
Nadk2	30.2058	-0.884722	0.241787	-3.6591	0.000253106	0.0122217
Sting1	115.547	0.856355	0.23418	3.65682	0.000255362	0.0122773
Exosc7	100.39	-0.8317	0.227652	-3.65338	0.000258812	0.0123895
Capn8	26.7406	1.29514	0.354907	3.64923	0.000263025	0.0124902
Grhl1	393.367	-0.84166	0.230751	-3.64748	0.000264829	0.0124902
Nob1	18.4007	-1.16059	0.318333	-3.64582	0.000266538	0.0124902
Tfg	105.723	-0.598859	0.164135	-3.64857	0.0002637	0.0124902
Wdr75	95.2866	-0.80964	0.222028	-3.64657	0.000265762	0.0124902
Eif5a	504.815	-0.768734	0.210932	-3.64447	0.000267943	0.0125033
Chd2	335.231	0.446825	0.122679	3.64223	0.000270287	0.0125075
Fam210b	196.588	0.671207	0.184269	3.64254	0.000269958	0.0125075
Lamc2	66.3558	0.86468	0.237743	3.63704	0.00027579	0.0127092
Adat2	24.2439	1.0422	0.28676	3.63439	0.000278636	0.0127873
Ppt2	24.8587	-0.912582	0.251356	-3.63064	0.000282719	0.0128158
Snip1	32.7896	-1.2817	0.352833	-3.63259	0.000280591	0.0128158
Vps37a	174.281	0.626722	0.172595	3.63117	0.000282141	0.0128158
Gar1	41.5038	-1.32611	0.365518	-3.62802	0.000285604	0.012894
Emg1	89.3774	-0.625717	0.172704	-3.62307	0.000291132	0.0130903
Nrep	143.885	-1.44218	0.398255	-3.62123	0.000293201	0.0131302
Rell1	236.905	0.670118	0.185158	3.61917	0.000295549	0.0131822
Ndel1	428.22	0.588583	0.162728	3.61697	0.000298073	0.0132416
Plet1	1236.8	0.899551	0.248877	3.61444	0.000301002	0.0133184
Naa15	296.337	-0.567382	0.157077	-3.61212	0.0003037	0.0133845
Clcn3	459.85	0.474933	0.131546	3.61038	0.000305744	0.0134213
Ost4	28.5065	-1.2091	0.335144	-3.60771	0.000308907	0.0135068
Nr3c1	117.244	-0.80798	0.2242	-3.60384	0.000313546	0.0136558
Cs	159.376	-0.85304	0.236898	-3.60088	0.000317142	0.013705
Usp2	213.151	1.09874	0.305058	3.60175	0.000316088	0.013705
Sirpa	25.7596	-1.06518	0.296121	-3.59711	0.000321776	0.0138238
Tex30	60.9444	-0.859929	0.239094	-3.59662	0.000322381	0.0138238
Rab28	51.734	-1.45156	0.403958	-3.59334	0.000326472	0.0139454
Capns1	481.983	0.609455	0.17002	3.5846	0.000337598	0.0143106
Pkp3	280.96	0.643963	0.17964	3.58474	0.000337412	0.0143106
Rims2	17.2814	1.14778	0.320323	3.58321	0.000339399	0.0143322
Tfdp1	93.0742	-0.93012	0.259696	-3.58157	0.000341541	0.014368
Wdr76	54.0155	-1.01168	0.282561	-3.5804	0.000343069	0.0143778
Adam15	167.544	0.855571	0.239379	3.57413	0.000351394	0.0146164
Cry2	122.426	0.825263	0.230887	3.57431	0.000351149	0.0146164
Ctnnd1	139.889	-1.4849	0.415579	-3.57308	0.000352801	0.0146202
Ppp1cb	289.782	-0.943447	0.264597	-3.5656	0.000363029	0.0149617
Rnd2	22.389	1.01129	0.283666	3.56509	0.000363736	0.0149617
Alpl	37.2234	1.00094	0.280924	3.56303	0.000366595	0.0149684
Gm8885	28.7018	-1.52926	0.429138	-3.56356	0.000365864	0.0149684
Hnrnpa3	1364.34	-0.658748	0.185064	-3.55958	0.000371455	0.0150766
Ppp1r26	64.3066	-0.752116	0.211315	-3.55922	0.000371959	0.0150766
Commd1	37.8329	-1.47954	0.415991	-3.55665	0.000375611	0.0151692
Aldh18a1	18.6646	-1.22212	0.34426	-3.55001	0.000385224	0.0153895
Atic	145.953	-0.778599	0.219264	-3.55096	0.000383833	0.0153895
Ccdc107	30.9918	0.989816	0.278775	3.55059	0.000384365	0.0153895
Adgrf5	7.37107	1.45295	0.409532	3.54782	0.000388427	0.0154619
1700029J07Rik	15.6189	1.24177	0.350579	3.54205	0.000397025	0.0156108
H2-DMb1	42.2909	1.10131	0.311051	3.54061	0.000399197	0.0156108
Il11ra1	126.077	0.683042	0.192776	3.5432	0.000395307	0.0156108
Pck2	146.332	0.715583	0.202097	3.5408	0.000398917	0.0156108
Txnip	677.365	-1.46029	0.412269	-3.54209	0.000396973	0.0156108
Nsrp1	187.567	0.493417	0.139565	3.5354	0.000407156	0.0158662
Zfand1	156.096	0.59253	0.167839	3.53035	0.000415003	0.0160593
Zfp36	1333.53	-0.917892	0.259997	-3.5304	0.000414936	0.0160593
Muc15	312.522	-1.18675	0.336718	-3.52448	0.000424318	0.0163628
Zfp36l2	1533.81	-1.06258	0.301632	-3.52276	0.000427083	0.0164124
Crtap	32.478	-1.17819	0.334916	-3.51786	0.000435037	0.0166604
Foxp1	626.21	0.575878	0.16379	3.51595	0.00043818	0.0167113
Nup93	35.0541	-0.85928	0.244445	-3.51523	0.000439376	0.0167113
Net1	22.3858	-1.1851	0.337461	-3.51181	0.000445065	0.0168126
Txn1	684.626	-1.07243	0.30533	-3.51235	0.00044416	0.0168126
Fzd7	37.7108	-1.07493	0.306718	-3.50462	0.000457261	0.0170178
Gas7	13.8764	-1.48664	0.424258	-3.5041	0.00045816	0.0170178
Irgq	125.267	0.840319	0.239789	3.50442	0.00045761	0.0170178
Lmod1	20.5523	0.930033	0.265193	3.507	0.000453193	0.0170178
Thumpd1	50.9884	-0.838163	0.239158	-3.50465	0.000457216	0.0170178
L2hgdh	22.5443	-1.01844	0.290922	-3.50075	0.000463955	0.0171756
Atp1b1	846.921	0.560746	0.160471	3.49438	0.000475163	0.017474
Stk10	40.3324	-1.08269	0.309789	-3.49493	0.000474186	0.017474
Nrip1	475.424	0.778018	0.222708	3.49344	0.000476845	0.017478
Pno1	85.5424	-0.660501	0.189152	-3.49191	0.00047958	0.0175204
Lin9	51.6105	-0.962218	0.275675	-3.49041	0.000482281	0.0175614
Gcnt2	182.025	1.21895	0.34937	3.48898	0.000484859	0.0175975
Ephb3	164.725	0.664745	0.190735	3.48518	0.000491799	0.0177439
Sf3b6	184.377	-0.94717	0.271783	-3.48503	0.000492088	0.0177439
Cxcl1	196.274	-1.28416	0.368796	-3.48203	0.00049763	0.0178857
Etaa1	28.1595	-0.945781	0.271775	-3.48002	0.000501378	0.0179623
Foxk2	61.7398	-0.81497	0.234358	-3.47746	0.000506182	0.0180761
Col8a1	255.506	1.47637	0.425076	3.47318	0.000514323	0.0183079
Car2	124.081	-1.29545	0.373364	-3.46967	0.000521091	0.018314
Ccdc173	47.3248	0.826578	0.238176	3.47044	0.000519599	0.018314
Hs3st3b1	13.9745	-1.31812	0.379659	-3.47186	0.00051686	0.018314
Mark4	62.0487	0.669879	0.192995	3.47096	0.000518594	0.018314
Ganc	78.3298	0.737688	0.212754	3.46734	0.000525646	0.0184158
Cnot9	79.5998	-0.639955	0.184723	-3.46441	0.000531394	0.0185587
Sowahc	55.0232	0.9923	0.286541	3.46303	0.000534138	0.0185961
Armcx2	273.688	0.715079	0.206596	3.46124	0.000537696	0.0186126
Vwa8	80.1797	0.60921	0.176016	3.4611	0.000537964	0.0186126
Gprc5c	59.5733	0.834717	0.241394	3.45791	0.00054439	0.0187764
Sertad4	308.252	-1.0241	0.296286	-3.45645	0.000547348	0.01882
Bmpr1b	19.921	1.21807	0.352705	3.45349	0.000553374	0.018925
Il15ra	32.6765	-1.25851	0.364573	-3.45202	0.000556416	0.018925
Lzts2	61.9611	-0.724228	0.209723	-3.45326	0.000553855	0.018925
Parp2	42.7776	-0.691798	0.200427	-3.45163	0.00055722	0.018925
Pdrg1	239.782	0.662128	0.191888	3.4506	0.000559351	0.0189395
Ube2d1	40.9701	-0.896885	0.260008	-3.44945	0.000561721	0.0189619
Gpx4	66.8675	-1.36853	0.397101	-3.44631	0.000568291	0.0190993
Sgpp1	100.582	-0.914809	0.26548	-3.44587	0.000569229	0.0190993
Rpl22l1	502.83	-0.819607	0.237984	-3.44396	0.000573261	0.0191766
Fen1	42.8668	-1.27597	0.370991	-3.43936	0.000583083	0.0193884
Rbmxl1	32.4964	-0.999939	0.290675	-3.44005	0.000581602	0.0193884
Rps27	2336.75	-1.46876	0.427463	-3.43599	0.00059039	0.0195727
Commd1b	25.1665	1.1815	0.344062	3.43397	0.000594809	0.0196606
Emc1	311.664	0.678227	0.197586	3.43257	0.000597894	0.0197039
Slc39a11	197.866	0.631551	0.184216	3.42832	0.000607337	0.0199559
Grina	195.264	0.969882	0.283012	3.427	0.000610279	0.0199934
Larp1	324.584	-0.86657	0.253067	-3.42427	0.000616454	0.0200772
Slc35g1	72.1219	-1.34115	0.39158	-3.42498	0.000614844	0.0200772
Creb3l4	17.6143	1.07723	0.315247	3.4171	0.000632914	0.0201987
Ddit4l	13.8674	-1.36361	0.398793	-3.41935	0.000627715	0.0201987
Dync1h1	668.926	0.734991	0.215041	3.41791	0.000631032	0.0201987
Gm10275	41.1165	-1.49467	0.436873	-3.42129	0.000623253	0.0201987
Polr3gl	53.8337	0.692766	0.202578	3.41975	0.00062678	0.0201987
Tagln2	1437.2	0.505211	0.147757	3.41921	0.000628037	0.0201987
Ubqln2	114.177	-0.630314	0.184431	-3.41761	0.000631728	0.0201987
Folr2	21.4723	1.42037	0.415875	3.41538	0.000636926	0.0202685
Atp2b4	13.5038	1.19887	0.351315	3.41253	0.000643631	0.0204233
Fzd8	41.627	-0.791312	0.232368	-3.40542	0.000660614	0.0209025
Maz	10.9024	-1.21461	0.357125	-3.40107	0.00067123	0.0211181
Natd1	28.4191	0.888105	0.261118	3.40116	0.000670996	0.0211181
Enah	446.74	0.566246	0.166553	3.3998	0.000674355	0.0211565
Hid1	208.649	0.80476	0.236801	3.39847	0.000677638	0.0211996
Ppif	62.7007	-0.907071	0.267626	-3.38932	0.000700659	0.021797
Rhbdl3	14.3379	-1.27083	0.374903	-3.38976	0.000699542	0.021797
Mthfd1	49.6248	-1.0415	0.307734	-3.38441	0.000713324	0.022129
Sumo2	1234.65	-1.38462	0.409393	-3.38213	0.000719254	0.0222508
Gpt	21.506	-0.907673	0.268596	-3.37932	0.000726653	0.0224172
Prtg	4.35834	1.40079	0.414724	3.37764	0.000731112	0.0224923
Ptprb	11.0874	1.38333	0.409654	3.37682	0.000733296	0.0224972
Os9	229.551	0.520326	0.154189	3.37459	0.000739254	0.0226175
Amer2	6.82902	1.46985	0.435891	3.37207	0.000746068	0.0227253
Rcc1	66.7379	-1.18036	0.350072	-3.37177	0.000746869	0.0227253
Gm3375	5.3459	-1.43381	0.426201	-3.36417	0.000767754	0.0232969
Ttc21b	30.1155	-1.10952	0.329898	-3.36323	0.000770355	0.0233122
Srebf1	33.2054	-1.2696	0.37758	-3.36246	0.000772522	0.0233142
Ccn2	17.3607	-1.46244	0.435226	-3.36018	0.000778914	0.023317
Klhl3	17.7955	1.03327	0.307495	3.36027	0.000778655	0.023317
Plekha6	186.729	0.530237	0.157732	3.36164	0.000774812	0.023317
A430073D23Rik	79.3781	1.06362	0.31706	3.35463	0.000794714	0.0235855
Dnajc6	16.1523	-1.27515	0.380163	-3.35422	0.000795897	0.0235855
Eef2k	52.4307	-0.668207	0.199224	-3.35405	0.000796377	0.0235855
Tpm1	737.155	0.358177	0.10678	3.35434	0.000795555	0.0235855
2610002M06Rik	73.5795	-0.682916	0.20366	-3.35321	0.000798794	0.0235942
Ppia	615.745	-1.3219	0.394412	-3.35157	0.000803538	0.0236713
Laptm4b	183.084	0.724166	0.216143	3.3504	0.000806956	0.0237091
Atp8a1	77.1427	0.956028	0.285602	3.34741	0.000815693	0.0237845
Mcm6	278.234	-1.02708	0.306837	-3.34733	0.000815945	0.0237845
Tdp1	37.8115	-0.911418	0.272203	-3.3483	0.000813093	0.0237845
Dnaaf5	15.0053	-1.31209	0.392219	-3.3453	0.000821947	0.0238967
Dtymk	45.7338	-0.910454	0.272407	-3.34226	0.000831	0.0240968
Sinhcaf	147.587	-1.1976	0.358526	-3.34034	0.000836754	0.0242005
Toe1	22.92	-0.981694	0.294083	-3.33816	0.000843366	0.0243284
Pecam1	9.91435	1.28188	0.384426	3.33454	0.000854395	0.0245827
Raly	74.842	-1.40727	0.422271	-3.33262	0.000860338	0.0246897
Sf3b4	120.069	-0.905234	0.272066	-3.32725	0.000877061	0.0251048
Alcam	783.109	0.64853	0.195025	3.32537	0.000883007	0.025196
Pbxip1	426.766	0.780053	0.234616	3.32481	0.000884787	0.025196
Slc41a2	123.142	0.803283	0.242055	3.31859	0.000904729	0.025698
Id2	737.907	-0.604905	0.182549	-3.31365	0.000920865	0.0260896
Gm17241	16.3991	-1.44666	0.436911	-3.3111	0.000929316	0.0261954
Ppp1cc	104.237	-0.928381	0.280378	-3.31118	0.000929044	0.0261954
S100pbp	173.294	0.49728	0.150297	3.30865	0.00093747	0.0263583
Rap1a	313.157	-0.857641	0.259428	-3.30589	0.000946758	0.0264854
Rps12-ps19	19.4261	-1.44033	0.435641	-3.30623	0.000945602	0.0264854
Relb	79.706	-0.750639	0.227127	-3.30493	0.000950016	0.0265097
Mt2	576.295	-0.881103	0.266819	-3.30225	0.00095913	0.0265638
Myo6	697.318	0.600065	0.181682	3.30284	0.000957124	0.0265638
Scnn1b	134.598	0.670945	0.203118	3.30323	0.000955772	0.0265638
Dmpk	28.82	1.26922	0.384901	3.29753	0.000975404	0.0268805
Psma5	138.19	-1.09216	0.33117	-3.29789	0.000974129	0.0268805
Mad2l1	66.2768	-1.1635	0.353045	-3.2956	0.000982125	0.0269987
Chrm3	16.8224	1.20749	0.3667	3.29285	0.00099176	0.0271963
Fermt2	114.492	-0.689508	0.209583	-3.2899	0.00100223	0.0274158
Uhrf2	100.705	-0.733048	0.222977	-3.28755	0.00101065	0.0275779
Prkaa2	97.4162	-0.798929	0.243177	-3.28537	0.00101847	0.0277208
Wdr20	42.2075	-1.05259	0.320453	-3.28471	0.00102087	0.0277208
Ktn1	1371.34	0.896435	0.27311	3.28233	0.00102954	0.0278075
Mdfic	44.6235	-0.775258	0.236232	-3.28177	0.00103158	0.0278075
Timm21	33.9092	-0.78965	0.240548	-3.28271	0.00102814	0.0278075
Ampd2	30.0517	-1.15717	0.353705	-3.27158	0.00106949	0.0282607
Chl1	31.0562	1.0432	0.318759	3.27269	0.00106529	0.0282607
Dpp9	29.0724	-0.769056	0.234954	-3.27322	0.00106328	0.0282607
F3	120.657	-1.42408	0.43535	-3.27112	0.00107123	0.0282607
Sec14l2	79.3911	0.781807	0.238979	3.27144	0.00107001	0.0282607
Syt7	145.089	1.22609	0.374275	3.2759	0.00105328	0.0282607
Tmem50b	97.0671	0.65675	0.200677	3.27267	0.00106538	0.0282607
Uevld	27.7346	-0.917657	0.28016	-3.27548	0.00105483	0.0282607
Wdr5	84.7862	-0.872576	0.266753	-3.2711	0.00107129	0.0282607
Gnai1	2.51851	-1.42811	0.43709	-3.26731	0.00108576	0.0284408
Ndufc2	350.831	-0.587852	0.179894	-3.26776	0.00108401	0.0284408
Tsnax	83.66	-1.27111	0.389042	-3.2673	0.0010858	0.0284408
Hibadh	87.7235	-0.969033	0.296713	-3.26589	0.00109119	0.0285148
Lysmd1	60.3362	0.714974	0.219032	3.26424	0.00109757	0.0286142
Uqcrfs1	339.242	-1.14815	0.352196	-3.25998	0.00111418	0.0289792
Gss	25.7161	0.886184	0.271992	3.25813	0.00112149	0.0291011
Brinp1	5.8549	1.41548	0.435452	3.25059	0.00115164	0.0295384
Caprin1	690.428	-0.561241	0.172567	-3.25231	0.00114472	0.0295384
Eif4h	290.858	-0.522351	0.160672	-3.25103	0.00114987	0.0295384
Rpp40	47.9695	-0.7086	0.21792	-3.25166	0.00114733	0.0295384
Zfr2	16.4164	1.25265	0.385301	3.25109	0.00114963	0.0295384
Rsad2	31.4448	1.13925	0.350776	3.24781	0.00116297	0.0297603
Bicc1	11.3628	1.15087	0.354477	3.24666	0.00116767	0.0298119
Csad	307.793	0.560237	0.172621	3.24547	0.00117257	0.0298682
Guk1	291.442	0.561368	0.173245	3.24031	0.00119401	0.0302066
Mrpl23	26.6484	-1.12732	0.347838	-3.24092	0.00119146	0.0302066
Msh6	75.9019	-1.04936	0.323734	-3.24143	0.00118931	0.0302066
Tkt	623.825	-0.619444	0.191253	-3.23887	0.00120003	0.0302898
Lims1	74.3392	-0.856956	0.264743	-3.23693	0.00120822	0.0303599
Plrg1	310.702	0.795637	0.245801	3.23692	0.00120827	0.0303599
Rbm17	272.869	-0.68263	0.210969	-3.23569	0.00121348	0.0304218
Dennd4c	41.6878	-0.859299	0.265712	-3.23394	0.00122094	0.03054
Xrcc6	33.2632	-0.826467	0.255638	-3.23296	0.00122514	0.0305761
Rpl36a-ps1	19.1798	-1.41188	0.436913	-3.23148	0.0012315	0.0306089
Siah1a	43.5453	-0.939354	0.290698	-3.23138	0.00123196	0.0306089
Hnrnpa0	1340.11	-0.830121	0.25704	-3.22954	0.0012399	0.0307374
Snx5	259.338	-0.464075	0.143728	-3.22884	0.00124294	0.0307441
Zc3h7a	157.167	0.541952	0.167947	3.22693	0.00125125	0.0308808
Trp53	40.0983	-0.897511	0.278251	-3.22554	0.00125734	0.0309624
Cpsf4	30.2905	-0.876313	0.271762	-3.22456	0.00126167	0.0309936
D5Ertd579e	120.405	0.529842	0.164344	3.22399	0.00126419	0.0309936
Gtpbp3	18.4051	-0.946511	0.293749	-3.22218	0.00127221	0.0310776
Nip7	87.8597	-0.724845	0.224971	-3.22195	0.00127321	0.0310776
Cdon	142.769	0.827658	0.257025	3.22014	0.00128127	0.0311185
Pdcd2l	24.9959	-1.13244	0.35179	-3.21906	0.00128609	0.0311185
Snrpb	247.833	-0.674398	0.209465	-3.21962	0.0012836	0.0311185
Ube2a	95.2785	-0.60851	0.189017	-3.21934	0.00128486	0.0311185
Fam110a	339.771	0.828715	0.25749	3.21844	0.00128892	0.031119
Cpox	131.325	-1.08261	0.336783	-3.21456	0.00130646	0.0313887
Klc4	70.3313	0.670886	0.208688	3.21478	0.00130543	0.0313887
Zfyve27	59.8943	0.876192	0.272609	3.21409	0.00130857	0.0313887
Pcna	314.949	-0.974351	0.303253	-3.21299	0.00131359	0.0314412
Erbb2	118.993	0.642208	0.200075	3.20983	0.00132813	0.0315698
Htra2	14.8233	-1.10578	0.344549	-3.20936	0.00133033	0.0315698
Rnd1	8.37579	-1.19961	0.373654	-3.21048	0.00132514	0.0315698
Tmem70	61.0934	-0.721534	0.224819	-3.2094	0.00133011	0.0315698
Psmg2	46.789	-0.774747	0.241516	-3.20785	0.0013373	0.0316674
Tshz2	9.09482	1.21291	0.37824	3.20673	0.00134254	0.0317239
Tipin	163.468	-0.969513	0.302427	-3.20578	0.00134699	0.0317616
Cops7a	88.9434	-0.995531	0.310788	-3.20325	0.00135885	0.0319733
Lamb2	88.7715	0.764977	0.239029	3.20036	0.00137256	0.0322276
Atg2a	98.8309	0.679644	0.21257	3.19727	0.00138736	0.0322996
Cstf2t	61.1226	-0.886259	0.277243	-3.19668	0.00139017	0.0322996
Ptger2	14.0096	-1.19176	0.372799	-3.19678	0.00138969	0.0322996
Sec13	67.284	-1.00081	0.312958	-3.1979	0.00138432	0.0322996
Slc9a8	35.9502	0.734792	0.229829	3.19712	0.00138805	0.0322996
Atp6v1e1	332.802	0.545411	0.170728	3.19462	0.00140015	0.032396
Papln	87.0074	1.07607	0.33679	3.19509	0.00139789	0.032396
Kdm5b	240.061	0.455934	0.142767	3.19357	0.00140527	0.0324469
Erbin	490.438	0.44379	0.139031	3.19202	0.0014128	0.0324935
Rps2	1228.59	-1.28426	0.402344	-3.19195	0.00141314	0.0324935
D2hgdh	20.3372	-0.920606	0.288934	-3.18621	0.00144149	0.0330769
Psmd5	73.8245	-0.874591	0.274583	-3.18516	0.00144676	0.0331293
Elapor1	82.7333	1.0721	0.336656	3.18455	0.00144977	0.0331299
Coa6	31.9154	-1.21646	0.382238	-3.18247	0.00146027	0.0333013
Capn2	80.3524	0.599526	0.188461	3.18116	0.00146686	0.0333149
Fkbp14	24.8791	0.886166	0.278536	3.18151	0.00146508	0.0333149
Gys1	48.0571	0.743067	0.233683	3.17981	0.0014737	0.0333337
Rbm15	73.0087	-0.58811	0.184924	-3.18028	0.0014713	0.0333337
Sumf1	129.005	0.511074	0.160831	3.1777	0.00148449	0.0334418
Utp6	71.0609	-0.639631	0.201266	-3.17804	0.00148275	0.0334418
Epn3	80.3607	0.75632	0.23818	3.17541	0.00149627	0.0335714
Rora	375.848	0.520659	0.163966	3.1754	0.00149629	0.0335714
Arhgef5	189.052	0.55853	0.176026	3.17301	0.0015087	0.0335865
Mcam	37.2563	0.877126	0.276352	3.17394	0.00150384	0.0335865
Npr2	14.8941	1.06427	0.33542	3.17293	0.00150906	0.0335865
Wnt7b	150.249	0.853821	0.269013	3.17391	0.00150403	0.0335865
Dhx15	400.259	-0.454789	0.14339	-3.1717	0.00151548	0.0336618
Fcgbp	611.005	-0.869314	0.274213	-3.17022	0.00152325	0.0337669
Abca8a	5.91409	-1.354	0.427586	-3.16662	0.00154219	0.0339781
Ripor2	23.9322	-1.24874	0.394405	-3.16614	0.00154477	0.0339781
Spns2	205.975	-0.878808	0.277451	-3.16744	0.00153787	0.0339781
Tjp3	56.9102	-0.739799	0.233663	-3.16609	0.00154501	0.0339781
Eef1a1	8583.36	-1.23009	0.389076	-3.16157	0.00156921	0.0339909
Mfsd14a	62.3224	-1.07008	0.338125	-3.16474	0.00155221	0.0339909
Mthfsl	48.5224	-1.11132	0.351325	-3.16324	0.00156023	0.0339909
Nudt9	40.2865	-0.826274	0.261141	-3.16409	0.00155569	0.0339909
Phb2	223.588	-0.437363	0.138344	-3.16141	0.00157008	0.0339909
Rac3	22.3407	-1.23981	0.391681	-3.16537	0.00154888	0.0339909
Scaper	171.75	0.644152	0.203748	3.16151	0.00156951	0.0339909
Shkbp1	25.7968	0.87978	0.278151	3.16295	0.00156178	0.0339909
Zfp746	38.9373	-0.971506	0.307374	-3.16067	0.00157407	0.0340108
Slit2	1.92448	1.37029	0.433776	3.15898	0.00158324	0.0340765
Wbp1	41.3212	0.739153	0.23395	3.15944	0.0015807	0.0340765
Mrpl27	50.2073	-1.21592	0.385213	-3.15649	0.00159683	0.0343025
Diaph2	107.194	0.647243	0.20515	3.15498	0.00160508	0.0343486
Dync2i1	68.4233	0.670659	0.212573	3.15497	0.00160516	0.0343486
Cep95	39.6773	0.791448	0.250982	3.15341	0.00161377	0.0344664
Barx2	150.793	-1.21635	0.38615	-3.14994	0.00163303	0.0348046
Ppp1r14b	257.869	-0.719324	0.228398	-3.14943	0.00163587	0.0348046
Fndc3b	462.856	0.464304	0.147589	3.14593	0.0016556	0.035023
Kti12	28.1455	-1.04557	0.332348	-3.14601	0.00165514	0.035023
Sh3glb2	73.4959	0.82855	0.263323	3.14652	0.00165226	0.035023
Sned1	11.501	1.16456	0.37025	3.14534	0.00165895	0.0350272
Psma1	319.998	-0.671968	0.213787	-3.14316	0.00167135	0.035222
Ciao2b	30.6443	-0.872542	0.277846	-3.14038	0.00168731	0.0354911
Lgr4	66.5544	-0.973502	0.310204	-3.13826	0.00169951	0.0356802
Nsfl1c	117.65	-0.694339	0.221318	-3.13729	0.00170517	0.0357313
Gpatch2	102.222	0.838942	0.267484	3.13642	0.00171025	0.0357702
Arhgap8	23.0223	-0.968873	0.309077	-3.13473	0.00172011	0.0359089
Ctr9	800.028	1.09578	0.34983	3.13233	0.00173422	0.0361355
6330418K02Rik	21.1572	1.01367	0.323864	3.12994	0.00174844	0.0361497
Cnot7	108.572	-0.79024	0.252515	-3.12948	0.00175118	0.0361497
Dnajc9	93.366	-0.989752	0.316119	-3.13094	0.00174246	0.0361497
Septin2	427.564	-0.476419	0.152188	-3.13046	0.00174533	0.0361497
Slc24a3	74.9045	1.2459	0.398008	3.13033	0.00174612	0.0361497
Fzd5	55.0696	-0.938257	0.299983	-3.1277	0.00176182	0.0363019
Fam227a	8.08386	1.17065	0.375049	3.12132	0.0018004	0.0370282
Hes6	115.995	0.547555	0.175532	3.11941	0.00181216	0.0372012
4632415L05Rik	33.8629	-0.739728	0.237679	-3.1123	0.00185634	0.0372395
Cdkl2	34.377	0.702888	0.225873	3.11187	0.00185906	0.0372395
Fgg	174.182	1.30346	0.418253	3.11643	0.00183052	0.0372395
Gtf2b	45.521	-1.16347	0.373756	-3.11292	0.00185244	0.0372395
Igsf9	55.3015	0.791943	0.254228	3.11509	0.00183889	0.0372395
Ints10	25.039	-0.905032	0.290894	-3.11121	0.00186325	0.0372395
Itpripl2	153.924	0.488718	0.156813	3.11655	0.00182978	0.0372395
Map3k14	28.3101	0.764437	0.245572	3.11289	0.00185267	0.0372395
Nrm	32.4384	-1.1252	0.361681	-3.11104	0.00186432	0.0372395
Nudt21	305.269	-0.717297	0.230554	-3.11118	0.00186339	0.0372395
Rasa3	10.5497	-1.12136	0.359642	-3.11799	0.00182091	0.0372395
Sdc3	20.2062	1.17802	0.378446	3.11279	0.00185326	0.0372395
Slc7a5	26.1707	-1.19145	0.382695	-3.11333	0.00184992	0.0372395
Vps37b	103.083	0.729575	0.234154	3.11579	0.00183451	0.0372395
mt-Nd3	300.276	-1.18821	0.38146	-3.11492	0.00183998	0.0372395
Nup88	120.297	-0.815993	0.262367	-3.11013	0.00187008	0.0372875
2610507B11Rik	249.178	-0.646108	0.207821	-3.10897	0.00187743	0.0373
Cks1b	412.852	-0.826153	0.265702	-3.10932	0.00187516	0.0373
Trim65	22.8391	-0.84578	0.272468	-3.10415	0.00190827	0.0378451
Amotl2	111.195	-0.984973	0.317414	-3.10311	0.00191496	0.0378458
Vmn1r-ps63	101.2	-1.31668	0.424312	-3.10309	0.00191512	0.0378458
Rps23	1598.15	-1.34833	0.43466	-3.10205	0.00192188	0.0379119
Mvb12b	13.81	1.2054	0.388901	3.0995	0.00193846	0.0381035
Nop10	283.701	-0.50459	0.16279	-3.09963	0.00193765	0.0381035
Klhl8	15.0979	-0.915141	0.295484	-3.09709	0.00195432	0.0383474
Grip1	33.5406	0.916521	0.296044	3.0959	0.00196218	0.0384338
Lysmd2	173.235	-0.680122	0.219722	-3.09537	0.00196569	0.0384348
Mrpl20	96.6171	-0.707971	0.22882	-3.094	0.00197474	0.0385408
Ncoa4	151.26	-0.952691	0.30812	-3.09195	0.00198847	0.0385408
Nit2	19.968	-0.901356	0.2915	-3.09213	0.00198728	0.0385408
Pon3	44.4994	0.939607	0.303842	3.09242	0.00198529	0.0385408
Rtn4r	10.6862	-1.29936	0.420202	-3.09221	0.0019867	0.0385408
Phf3	359.68	0.369623	0.119625	3.08986	0.00200252	0.0387455
Msl3l2	12.9044	-1.06611	0.345185	-3.08851	0.00201161	0.0388538
Akr1b8	39.3413	0.810024	0.262325	3.08786	0.00201603	0.0388715
Zkscan6	30.0894	0.731193	0.237042	3.08465	0.00203789	0.0392249
Snhg4	72.064	-0.840576	0.272862	-3.08059	0.00206591	0.0396955
BC006965	155.941	-0.677684	0.220345	-3.07555	0.00210112	0.0401635
Mapkap1	60.3082	-0.564134	0.183369	-3.07649	0.00209454	0.0401635
Slc20a2	8.50036	-1.23566	0.401741	-3.07576	0.0020997	0.0401635
Pex11g	33.1011	0.786721	0.255965	3.07355	0.00211525	0.0403642
Pafah2	37.2641	0.658483	0.214333	3.07225	0.00212454	0.040472
Dnajc3	601.939	0.488408	0.159003	3.07168	0.00212859	0.0404796
Dph2	15.1399	-1.01622	0.3314	-3.06644	0.00216626	0.0411256
Cwc25	96.9146	0.508521	0.165969	3.06395	0.00218434	0.0413276
Rab24	204.502	0.58852	0.192056	3.06431	0.00218172	0.0413276
Gm7694	27.1044	-1.10036	0.359552	-3.06035	0.00221076	0.0417563
Lrp10	132.952	0.681162	0.222645	3.05941	0.0022177	0.0418162
Unc50	77.1363	-1.28543	0.420263	-3.05862	0.00222358	0.0418561
9430015G10Rik	13.0333	-1.01902	0.333221	-3.0581	0.00222743	0.0418576
Cd320	106.145	0.674942	0.220747	3.05754	0.00223161	0.0418653
Psme3	74.9463	-0.64095	0.209719	-3.05623	0.00224141	0.0419783
Hspb11	25.9949	-1.27777	0.418314	-3.05458	0.00225374	0.0419967
Pde4dip	31.6669	-1.017	0.332897	-3.05499	0.00225066	0.0419967
Rnf7	169.594	-1.03484	0.33871	-3.05524	0.0022488	0.0419967
Apold1	5.61634	1.2584	0.412716	3.04907	0.00229548	0.042278
Arih2	171.408	0.522797	0.171364	3.05081	0.00228228	0.042278
Gm47483	20.585	0.967238	0.3171	3.05026	0.0022864	0.042278
Manba	12.2173	1.17177	0.384297	3.04912	0.00229512	0.042278
Pola2	26.6502	-1.27108	0.416776	-3.04979	0.00228999	0.042278
Rad54l	18.9382	-1.31001	0.429634	-3.04914	0.00229499	0.042278
Setdb1	23.2467	-0.923236	0.302503	-3.05199	0.00227329	0.042278
Npc2	480.009	0.624954	0.205135	3.04655	0.00231483	0.0424934
Tbcel	72.2804	0.720725	0.23655	3.04682	0.00231278	0.0424934
C2cd4b	60.7183	-0.953516	0.313281	-3.04364	0.00233733	0.0427273
Dusp18	50.4469	0.764981	0.251356	3.04341	0.00233912	0.0427273
Magoh	295.71	-0.622351	0.204447	-3.04408	0.00233396	0.0427273
Emb	13.3649	1.32758	0.436299	3.04283	0.00234367	0.0427402
Fam71a	38.5513	-0.964237	0.317087	-3.04092	0.00235856	0.042801
Prpf6	256.401	0.431331	0.141841	3.04096	0.00235827	0.042801
Ubr7	64.7098	-0.653276	0.214808	-3.04121	0.00235626	0.042801
Ccdc115	94.2399	-0.989233	0.325637	-3.03784	0.00238279	0.0430297
Ice1	68.3301	-0.580896	0.191185	-3.0384	0.00237837	0.0430297
Tle6	74.1592	0.854036	0.281089	3.03831	0.00237908	0.0430297
AC160336.1	623.246	0.708917	0.233638	3.03425	0.00241136	0.0433682
Gng11	9.23665	1.11188	0.366471	3.03401	0.00241325	0.0433682
Ssbp1	120.269	-1.05925	0.34906	-3.03456	0.00240883	0.0433682
Kidins220	227.889	0.76868	0.253501	3.03226	0.00242729	0.0435237
Polr2h	34.0312	-1.27655	0.421082	-3.03159	0.0024327	0.0435237
Wdr26	1198.81	0.389402	0.128453	3.03147	0.00243366	0.0435237
Aldh6a1	51.7068	-1.0322	0.340934	-3.02756	0.00246541	0.0438795
Klhl9	83.4963	-0.758323	0.250451	-3.02783	0.00246317	0.0438795
Zbtb7c	20.8393	-1.2837	0.423911	-3.02823	0.0024599	0.0438795
Slc25a28	24.5659	-0.90747	0.299806	-3.02686	0.00247112	0.0439108
Arid4b	525.893	0.495015	0.163905	3.02014	0.00252658	0.0444157
Cbfb	114.349	-0.822837	0.27255	-3.01903	0.00253589	0.0444157
Dbn1	19.3415	1.10408	0.365453	3.02113	0.00251831	0.0444157
Dcaf8	371.928	0.452538	0.149917	3.01859	0.00253952	0.0444157
Dtx4	141.943	0.65417	0.21669	3.01893	0.00253672	0.0444157
Etfb	251.367	0.679733	0.225127	3.01933	0.00253336	0.0444157
Fam83h	53.9986	0.776361	0.257133	3.0193	0.00253357	0.0444157
Fat1	125.398	-1.13645	0.37646	-3.01877	0.00253802	0.0444157
Pfn2	90.3768	-0.906552	0.299947	-3.02238	0.00250797	0.0444157
Washc3	30.1989	-1.13872	0.376927	-3.02105	0.00251896	0.0444157
Armc10	132.818	-0.702039	0.23349	-3.00672	0.00264084	0.0450618
Arpin	13.8197	-1.09414	0.363541	-3.00967	0.00261528	0.0450618
Btbd9	140.648	0.663892	0.220637	3.00898	0.00262126	0.0450618
Cel	85.0706	-1.19811	0.398182	-3.00896	0.00262146	0.0450618
Cldn12	55.7227	-0.572252	0.190307	-3.007	0.00263837	0.0450618
Gas6	768.22	-1.27384	0.423724	-3.0063	0.00264449	0.0450618
Gpc6	102.434	0.883114	0.29353	3.0086	0.00262453	0.0450618
Gpr107	91.9648	0.615328	0.204578	3.00779	0.00263152	0.0450618
Hebp2	107.287	0.735933	0.244262	3.01288	0.00258779	0.0450618
Kif3b	248.432	0.639974	0.212838	3.00686	0.00263964	0.0450618
Parp8	5.79707	1.18068	0.392511	3.00801	0.00262967	0.0450618
Paxip1	93.6935	-0.770861	0.256403	-3.00644	0.00264329	0.0450618
Plekhg3	137.4	0.792672	0.26368	3.00619	0.00264544	0.0450618
Sh3gl1	46.7091	-0.749101	0.248879	-3.0099	0.00261336	0.0450618
Trpv4	2.3306	1.31568	0.436778	3.01224	0.00259329	0.0450618
Ubiad1	26.2685	-0.795013	0.264138	-3.00984	0.00261386	0.0450618
Vta1	70.3383	-1.07721	0.358248	-3.0069	0.00263929	0.0450618
U2af1	426.497	-0.920558	0.306422	-3.00421	0.0026627	0.0452863
Arfip2	96.0167	0.600576	0.200009	3.00274	0.00267558	0.0452948
Fam102a	351.4	0.520203	0.173269	3.0023	0.00267951	0.0452948
Gnb2	164.091	-1.26463	0.421181	-3.00259	0.00267697	0.0452948
Gpc1	102.792	0.926733	0.308538	3.00363	0.00266781	0.0452948
Sem1	250.666	-1.06624	0.355222	-3.00162	0.0026855	0.0453271
Slc7a4	47.8309	0.88717	0.295639	3.00085	0.00269225	0.045372
Spire1	43.3226	0.683865	0.228307	2.99537	0.00274113	0.0461257
Rsrc2	635.599	0.33462	0.111774	2.99373	0.00275592	0.0462346
Slc35c1	73.3386	-0.934057	0.311971	-2.99406	0.00275296	0.0462346
Npnt	75.4027	1.0626	0.35533	2.99047	0.00278546	0.0466597
Aif1l	64.4594	1.01232	0.338789	2.98806	0.00280757	0.0467082
Cav1	38.9255	1.10919	0.371346	2.98695	0.0028178	0.0467082
Fbxo45	55.732	-0.693295	0.232078	-2.98734	0.0028142	0.0467082
Hspa8	915.979	-0.579274	0.193895	-2.98757	0.00281207	0.0467082
Pgap1	76.8991	0.794747	0.265958	2.98825	0.00280581	0.0467082
Ucp2	169.457	0.654423	0.219037	2.98773	0.00281058	0.0467082
Upb1	7.68899	-1.27669	0.427364	-2.98737	0.00281389	0.0467082
Apeh	55.9284	0.590128	0.197711	2.98481	0.00283759	0.0469377
Ndufb3	439.607	-1.16418	0.39007	-2.98453	0.0028401	0.0469377
Dnase2a	76.843	0.697007	0.233709	2.98238	0.00286021	0.0471344
Rpl7a	1299.29	-0.607791	0.203796	-2.98235	0.00286049	0.0471344
Slc66a2	336.367	0.654711	0.219681	2.98028	0.0028798	0.0473824
Nfxl1	38.4914	-0.67736	0.227357	-2.97928	0.00288926	0.0474163
Zfp706	523.216	-0.428198	0.143731	-2.97916	0.0028904	0.0474163
Lipe	57.3375	0.877331	0.29466	2.97743	0.00290673	0.0476137
Trim56	272.453	0.498083	0.167326	2.97671	0.00291356	0.0476553
2010204K13Rik	13.3529	-1.12432	0.377773	-2.97617	0.00291876	0.0476703
Nelfa	82.1146	-0.65333	0.219663	-2.97424	0.00293716	0.0479003
Mtfr1	81.4958	-0.612588	0.205997	-2.97378	0.00294159	0.0479021
Spats2l	67.8991	0.603443	0.202961	2.97319	0.0029472	0.0479232
Speg	4.78606	1.27326	0.428401	2.97212	0.0029575	0.0480204
Selenof	65.2812	-1.16378	0.391687	-2.9712	0.00296639	0.0480945
Pik3r1	1065.23	-0.56287	0.18954	-2.96966	0.00298129	0.0482657
Ccnd1	2744.8	-0.736734	0.248255	-2.96765	0.00300083	0.0484528
Rpl9	1696.92	-1.12887	0.380401	-2.96758	0.00300158	0.0484528
Armcx6	22.6373	0.939303	0.316764	2.96531	0.00302378	0.0486697
Ttll4	63.5965	-0.874369	0.294857	-2.9654	0.00302289	0.0486697
Pfas	59.8425	-0.725238	0.244623	-2.96472	0.00302959	0.0486926
Sorcs2	8.37782	1.26181	0.42578	2.96352	0.00304143	0.0488123
Jun	4205.53	-0.808517	0.272987	-2.96174	0.00305908	0.0489937
Tax1bp1	651.809	0.420658	0.142043	2.96149	0.00306156	0.0489937
Tcf25	422.31	0.4737	0.160025	2.96017	0.00307474	0.0491339
Bmp2	6.93148	1.19194	0.403112	2.95684	0.00310809	0.0495954
A430005L14Rik	31.0623	-1.14524	0.387481	-2.9556	0.00312064	0.0496539
Adcy6	55.9077	-1.21991	0.413322	-2.95148	0.00316251	0.0496539
Homer3	20.5089	0.882586	0.29906	2.9512	0.0031654	0.0496539
Kcne3	45.2759	1.24266	0.420946	2.95207	0.00315647	0.0496539
Morn4	10.8037	1.03345	0.349725	2.95504	0.00312625	0.0496539
Mras	37.7588	1.03051	0.348787	2.95454	0.00313131	0.0496539
Nek2	10.998	-1.28515	0.434916	-2.95494	0.00312733	0.0496539
Psmg4	75.8528	-0.60962	0.20646	-2.95272	0.00314986	0.0496539
Reep6	64.6074	0.863469	0.29236	2.95344	0.0031425	0.0496539
Sik2	39.1504	1.02874	0.348245	2.95408	0.00313604	0.0496539
Tram1	243.118	-0.352865	0.119558	-2.95142	0.00316319	0.0496539
Vill	70.9866	0.930758	0.315261	2.95234	0.00315376	0.0496539
Etfa	82.8046	-0.566862	0.192294	-2.94789	0.00319954	0.0501186
Map3k21	26.1878	-1.17287	0.398174	-2.94561	0.00322318	0.0502762
Ska2	15.0742	-1.13916	0.386693	-2.94589	0.0032203	0.0502762
Tmem87b	271.071	0.618917	0.210084	2.94605	0.00321865	0.0502762
AC109196.1	40.5452	-0.938265	0.31862	-2.94477	0.00323191	0.0503417
Bst2	159.464	-1.24464	0.42302	-2.94227	0.00325815	0.0506792
Dctpp1	96.1399	-0.975938	0.331837	-2.94101	0.00327141	0.0508144
Anxa9	21.8134	0.889147	0.302612	2.93824	0.00330085	0.0512001
Rps2-ps11	5.70333	-1.28347	0.437088	-2.9364	0.00332045	0.0514323
B930036N10Rik	11.4674	-1.14378	0.389618	-2.93563	0.00332871	0.0514884
Mdp1	105.003	0.548042	0.186897	2.93231	0.00336446	0.0519689
Hes1	639.549	-1.13353	0.38682	-2.93039	0.00338533	0.0521617
Tnfaip8	176.497	0.666187	0.227344	2.9303	0.00338633	0.0521617
Mansc1	36.8632	-1.17971	0.402768	-2.929	0.00340054	0.0522357
Sbk1	12.659	-1.02879	0.351228	-2.92912	0.00339919	0.0522357
Carnmt1	133.621	-0.748467	0.25562	-2.92804	0.00341103	0.0522973
Lsm3	85.8717	-0.747762	0.25544	-2.92735	0.00341868	0.0522973
Nbeal1	191.601	0.528124	0.180402	2.92749	0.00341713	0.0522973
Akap8l	82.1864	0.945187	0.323106	2.92532	0.00344105	0.052381
Braf	92.9713	0.516176	0.17643	2.92568	0.00343706	0.052381
Kdelr2	140.14	-0.52516	0.179498	-2.92572	0.00343657	0.052381
Znhit3	30.283	-0.7204	0.246279	-2.92514	0.00344301	0.052381
Snrnp200	202.441	-0.444671	0.152053	-2.92445	0.00345063	0.052425
Crot	54.5881	0.650276	0.222435	2.92345	0.00346175	0.0525221
Atp11a	407.387	0.563353	0.19279	2.92211	0.00347672	0.0526772
Arf4	375.591	-0.751274	0.257371	-2.91903	0.00351126	0.0531281
Blcap	60.0593	0.604054	0.207027	2.91775	0.00352568	0.0531749
Hba-a1	27.0453	1.27286	0.436286	2.91748	0.00352871	0.0531749
Hnrnph1	136.197	-0.715749	0.245317	-2.91765	0.00352681	0.0531749
Glrx2	171.93	0.493933	0.169359	2.91648	0.00354006	0.0531902
Rps24	3908.04	-1.0181	0.34923	-2.91528	0.00355367	0.0531902
Rsl1d1	266.56	-0.619846	0.212607	-2.91546	0.00355164	0.0531902
Timeless	40.1083	-1.10153	0.377763	-2.91594	0.00354617	0.0531902
Trim30d	64.2965	0.660024	0.226361	2.91581	0.00354766	0.0531902
Bcap31	260.573	0.330157	0.113286	2.91437	0.00356404	0.0532735
1700017B05Rik	133.447	0.793059	0.272309	2.91235	0.00358726	0.0532872
Cebpa	83.5141	-0.626131	0.214978	-2.91254	0.00358505	0.0532872
Desi1	184.514	0.622287	0.213579	2.91362	0.00357264	0.0532872
Pxylp1	167.212	0.646965	0.222066	2.91339	0.00357526	0.0532872
Zfyve21	27.4122	-0.973742	0.334367	-2.9122	0.00358895	0.0532872
Nrg2	8.60493	1.11984	0.384664	2.91121	0.00360027	0.0533839
Tecpr2	18.9738	-1.02211	0.351177	-2.91053	0.00360814	0.0534293
Plekhd1	25.1765	1.04321	0.358623	2.90894	0.00362652	0.05363
Iscu	75.0415	-1.22381	0.420773	-2.90847	0.00363203	0.0536401
Pip4k2b	48.3908	-0.631597	0.217231	-2.90749	0.00364338	0.0537362
Grn	381.894	0.796051	0.273902	2.90633	0.00365692	0.0538643
Gtpbp10	38.1186	-0.886191	0.304988	-2.90566	0.00366485	0.0539097
Prox1	31.1317	0.929974	0.320162	2.9047	0.00367609	0.0540035
Zc3h7b	159.395	-0.855267	0.294491	-2.90422	0.00368173	0.054015
Rps27a-ps1	74.4914	-1.17678	0.405516	-2.90192	0.00370881	0.0542689
Smarcad1	70.3107	-0.979301	0.337439	-2.90215	0.00370608	0.0542689
Eif2s1	96.9896	-0.647094	0.223078	-2.90075	0.00372268	0.0543513
Pik3cg	29.5054	0.946013	0.326142	2.90062	0.00372423	0.0543513
Foxi1	56.774	-1.22879	0.423804	-2.89942	0.00373851	0.0544166
Gstcd	67.3264	-0.85086	0.29344	-2.8996	0.00373638	0.0544166
Tuft1	104.008	0.588496	0.203175	2.8965	0.00377355	0.0548548
Bax	36.9012	-1.25735	0.434279	-2.89526	0.00378839	0.0549986
Kctd17	36.1984	0.617721	0.213412	2.8945	0.00379761	0.0550604
Metrn	31.5873	-1.1518	0.398132	-2.89302	0.00381561	0.0552493
Tefm	7.0614	-1.15268	0.398561	-2.89211	0.00382664	0.0553368
Fabp5	144.068	-1.21762	0.42142	-2.88932	0.00386076	0.0555995
Mrpl44	65.1256	-0.81227	0.281161	-2.88899	0.00386483	0.0555995
Mtmr4	104.153	-0.470389	0.162769	-2.88992	0.00385337	0.0555995
Tcea1	174.607	-0.469108	0.16237	-2.88913	0.00386315	0.0555995
Cavin1	231.767	0.898588	0.31115	2.88796	0.0038775	0.0556676
Cbarp	35.5809	0.778278	0.269544	2.88738	0.0038846	0.0556676
Rps27l	413.582	-0.948757	0.328578	-2.88747	0.00388358	0.0556676
Rnf125	137.27	0.899743	0.311711	2.88646	0.00389599	0.0557589
Dnmbp	33.6228	-0.964085	0.334179	-2.88494	0.00391489	0.0558853
Gns	273.813	0.681402	0.236189	2.88498	0.00391438	0.0558853
Atf1	135.324	-0.534232	0.185395	-2.88159	0.0039567	0.055992
Eif4a1	790.037	-0.796984	0.276683	-2.88049	0.00397052	0.055992
Elovl7	158.29	0.548444	0.190237	2.88295	0.00393971	0.055992
Gm3699	17.4462	-1.19953	0.416337	-2.88115	0.00396228	0.055992
Mafk	115.265	0.828886	0.287776	2.88032	0.00397278	0.055992
Mmrn2	3.10116	1.25785	0.4366	2.88102	0.00396397	0.055992
Mpzl3	122.872	0.842744	0.292385	2.88231	0.00394774	0.055992
Pnrc1	340.162	-0.608686	0.211235	-2.88156	0.00395709	0.055992
Slc26a2	229.096	-0.50731	0.176074	-2.88123	0.00396122	0.055992
Sod2	361.542	-0.737529	0.255832	-2.88287	0.00394074	0.055992
Cbr1	75.3253	0.790952	0.27476	2.8787	0.00399323	0.0561628
Cbx2	11.0668	-1.08721	0.377714	-2.87839	0.00399717	0.0561628
Gja1	29.8306	-1.13569	0.394602	-2.87807	0.00400113	0.0561628
Mtx2	110.544	-0.674796	0.234487	-2.87776	0.00400513	0.0561628
Cers5	162.774	0.482404	0.167773	2.87533	0.00403603	0.0563059
Dctd	10.826	-1.08221	0.376423	-2.87499	0.00404037	0.0563059
Ndufb1	423.309	-1.20531	0.419211	-2.87519	0.00403783	0.0563059
Polr2k	287.327	-1.03257	0.359158	-2.87497	0.00404068	0.0563059
Pum2	301.97	-0.470675	0.163707	-2.87511	0.00403889	0.0563059
Junb	1978.8	-0.940075	0.327076	-2.87418	0.00405081	0.0563763
Rnf6	289.007	0.655991	0.228282	2.8736	0.00405828	0.0564096
Pfn1	12.7594	-1.06632	0.371171	-2.87286	0.0040677	0.0564699
Golga7	199.86	-0.935769	0.325805	-2.87217	0.00407664	0.0565233
Septin4	11.4194	1.0713	0.373166	2.87083	0.0040939	0.0566918
Pink1	145.089	0.512641	0.178735	2.86816	0.00412869	0.0571024
Rpl9-ps6	21.4848	-1.23006	0.429209	-2.86588	0.00415852	0.0574061
Sepsecs	29.3297	-0.95589	0.333563	-2.86569	0.00416099	0.0574061
Fam234a	80.685	0.679106	0.237011	2.86529	0.00416633	0.0574086
Ndufa1	300.042	-1.17785	0.411358	-2.86333	0.00419215	0.0576928
0610009B22Rik	13.1792	-1.12092	0.391738	-2.86141	0.00421761	0.0579367
Prpf8	100.306	-0.751948	0.262808	-2.86121	0.00422031	0.0579367
Ppp4r1	61.8476	-0.626778	0.219157	-2.85996	0.00423698	0.0580937
Ndufb4	203.407	-1.19218	0.416912	-2.85955	0.0042424	0.0580963
Zfp180	99.9118	-0.49346	0.172739	-2.85669	0.00428086	0.0585508
Itpkc	104.356	0.838036	0.293418	2.85611	0.00428864	0.058585
Itpr2	521.956	0.624706	0.218814	2.85496	0.00430419	0.0587253
Cks2	129.5	-1.08218	0.379141	-2.85429	0.00431325	0.0587766
Deaf1	21.5767	-0.883452	0.309911	-2.85066	0.00436281	0.0592099
Gprc5a	80.2027	0.775682	0.272096	2.85076	0.00436146	0.0592099
Lrrc26	16.1978	1.08034	0.379012	2.8504	0.00436637	0.0592099
Magi1	57.3573	-0.578416	0.202848	-2.85147	0.00435175	0.0592099
Large2	14.1867	-1.10418	0.387747	-2.84769	0.00440384	0.0594277
Smu1	151.978	-0.385695	0.135435	-2.84783	0.00440186	0.0594277
Sort1	271.567	0.574163	0.20157	2.84846	0.00439317	0.0594277
Wipf1	41.1061	-0.705133	0.247575	-2.84817	0.0043972	0.0594277
Chml	28.5949	-0.688021	0.241776	-2.8457	0.00443146	0.0596711
Ppil1	113.074	-0.686186	0.241138	-2.84561	0.00443262	0.0596711
Snhg1	340.224	-0.588791	0.207002	-2.84437	0.00444997	0.0598321
Ublcp1	122.029	-0.585671	0.206058	-2.84226	0.00447947	0.060156
Eny2	286.658	-0.558223	0.196464	-2.84135	0.00449234	0.060204
Uvssa	96.6182	0.670776	0.236086	2.84124	0.00449389	0.060204
Sox8	6.77214	-1.21217	0.426756	-2.84043	0.00450526	0.0602836
Mta1	126.708	-0.729914	0.257106	-2.83896	0.00452611	0.0604897
Atp5b	668.083	-0.311984	0.109952	-2.83746	0.00454737	0.0606318
Hdac6	46.2929	0.571214	0.201345	2.83699	0.0045541	0.0606318
Magohb	43.6458	-0.819635	0.288942	-2.83668	0.00455857	0.0606318
Rnf4	141.686	-0.544471	0.191898	-2.8373	0.0045497	0.0606318
Pus1	31.9043	-0.830887	0.29301	-2.8357	0.00457256	0.0607451
Tlcd2	10.7823	0.964866	0.340429	2.83427	0.00459311	0.0609451
Dcp1a	20.3466	-1.08491	0.383037	-2.83238	0.00462032	0.061233
Abcg1	21.3775	0.950384	0.335768	2.83047	0.0046479	0.0612412
Rflnb	115.205	-0.642926	0.227106	-2.83095	0.00464098	0.0612412
Selenos	285.481	0.484195	0.171039	2.83091	0.00464156	0.0612412
Tma7	409.529	-0.613074	0.216531	-2.83134	0.00463535	0.0612412
Zdhhc8	21.368	-1.23356	0.435822	-2.83043	0.00464851	0.0612412
Sbno1	580.407	0.300179	0.106107	2.82901	0.00466918	0.061368
St6gal1	9.85395	-1.20382	0.425521	-2.82905	0.00466858	0.061368
6030458C11Rik	32.1947	-0.715177	0.252885	-2.82808	0.00468287	0.061457
Zbtb16	45.4063	1.05663	0.373661	2.82779	0.00468702	0.061457
Abcg2	42.9515	-0.766661	0.271277	-2.82612	0.00471159	0.0617063
Tdg	29.8856	-1.01713	0.36	-2.82537	0.00472267	0.0617785
Aph1b	39.949	0.708849	0.250957	2.82459	0.00473418	0.0618562
Dlgap4	73.3867	0.576031	0.204018	2.82344	0.00475112	0.0620047
Snhg15	38.1029	-0.809738	0.287108	-2.82032	0.00479751	0.0625366
Ntrk2	18.8295	1.06091	0.37643	2.81835	0.00482715	0.0628491
Phc2	44.3159	-0.919666	0.326403	-2.81758	0.0048387	0.0629258
G3bp1	507.55	-0.721519	0.25614	-2.8169	0.004849	0.062986
Zfp444	46.5643	0.622954	0.221301	2.81496	0.0048784	0.0632938
Jpx	33.7935	0.675184	0.24003	2.81292	0.0049094	0.0636217
Gatad1	125.107	-0.563943	0.200567	-2.81175	0.00492731	0.0637794
Slc44a2	47.8376	0.74981	0.266857	2.80978	0.00495751	0.0640956
Gm5963	15.6618	-1.2192	0.434017	-2.80911	0.0049678	0.0641539
Jdp2	53.994	0.689273	0.245463	2.80805	0.0049842	0.0641741
Sart3	87.4616	-0.53799	0.191599	-2.80789	0.00498669	0.0641741
Syvn1	42.674	-1.09191	0.38886	-2.80797	0.00498541	0.0641741
Amdhd2	26.2435	0.857155	0.305427	2.80642	0.00500957	0.0643938
Trp53bp1	194.645	0.367849	0.131219	2.80331	0.00505811	0.0649426
Cdc26	70.4517	-0.75031	0.26777	-2.80207	0.00507754	0.0650417
Tmem44	18.8581	0.81083	0.289351	2.80224	0.00507489	0.0650417
Osgin1	34.1149	0.831873	0.29694	2.80149	0.00508672	0.0650842
Mob3b	122.848	-0.776953	0.277398	-2.80086	0.00509665	0.0651363
Rel	49.2899	0.896489	0.320157	2.80015	0.00510785	0.0652043
Ccdc186	117.112	0.634049	0.226538	2.79887	0.00512823	0.0653143
Cnot11	34.8163	-0.612526	0.218832	-2.79907	0.00512494	0.0653143
Mcur1	164.293	0.719236	0.257233	2.79605	0.0051732	0.0658116
Klhl42	17.8152	-0.994929	0.356081	-2.79411	0.00520435	0.0661322
Decr1	165.094	0.464722	0.166442	2.79211	0.00523663	0.0662798
Gna12	25.3411	-0.881283	0.315533	-2.79299	0.00522227	0.0662798
Nbn	45.591	-0.735053	0.26328	-2.79191	0.00523984	0.0662798
Tmem87a	111.07	-1.0329	0.369868	-2.79261	0.0052284	0.0662798
Pkm	612.042	0.520941	0.186615	2.79152	0.00524604	0.0662827
Shisa2	33.0656	-1.07567	0.385544	-2.79	0.00527074	0.0665191
Csf1	35.6025	-0.928764	0.33334	-2.78624	0.00533239	0.0672207
Ppp4r1l-ps	63.2885	0.724889	0.260281	2.78503	0.00535233	0.0673957
Fam83d	10.3781	-1.19153	0.428309	-2.78193	0.00540361	0.0678107
Srpr	113.696	-1.03808	0.373068	-2.78255	0.00539337	0.0678107
Wrnip1	185.549	-0.523364	0.188121	-2.78206	0.00540152	0.0678107
D030056L22Rik	64.6805	-0.645995	0.232433	-2.77927	0.0054481	0.0682919
Dlg5	183.027	0.582645	0.209721	2.77819	0.00546624	0.0683649
H3c4	14.7328	1.04296	0.375381	2.7784	0.00546272	0.0683649
Yae1d1	56.105	-0.706334	0.254487	-2.77552	0.00551138	0.068852
Crebrf	245.996	0.57972	0.20907	2.77286	0.00555665	0.0692616
Naa38	180.639	-0.78936	0.284668	-2.77291	0.00555569	0.0692616
Igfbp3	2.12482	-1.2043	0.43469	-2.77048	0.0055974	0.0696441
Zfp91	313.971	-0.475438	0.171617	-2.77033	0.00559987	0.0696441
Myh14	202.51	0.652132	0.235657	2.7673	0.00565228	0.0702035
Ncor2	172.484	0.510206	0.184405	2.76677	0.00566139	0.0702035
Trmt10c	16.2823	-1.00386	0.362844	-2.76663	0.00566382	0.0702035
D6Wsu163e	26.091	-0.851596	0.307875	-2.76604	0.00567413	0.0702529
Mtarc2	450.187	-0.622732	0.225351	-2.76339	0.00572052	0.0707485
Dynll1	470.963	-0.783619	0.283703	-2.76211	0.00574285	0.0708667
Usf2	379.216	0.549281	0.19884	2.76243	0.00573733	0.0708667
1700030C10Rik	16.161	0.936378	0.339188	2.76065	0.00576868	0.07099
Bpnt1	74.6484	-0.610487	0.221154	-2.76046	0.00577201	0.07099
Slc41a1	143.416	-0.801527	0.290309	-2.76094	0.00576352	0.07099
Minar1	23.0016	-1.17681	0.426409	-2.75982	0.00578339	0.0710512
Atxn7l3b	505.168	-0.447057	0.162068	-2.75845	0.00580755	0.0712667
Wdr45	28.5376	0.734976	0.266479	2.7581	0.00581376	0.0712667
Cmtr2	15.6244	-0.999052	0.362325	-2.75734	0.00582743	0.0713555
Cobl	158.971	0.578866	0.210083	2.75541	0.00586179	0.0713939
Habp4	76.4277	0.618575	0.224415	2.75639	0.00584428	0.0713939
Lats1	86.7985	-0.535085	0.194159	-2.75592	0.00585273	0.0713939
Rps2-ps10	24.1396	-1.10281	0.40024	-2.75536	0.00586271	0.0713939
Wsb2	107.928	0.474361	0.172109	2.75617	0.00584827	0.0713939
Ubr4	513.68	0.584448	0.212201	2.75422	0.00588325	0.0715656
Nicn1	45.264	0.61355	0.222831	2.75343	0.00589744	0.0716597
Utp11	128.063	-0.415592	0.150985	-2.75254	0.00591342	0.0717754
Ggps1	197.636	0.410489	0.149189	2.75147	0.00593279	0.0719025
Ints3	54.4004	-0.53616	0.194879	-2.75125	0.00593685	0.0719025
Rpl35	743.836	-0.959148	0.348805	-2.74981	0.00596303	0.0721409
H2-Ab1	19.8179	0.872285	0.31738	2.7484	0.00598873	0.072373
B3galnt2	36.2803	-1.05097	0.382505	-2.74759	0.00600341	0.0723777
Ccdc90b	82.9339	-0.646954	0.235529	-2.74681	0.00601786	0.0723777
Dffb	13.2667	-0.970039	0.353214	-2.74632	0.00602671	0.0723777
Itm2b	3071.2	-0.54339	0.197831	-2.74675	0.00601897	0.0723777
Mis12	51.2586	-0.632129	0.230187	-2.74616	0.00602973	0.0723777
Ociad2	73.18	-0.667906	0.243111	-2.74733	0.00600818	0.0723777
St3gal5	17.0266	1.10706	0.403168	2.74589	0.00603473	0.0723777
Ypel5	144.816	0.602347	0.219665	2.74212	0.00610449	0.0731353
Unc45a	56.9187	0.585909	0.213768	2.74086	0.00612781	0.0733356
Etl4	239.737	0.497438	0.18154	2.74011	0.00614194	0.0734256
Gm4997	12.8355	-1.19236	0.435345	-2.73889	0.00616461	0.0736174
Setd5	399.237	0.390577	0.142631	2.73837	0.00617453	0.0736567
Ip6k2	80.7819	0.606522	0.221653	2.73636	0.00621226	0.0740272
Cradd	38.8486	0.669514	0.244758	2.73542	0.00623014	0.0741607
Notch2	71.1497	-0.660061	0.241497	-2.73321	0.00627208	0.07458
Snrpg	803.471	-0.836445	0.306134	-2.73229	0.00628964	0.0747059
Socs3	372.552	-1.01407	0.37119	-2.73195	0.00629612	0.0747059
Lsm1	50.7494	-0.937554	0.343253	-2.73138	0.00630704	0.0747556
Bola2	145.821	-0.898943	0.329348	-2.72946	0.00634378	0.0751109
Arhgef12	402.765	0.43848	0.160814	2.72663	0.00639852	0.0752347
Ctps2	51.8539	0.527232	0.193346	2.72689	0.00639349	0.0752347
Dzip1	7.55975	1.12619	0.412917	2.72741	0.00638329	0.0752347
Fam114a1	69.2513	0.669665	0.245616	2.72647	0.00640165	0.0752347
Gnai2	801.282	0.432502	0.158615	2.72674	0.00639634	0.0752347
Homez	21.1226	-1.07158	0.392947	-2.72704	0.0063905	0.0752347
Ppib	121.408	-0.595236	0.218223	-2.72765	0.00637878	0.0752347
Cnn2	15.4816	0.798517	0.29294	2.72587	0.00641315	0.0752673
P3h4	116.986	0.708245	0.259847	2.72563	0.00641799	0.0752673
Gne	31.4878	-0.905448	0.332312	-2.72469	0.00643611	0.0753546
Mllt3	125.703	0.399757	0.146734	2.72436	0.00644253	0.0753546
Vma21	129.262	-0.60618	0.222517	-2.7242	0.00644578	0.0753546
Hnrnpul1	319.445	-0.308324	0.113201	-2.72368	0.00645585	0.0753929
Bag2	50.666	-0.800213	0.294017	-2.72166	0.0064955	0.0757763
E130102H24Rik	9.49701	0.986816	0.362831	2.71977	0.00653275	0.0758338
Golga4	317.571	0.45196	0.16618	2.7197	0.00653406	0.0758338
Mt1	824.875	-0.620613	0.228223	-2.71933	0.0065414	0.0758338
Polr1d	312.488	-0.90651	0.333322	-2.71962	0.00653566	0.0758338
Rbm3	1037.87	-0.784472	0.288435	-2.71976	0.00653301	0.0758338
Taf1d	339.371	-0.552136	0.202983	-2.72011	0.00652595	0.0758338
Xbp1	197.435	-0.505316	0.185853	-2.71891	0.00654982	0.0758523
Fpgs	34.5541	-0.971606	0.357617	-2.71689	0.0065899	0.075864
Gas1	32.7964	-1.03548	0.381189	-2.71645	0.00659865	0.075864
H2az1	1961.37	-0.858749	0.316116	-2.71657	0.00659625	0.075864
Prps1	184.777	-0.390921	0.143806	-2.71838	0.00656017	0.075864
Rnf43	49.0167	-0.890974	0.327871	-2.71745	0.00657868	0.075864
Snrpe	473.251	-0.674036	0.248049	-2.71735	0.0065807	0.075864
Tnc	42.1198	-1.11593	0.410756	-2.71677	0.00659221	0.075864
Adgrl1	98.1645	0.645311	0.23759	2.71607	0.0066062	0.0758722
C4b	133.883	0.786155	0.289522	2.71536	0.00662046	0.0758791
Slc5a1	96.716	-0.799047	0.294257	-2.71548	0.006618	0.0758791
Ephb6	19.1019	1.01017	0.372247	2.71372	0.00665332	0.0761771
Rps27a	6638.64	-1.09162	0.402369	-2.71299	0.00666791	0.0762655
Cdhr1	21.2421	0.944358	0.34824	2.7118	0.00669194	0.0764374
Tmem53	26.0319	0.864807	0.318933	2.71156	0.0066967	0.0764374
Arl13b	107.7	0.75884	0.280198	2.70823	0.00676428	0.0768141
Cog3	13.5112	-1.07753	0.397827	-2.70854	0.00675802	0.0768141
Elk4	94.8142	-1.01155	0.373383	-2.70915	0.00674555	0.0768141
Npm1	3434.23	-0.561663	0.207371	-2.7085	0.0067588	0.0768141
Rpl32	2034.11	-0.800281	0.295444	-2.70874	0.00675385	0.0768141
Cenpb	66.1296	-0.544243	0.200989	-2.70782	0.00677266	0.0768306
Atp6v0a1	49.6262	0.795422	0.293923	2.70623	0.00680522	0.0769642
Clec2d	39.6285	-1.12306	0.414969	-2.70637	0.00680242	0.0769642
Kmt5a	384.036	-0.386596	0.142823	-2.70682	0.00679311	0.0769642
Apoe	210.719	0.910569	0.336754	2.70396	0.00685193	0.077025
Ccdc58	19.04	-0.906289	0.335173	-2.70394	0.00685221	0.077025
Ppm1l	69.2145	0.638118	0.235865	2.70544	0.0068214	0.077025
Rpl10	322.768	-1.08845	0.402456	-2.70451	0.00684046	0.077025
Rps21	5473.05	-1.0292	0.380584	-2.70426	0.00684564	0.077025
Rpusd4	19.3819	-1.09019	0.403083	-2.70463	0.00683815	0.077025
H2-Q4	132.511	-1.09517	0.405185	-2.70289	0.00687391	0.0771907
Elovl6	73.3754	-0.759131	0.280998	-2.70155	0.00690177	0.0773472
Trim21	16.9267	-0.784809	0.290478	-2.70179	0.00689671	0.0773472
Nup155	80.1808	-0.617984	0.228819	-2.70075	0.00691831	0.0773764
Slc30a5	54.8056	-0.685554	0.253823	-2.70092	0.00691481	0.0773764
Gmnn	30.4851	-1.0793	0.399733	-2.70004	0.00693302	0.0773851
Map3k2	129.241	0.410534	0.152029	2.70036	0.00692648	0.0773851
Fuca1	276.117	0.915611	0.339197	2.69935	0.00694754	0.0774692
5430416N02Rik	28.1449	-1.02061	0.378149	-2.69896	0.00695572	0.0774827
Cmip	74.8536	0.531362	0.196928	2.69826	0.00697025	0.0775668
Spty2d1	291.898	0.44659	0.165542	2.69775	0.00698094	0.0776079
Egr1	3715.82	-0.577315	0.214064	-2.69692	0.00699833	0.0776759
Rnf170	116.896	0.609612	0.226051	2.69679	0.00700104	0.0776759
1190007I07Rik	23.1317	-1.11143	0.412352	-2.69534	0.00703162	0.0778462
Dynll2	603.46	-0.47778	0.17731	-2.6946	0.00704736	0.0778462
Gm42576	21.6142	0.939314	0.348672	2.69397	0.0070606	0.0778462
Mpdu1	300.51	0.485038	0.180061	2.69374	0.00706546	0.0778462
Pdcd2	31.6551	-0.963702	0.357738	-2.69387	0.00706267	0.0778462
Rpl39	5140.6	-1.05058	0.389869	-2.69469	0.00704536	0.0778462
Tbc1d22a	65.2842	0.760112	0.281995	2.69548	0.00702878	0.0778462
Cmtr1	41.1735	0.667783	0.247983	2.69286	0.0070843	0.0778529
Gm16286	100.456	-0.474202	0.176064	-2.69336	0.00707362	0.0778529
Shisa5	832.924	0.451514	0.167679	2.69272	0.0070871	0.0778529
Elovl1	105.456	0.68755	0.25547	2.69132	0.00711705	0.0781048
Apba3	11.0856	-1.17555	0.436959	-2.6903	0.00713875	0.0782121
Asah2	48.3007	0.659814	0.245266	2.6902	0.00714092	0.0782121
Eps15	304.35	0.56779	0.21122	2.68814	0.00718506	0.0785725
Hnrnpa2b1	1212.88	-0.804056	0.2992	-2.68735	0.00720213	0.0785725
Ruvbl2	24.1182	-0.762402	0.283688	-2.68747	0.00719962	0.0785725
Sema6d	5.00971	1.14587	0.426325	2.68777	0.00719305	0.0785725
Rufy3	70.041	-0.684894	0.254939	-2.6865	0.0072205	0.0786957
Gripap1	63.4133	0.64601	0.24053	2.68578	0.0072361	0.0787884
C230096K16Rik	12.2951	0.919661	0.342476	2.68533	0.00724586	0.0788174
Wdr82	286.672	-0.36487	0.135917	-2.6845	0.00726389	0.0789362
Fos	3099.35	-0.630848	0.235112	-2.68318	0.00729252	0.0791698
Hspb8	75.7865	1.05201	0.392281	2.68177	0.00732346	0.0794117
Soga1	8.80451	0.989979	0.369187	2.68151	0.0073291	0.0794117
Ovol2	29.6876	-0.746853	0.278562	-2.68111	0.00733794	0.0794299
Rpl35a-ps5	11.2505	-0.893802	0.333431	-2.68062	0.00734867	0.0794385
Tmem170	25.7165	-1.10946	0.413913	-2.68042	0.00735303	0.0794385
Nup188	48.9001	-0.541926	0.202469	-2.6766	0.00743743	0.0802722
Nup85	140.527	-0.562455	0.21018	-2.67606	0.00744932	0.0803224
Azin2	14.7521	0.844625	0.315782	2.67471	0.00747947	0.080443
Elmo2	50.5877	-0.777484	0.290639	-2.67509	0.00747095	0.080443
Nde1	58.9961	-0.630597	0.235802	-2.67426	0.00748947	0.080443
Phlpp1	74.6945	-0.49631	0.185583	-2.67433	0.00748795	0.080443
Rps12l1	51.2586	-1.13249	0.423728	-2.67268	0.00752478	0.0807442
Rabgap1l	104.567	0.494107	0.184933	2.67181	0.00754432	0.0808757
Ube2g1	109.459	-0.743099	0.278268	-2.67044	0.00757511	0.0811274
Atp7a	101.374	0.445296	0.166797	2.66969	0.00759216	0.0811535
Plod1	58.5999	0.975936	0.36555	2.66977	0.00759032	0.0811535
Slc25a35	33.399	0.956385	0.358419	2.66835	0.00762258	0.0814004
Max	361.407	-0.772453	0.289541	-2.66786	0.00763371	0.0814409
Ndufb6	194.599	-0.871369	0.32694	-2.66522	0.0076937	0.0820022
Akap9	498.821	0.427908	0.160732	2.66225	0.00776194	0.082068
Arid3a	5.77223	1.03827	0.389833	2.66337	0.00773628	0.082068
Asnsd1	30.9189	-0.627223	0.235898	-2.65887	0.00784028	0.082068
Atp5g3	1541.51	-0.905594	0.340149	-2.66234	0.0077599	0.082068
Crls1	38.1262	-0.710746	0.267301	-2.65897	0.00783803	0.082068
Cyp26b1	3.55583	1.1488	0.43135	2.66327	0.00773855	0.082068
Dnajc10	134.391	0.370519	0.13928	2.66025	0.00780819	0.082068
Ebna1bp2	82.7794	-0.752224	0.282721	-2.66066	0.00779872	0.082068
Hnrnpu	1087.82	-0.392072	0.147401	-2.6599	0.0078163	0.082068
Hpf1	40.574	-0.815684	0.306763	-2.65901	0.00783713	0.082068
Kdr	7.65802	1.03361	0.388581	2.65996	0.00781494	0.082068
Lmx1b	62.0299	1.00849	0.379204	2.65949	0.00782586	0.082068
Meltf	62.0221	0.994679	0.373772	2.66119	0.00778649	0.082068
Ncmap	12.3851	1.02072	0.383189	2.66374	0.00772763	0.082068
Ptk7	23.1239	-1.09834	0.41257	-2.66219	0.00776329	0.082068
Rpl12	3363.47	-1.01986	0.383378	-2.6602	0.0078095	0.082068
Sqstm1	863.572	0.513065	0.192823	2.66081	0.00779521	0.082068
Tbx3	211.271	0.960997	0.361067	2.66154	0.0077783	0.082068
Trappc10	115.083	-0.448955	0.168549	-2.66364	0.00773003	0.082068
Eef1e1	44.3578	-0.570145	0.214528	-2.65767	0.00786839	0.0822506
Rad1	56.27	-0.718893	0.270516	-2.65749	0.00787254	0.0822506
Adgrd1	12.5752	1.00357	0.377783	2.65648	0.00789611	0.0824194
Mcm2	63.4585	-1.01705	0.383048	-2.65515	0.00792741	0.0826683
Rps28	4861.67	-0.990342	0.373076	-2.65453	0.0079419	0.0827418
Anln	32.4592	-1.09741	0.41355	-2.65363	0.00796322	0.0828862
Hacd2	11.5806	-0.928425	0.35003	-2.65242	0.00799174	0.0831051
Dtwd1	36.0335	-0.662564	0.249994	-2.65031	0.00804173	0.0831578
Gm37102	11.887	1.0795	0.407273	2.65057	0.00803571	0.0831578
Gm45220	12.608	0.89457	0.337435	2.65109	0.00802322	0.0831578
H2-Eb1	9.53139	1.10675	0.417431	2.65135	0.00801717	0.0831578
Rny3	25.644	-0.985374	0.371656	-2.65131	0.00801806	0.0831578
Ttc39a	42.5877	0.653914	0.246685	2.65081	0.00802998	0.0831578
Hdac7	165.284	0.609928	0.230214	2.64939	0.00806361	0.0833065
Adra1a	21.7188	1.03413	0.390521	2.64808	0.00809507	0.083336
Csnk1e	177.157	0.438709	0.165764	2.64659	0.00813074	0.083336
Dock9	129.416	-0.62495	0.236033	-2.64772	0.00810375	0.083336
Gjb2	77.0574	-1.05514	0.398515	-2.64768	0.00810454	0.083336
Itgb8	86.9094	-0.773561	0.292286	-2.64659	0.00813081	0.083336
Kif3a	88.9002	0.493967	0.18652	2.64833	0.00808907	0.083336
Nek6	79.3195	0.527744	0.199236	2.64884	0.00807677	0.083336
Rpl27	1899.67	-1.00178	0.378536	-2.64646	0.008134	0.083336
Tmem107	24.8134	-0.979155	0.369879	-2.64723	0.00811535	0.083336
Snu13	864.231	-0.737439	0.278692	-2.64607	0.0081433	0.0833544
Dnajb9	76.9446	-0.668851	0.252925	-2.64446	0.00818213	0.0834719
Efnb1	79.8835	0.537164	0.20307	2.64522	0.00816374	0.0834719
Mgat2	167.353	-0.600476	0.227079	-2.64435	0.00818484	0.0834719
Rps12-ps10	12.0738	-1.11487	0.421606	-2.64435	0.00818484	0.0834719
Samd1	43.5625	-0.889545	0.336576	-2.64293	0.00821927	0.0837461
Gm26532	45.5712	0.983359	0.372133	2.6425	0.00822971	0.0837755
Cog6	31.466	-0.833054	0.315334	-2.64181	0.00824635	0.0838681
Tmx4	112.772	0.524634	0.198703	2.6403	0.00828339	0.0841677
Palmd	33.2231	0.898677	0.340523	2.63911	0.00831245	0.0843858
Lrrc17	118.155	-1.12988	0.428425	-2.63729	0.00835714	0.0847591
Rcn1	252.192	0.523621	0.198568	2.63699	0.00836449	0.0847591
Dhrs1	158.27	0.461607	0.175167	2.63523	0.00840798	0.084824
Kctd13	9.52803	-1.15212	0.43709	-2.63589	0.00839165	0.084824
Mid2	20.1038	-0.885667	0.336093	-2.63519	0.00840908	0.084824
Tent2	36.0498	-0.614045	0.233008	-2.6353	0.00840627	0.084824
Usp31	53.8049	-0.497693	0.188797	-2.63612	0.00838596	0.084824
Cacnb3	57.0279	0.595485	0.226003	2.63485	0.00841735	0.0848304
Eif3m	264.279	-0.758951	0.288192	-2.63349	0.00845134	0.0850957
Rassf10	21.6996	-0.913186	0.346809	-2.63311	0.00846069	0.0851127
Ptdss2	102.606	0.647251	0.245874	2.63245	0.00847719	0.0852015
Peg12	10.5501	0.997776	0.379099	2.63197	0.00848915	0.0852446
Gatm	3.11646	-1.14892	0.436702	-2.63091	0.00851574	0.0854343
Gm10076	34.1695	-1.1488	0.436758	-2.63028	0.00853145	0.0855147
Efcab7	9.83984	-0.97815	0.372009	-2.62937	0.00855433	0.0856667
Ddx39b	114.635	-0.43759	0.166516	-2.62792	0.00859083	0.0858164
Tomm5	159.995	-0.681761	0.259382	-2.62841	0.00857854	0.0858164
Zfyve1	21.6977	0.793787	0.302066	2.62786	0.00859246	0.0858164
Slc25a33	29.7122	0.666514	0.253734	2.62682	0.00861859	0.0860001
Eif4ebp2	319.221	-0.502716	0.191419	-2.62627	0.00863269	0.0860635
Ewsr1	160.827	-0.411567	0.156766	-2.62537	0.0086556	0.0862144
Rbbp6	581.005	0.325134	0.123975	2.62257	0.00872688	0.0868465
Ano6	172.18	0.646351	0.246558	2.62149	0.00875458	0.0868886
Rab3gap1	254.329	0.667383	0.254532	2.622	0.00874161	0.0868886
Strn3	318.344	0.363234	0.13855	2.62168	0.00874984	0.0868886
Ciao1	85.3302	-0.794686	0.303228	-2.62076	0.00877345	0.0869981
Crabp2	95.6127	-0.715765	0.273215	-2.61979	0.00879846	0.0871683
Trip10	18.7645	-0.950986	0.363058	-2.61938	0.00880899	0.0871948
Ggnbp2	853.522	0.494274	0.188802	2.61794	0.00884611	0.0874843
Dgka	94.0985	0.849006	0.324423	2.61698	0.00887128	0.0874995
Furin	361.877	0.474044	0.181141	2.61698	0.00887107	0.0874995
H3f3a	3567.21	-0.91149	0.348263	-2.61725	0.00886418	0.0874995
Mms19	97.7368	0.640017	0.244789	2.61456	0.00893423	0.0880422
Rnase1	68.2486	-0.840477	0.321536	-2.61394	0.00895046	0.0880459
Sgta	249.812	0.724737	0.277249	2.61403	0.0089482	0.0880459
Pdgfb	40.1826	-1.10565	0.423138	-2.61297	0.00897584	0.0882174
Clk1	338.184	0.438666	0.168022	2.61076	0.00903415	0.088712
Rpl30	3982.01	-0.927605	0.355358	-2.61034	0.00904518	0.0887418
Tmco3	86.5494	0.745091	0.285637	2.60853	0.00909333	0.0891355
Nup133	28.1493	-0.69087	0.265029	-2.60677	0.0091401	0.0893573
Psmb2	51.7923	-0.69149	0.265264	-2.6068	0.00913931	0.0893573
Zfhx2	35.9278	0.570956	0.21899	2.60722	0.00912795	0.0893573
Ltbr	330.199	0.47205	0.181118	2.60631	0.00915248	0.0893997
Arhgef19	26.455	0.687619	0.263953	2.60508	0.00918521	0.0896406
Sparcl1	27.4096	1.02316	0.392842	2.6045	0.00920097	0.0897155
Tuba4a	1030.52	0.571393	0.219459	2.60364	0.00922391	0.0898603
Sft2d1	16.7716	-1.13667	0.436786	-2.60235	0.00925883	0.0901215
Lmo7	329.384	0.881982	0.339145	2.6006	0.00930606	0.0904227
Ube2c	60.9797	-1.08691	0.417945	-2.6006	0.00930599	0.0904227
Epha4	108.996	-0.64224	0.247014	-2.60002	0.00932182	0.090438
Gm18517	33.1641	0.846136	0.325444	2.59994	0.00932392	0.090438
Amacr	9.57047	-1.08239	0.416699	-2.59753	0.00938959	0.0907578
Pkp1	59.8434	0.720207	0.277255	2.59764	0.00938679	0.0907578
Ppil4	287.76	0.361773	0.139249	2.59803	0.00937594	0.0907578
Zdhhc18	70.4821	0.738856	0.284427	2.5977	0.009385	0.0907578
Dcaf1	57.2817	-0.584155	0.224951	-2.59681	0.0094093	0.0907904
Naglu	33.8114	0.786787	0.302948	2.5971	0.00940132	0.0907904
Glipr2	16.0061	-1.05194	0.405187	-2.59619	0.00942653	0.0908337
R3hdm4	153.85	0.522602	0.201339	2.59564	0.00944161	0.0908337
Rrp9	26.7147	-0.663095	0.255468	-2.59561	0.00944227	0.0908337
Ung	45.4213	-1.08271	0.417156	-2.59546	0.00944651	0.0908337
Ccnt1	264.237	0.449791	0.173446	2.59326	0.00950699	0.0913024
Rps6ka3	85.6532	-0.900478	0.34726	-2.59309	0.0095117	0.0913024
Mill2	36.0293	0.910455	0.351238	2.59213	0.00953843	0.09148
Gm12940	12.6341	-0.882394	0.340893	-2.58848	0.00964018	0.0923761
Fhod3	15.0226	-0.948443	0.366646	-2.58681	0.00968696	0.0925636
Naa40	42.3941	-0.678564	0.262359	-2.58639	0.00969868	0.0925636
Ndufab1	501.24	-0.944411	0.36516	-2.58629	0.00970142	0.0925636
Osbpl5	75.054	0.681987	0.263604	2.58716	0.00967693	0.0925636
Stx5a	91.8127	0.483938	0.187079	2.58681	0.00968678	0.0925636
Rida	25.9004	-1.0336	0.399799	-2.58529	0.00972971	0.0927213
Snhg3	185.759	-0.985399	0.381182	-2.58512	0.00973465	0.0927213
Mzt1	66.7525	-0.5536	0.214245	-2.58396	0.00976721	0.0929517
Adipor2	175.445	0.41205	0.159522	2.58303	0.00979367	0.0931237
Gm44509	5.87522	-1.12366	0.435165	-2.58215	0.00981877	0.0932826
Acp2	108.939	0.614691	0.238177	2.58081	0.00985674	0.0934833
Sec61a1	674.546	0.534223	0.206976	2.58109	0.00984882	0.0934833
Ap1ar	140.863	-0.536565	0.207958	-2.58016	0.00987535	0.0935799
Cep120	91.2815	0.596394	0.2312	2.57956	0.00989257	0.0936632
Idh3b	190.467	-0.551348	0.213767	-2.5792	0.00990302	0.0936822
Ksr1	94.3932	0.597704	0.231787	2.57867	0.00991803	0.0937444
Cul2	47.0321	-0.605519	0.235015	-2.57651	0.00998046	0.0941947
Ube2i	447.877	-0.606886	0.235553	-2.57643	0.00998263	0.0941947
Snhg12	207.959	-0.677038	0.262944	-2.57484	0.0100288	0.0945495
Akt1	171.099	-0.386421	0.150253	-2.57181	0.0101169	0.095058
Ap3m2	23.4311	0.707516	0.275085	2.57199	0.0101116	0.095058
Sac3d1	49.188	-0.608573	0.236617	-2.57198	0.010112	0.095058
Stxbp2	101.002	0.584504	0.227204	2.5726	0.0100938	0.095058
Tbc1d14	68.6047	-0.675933	0.262913	-2.57094	0.0101424	0.0952171
Mapk1	212.651	-0.485095	0.188806	-2.56928	0.0101911	0.0955935
Inhbb	476.454	0.519265	0.202145	2.56877	0.010206	0.0956524
Arid5b	290.922	0.634604	0.247106	2.56814	0.0102245	0.0957446
Cbx1	754.406	-0.405598	0.158092	-2.56558	0.0103003	0.0963185
Khdrbs1	375.523	-0.431633	0.168246	-2.56549	0.0103031	0.0963185
Cpeb3	59.7237	0.480999	0.187658	2.56316	0.0103723	0.0964782
Gid8	52.124	-0.79735	0.311058	-2.56335	0.0103669	0.0964782
Golga2	211.192	0.551137	0.214925	2.56432	0.0103377	0.0964782
Osbpl7	100.789	0.578535	0.225706	2.56322	0.0103706	0.0964782
Ppih	37.426	-0.807592	0.31502	-2.56362	0.0103586	0.0964782
Yap1	257.177	-0.589069	0.22977	-2.56374	0.0103553	0.0964782
Ccdc97	147.403	0.547099	0.213638	2.56087	0.0104411	0.0970368
Bod1	230.677	-0.764976	0.298907	-2.55924	0.0104901	0.0974106
Clcn4	332.175	0.361776	0.141393	2.55865	0.0105079	0.0974942
Mettl14	61.918	-0.579013	0.226363	-2.5579	0.0105308	0.0975435
Zfp639	77.6228	-0.510304	0.199497	-2.55796	0.0105288	0.0975435
Coq10b	145.103	0.610434	0.238703	2.55729	0.0105491	0.0976039
Fgf1	39.9744	0.791165	0.309469	2.55652	0.0105724	0.0976039
Hip1r	159.635	0.73199	0.286284	2.55687	0.010562	0.0976039
mt-Rnr2	18142.7	-0.817227	0.319664	-2.55652	0.0105724	0.0976039
Gas5	2951.97	-0.995312	0.389433	-2.5558	0.0105944	0.0977255
Med6	29.2025	-0.932598	0.365313	-2.55288	0.0106838	0.0983865
Nfia	833.228	0.317514	0.124365	2.55307	0.0106777	0.0983865
Atp5md	403.427	-0.923929	0.362077	-2.55174	0.0107185	0.0986245
Kpnb1	210.955	-0.560256	0.219625	-2.55097	0.0107423	0.0987609
Naa80	70.2262	0.68402	0.268201	2.5504	0.01076	0.0987609
Tmem128	32.5482	-0.917763	0.359828	-2.55056	0.010755	0.0987609
Stx3	210.495	0.395966	0.155297	2.54974	0.0107804	0.0988664
4933421O10Rik	34.1155	-1.08848	0.426955	-2.54941	0.0107907	0.0988789
Hcfc1r1	187.617	0.490672	0.192526	2.5486	0.0108156	0.0990252
Six4	44.3711	-0.671112	0.263392	-2.54796	0.0108354	0.0991252
Hspg2	11.3027	-0.925385	0.363331	-2.54695	0.010867	0.0993321
Slc33a1	15.0615	-0.970809	0.381252	-2.54637	0.0108849	0.0994143
Abt1	28.4618	-0.854403	0.335589	-2.54598	0.0108973	0.0994455
Cox17	120.673	-1.10998	0.436098	-2.54526	0.0109196	0.0994856
Kansl2	177.961	-0.84281	0.331112	-2.54539	0.0109156	0.0994856
Egln1	56.2707	-0.626989	0.246408	-2.54452	0.0109429	0.0995758
Hexim1	203.18	-0.63153	0.248207	-2.54437	0.0109474	0.0995758
Ckap4	108.346	0.411609	0.161805	2.54386	0.0109633	0.099639
Cul4a	201.723	-0.668936	0.263113	-2.54239	0.0110096	0.0998195
Exo5	11.7426	-0.855136	0.336353	-2.54238	0.0110102	0.0998195
Mrpl42	106.364	-0.569228	0.223889	-2.54246	0.0110074	0.0998195
Alkbh5	166.682	-0.693983	0.273051	-2.54159	0.0110351	0.0998822
Mosmo	51.7447	-0.517366	0.203559	-2.5416	0.0110345	0.0998822
Amd2	15.3456	-1.08467	0.427107	-2.53958	0.0110985	0.100111
Gprin2	24.8073	0.84568	0.33293	2.54011	0.0110818	0.100111
Pak1	136.289	0.610005	0.240219	2.53936	0.0111054	0.100111
Rpl37a	4063.03	-0.909304	0.357952	-2.54029	0.011076	0.100111
Tpt1	12924.6	-0.961319	0.378528	-2.53963	0.0110971	0.100111
Lix1l	19.6006	-0.945625	0.372575	-2.53808	0.0111463	0.100398
Rybp	150.238	-0.777912	0.306539	-2.53773	0.0111574	0.100416
Gm13889	184.514	-0.617124	0.243213	-2.53738	0.0111685	0.100435
Apbb1	9.82216	0.943443	0.37188	2.53696	0.011182	0.100476
Pcp4	34.7174	1.0962	0.432264	2.53594	0.0112145	0.100686
Igip	51.4846	-1.03981	0.410246	-2.5346	0.0112574	0.100908
Rbm7	94.8001	-0.508191	0.200486	-2.5348	0.0112512	0.100908
Kiss1r	13.6733	0.830081	0.327696	2.53308	0.0113064	0.101265
Apoo	78.8097	-0.558707	0.220646	-2.53214	0.0113369	0.101456
H2-Q6	35.6341	-0.663502	0.262083	-2.53165	0.0113527	0.101517
Ube2z	191.468	-0.480515	0.189831	-2.53128	0.0113648	0.101543
Gm47551	41.6584	-1.0342	0.408701	-2.53045	0.0113915	0.101618
Maml3	74.5053	0.47236	0.186652	2.5307	0.0113836	0.101618
Pwwp3a	85.4665	-0.51327	0.202871	-2.53003	0.0114053	0.101659
Snhg8	218.417	-1.09046	0.431109	-2.52944	0.0114246	0.101749
Creb3	90.2758	0.496693	0.196433	2.52856	0.0114532	0.101802
Fmo2	82.1649	0.791611	0.313086	2.52841	0.011458	0.101802
Ramac	58.2856	-0.964961	0.381644	-2.52844	0.0114572	0.101802
Ctsz	106.271	0.552681	0.218738	2.52668	0.0115145	0.102087
Gm49767	23.4026	0.791558	0.313233	2.52706	0.0115021	0.102087
Rpl31-ps17	45.5918	-1.08048	0.427645	-2.52659	0.0115177	0.102087
Apbb2	105.407	0.538749	0.213363	2.52503	0.0115687	0.10216
Donson	29.4358	-0.761187	0.301415	-2.52537	0.0115575	0.10216
Gm3188	17.6063	-1.10232	0.436653	-2.52446	0.0115875	0.10216
Gm38394	197.314	0.801937	0.317524	2.52559	0.0115504	0.10216
Phldb2	78.3147	0.693928	0.274712	2.52602	0.0115364	0.10216
Polr3k	154.354	-0.50564	0.200325	-2.5241	0.0115995	0.10216
Rab35	74.8792	-0.476306	0.188689	-2.5243	0.011593	0.10216
Tubgcp5	43.5215	-0.726242	0.287686	-2.52443	0.0115886	0.10216
Rps16	4298.87	-0.896202	0.355352	-2.52201	0.0116685	0.102687
Dync2i2	9.00799	-0.903141	0.358319	-2.5205	0.011719	0.102815
Med30	8.40945	-1.04526	0.414615	-2.52104	0.011701	0.102815
Padi2	36.7211	1.0981	0.435582	2.52099	0.0117026	0.102815
Plac8	77.7691	-1.08654	0.43109	-2.52046	0.0117202	0.102815
Bmp1	38.2223	0.689473	0.273666	2.5194	0.0117555	0.102963
H2bu2	26.4445	0.942845	0.374228	2.51944	0.0117542	0.102963
Pald1	106.705	-0.748095	0.297122	-2.5178	0.0118091	0.10331
St3gal4	4.99482	1.08733	0.431882	2.51766	0.0118138	0.10331
Rasip1	5.88309	1.00107	0.397747	2.51684	0.0118411	0.103387
Vcam1	42.9131	-1.06124	0.421648	-2.51689	0.0118397	0.103387
Rasd1	21.5436	-1.05779	0.420753	-2.51403	0.0119359	0.104132
Cramp1l	65.464	-0.650449	0.259042	-2.51098	0.0120396	0.104954
Cst3	619.584	0.90043	0.358683	2.51038	0.0120601	0.104993
Lamtor2	184.684	-1.07346	0.427622	-2.5103	0.012063	0.104993
Gm13056	39.6019	-1.08884	0.433952	-2.50913	0.0121027	0.105257
Sil1	129.446	0.589569	0.235013	2.50866	0.0121189	0.105315
Ly75	46.0752	0.655733	0.261474	2.50783	0.0121475	0.105399
Pts	34.0246	-0.959973	0.382783	-2.50788	0.0121459	0.105399
Dedd2	43.6221	0.622104	0.248097	2.5075	0.0121589	0.105415
Lifr	143.684	0.780587	0.311579	2.50526	0.0122362	0.106002
Bcas2	100.969	-0.628604	0.251012	-2.50428	0.0122701	0.106131
Mbd2	137.43	-0.558987	0.223204	-2.50437	0.0122668	0.106131
Uqcrb	414.62	-0.87442	0.349388	-2.50272	0.0123243	0.106516
Pcmt1	118.856	-0.415939	0.166241	-2.50203	0.0123485	0.106642
1110051M20Rik	39.5952	0.715947	0.28638	2.49999	0.0124196	0.107173
Faah	16.0998	0.981923	0.392992	2.49858	0.0124692	0.107467
Slfn9	88.9502	-0.997683	0.399361	-2.4982	0.0124826	0.107467
Zranb3	13.9825	-0.959885	0.384198	-2.49841	0.012475	0.107467
Sema3b	2.67161	1.07813	0.431611	2.49792	0.0124924	0.107467
Cdk1	69.5142	-1.07721	0.431364	-2.49722	0.012517	0.107596
E2f7	13.3335	-1.08304	0.433782	-2.49674	0.012534	0.107658
Rps3	1588.01	-0.658484	0.263787	-2.49627	0.0125506	0.107718
Timm10	72.8275	-0.622578	0.249449	-2.49582	0.0125667	0.107773
Rcl1	165.339	-0.413554	0.165768	-2.49477	0.0126038	0.108008
Arhgap23	56.7471	0.61491	0.24655	2.49406	0.0126291	0.108141
Atp1a1	1028.56	0.479134	0.192201	2.49288	0.0126711	0.108335
Igf1	14.0166	-1.0543	0.42299	-2.49249	0.012685	0.108335
Tcirg1	38.454	0.723272	0.290199	2.49233	0.0126908	0.108335
Usp48	301.137	0.450045	0.180535	2.49283	0.0126728	0.108335
Cct4	351.002	-0.404503	0.162353	-2.4915	0.0127204	0.108504
Tent4b	186.34	-0.620428	0.249114	-2.49053	0.0127551	0.108717
Plekha8	33.057	-0.597855	0.24011	-2.48992	0.0127772	0.108822
Cstb	326.06	-0.980274	0.393889	-2.4887	0.0128209	0.10895
Gtf3c6	229.552	0.412782	0.165866	2.48865	0.0128229	0.10895
Nedd4l	375.567	0.364765	0.146539	2.4892	0.0128033	0.10895
Snap47	96.6362	0.669273	0.268956	2.48841	0.0128315	0.10895
Tmem79	102.868	0.49623	0.199458	2.48789	0.0128502	0.109025
4833439L19Rik	56.6975	-0.947765	0.381009	-2.48751	0.012864	0.109059
Mon1a	26.0891	0.617416	0.248285	2.48673	0.0128924	0.109157
Pitpnm2	45.9254	0.813463	0.327167	2.48638	0.012905	0.109157
Rbm47	350.776	-0.402436	0.161843	-2.48659	0.0128976	0.109157
Id4	8.69187	-0.909447	0.365837	-2.48594	0.0129211	0.10921
Krt19	907.66	0.582844	0.234611	2.4843	0.0129806	0.109546
Tpst1	6.97071	-1.01638	0.409098	-2.48445	0.0129753	0.109546
Hand2os1	37.4073	-0.939669	0.378322	-2.48378	0.0129995	0.109591
Tlnrd1	62.272	-0.546928	0.220215	-2.48361	0.0130057	0.109591
Vps41	181.242	0.408973	0.164732	2.48265	0.013041	0.109805
Bin1	48.0982	-0.510267	0.205562	-2.4823	0.0130539	0.109831
Mark3	274.872	0.748094	0.301496	2.48128	0.0130913	0.110062
Arid5a	88.035	0.875418	0.352962	2.48021	0.0131306	0.110225
Preb	85.4315	0.438769	0.176896	2.48038	0.0131244	0.110225
Polr1h	45.8425	-0.665216	0.268356	-2.47886	0.0131804	0.11056
Rpl38	3387.65	-0.949986	0.383366	-2.47801	0.0132117	0.110739
Olfr920	21.5822	0.800604	0.32321	2.47704	0.0132478	0.110891
Slc37a3	76.528	0.548059	0.221265	2.47693	0.0132519	0.110891
mt-Atp6	940.469	-0.926979	0.374278	-2.47672	0.0132598	0.110891
Mllt1	43.8759	-0.556033	0.224578	-2.4759	0.01329	0.111035
Mrps21	203.093	-0.69761	0.281782	-2.47571	0.0132971	0.111035
Shc2	9.52472	1.00729	0.406919	2.4754	0.0133087	0.111049
Arsj	1.20542	-1.03195	0.416998	-2.47472	0.013334	0.111177
Pigf	20.9327	-0.706462	0.285596	-2.47364	0.0133744	0.11143
Vamp1	25.9191	0.611469	0.247279	2.47279	0.0134063	0.111612
Api5	108.349	-0.52906	0.213976	-2.47252	0.0134165	0.111613
Syt11	22.6868	0.732258	0.296245	2.4718	0.0134436	0.111755
Rab1a	717.425	-0.720571	0.291573	-2.47132	0.0134615	0.111767
Uba3	46.231	-0.622032	0.25171	-2.47122	0.0134652	0.111767
Psmd6	125.85	-0.548284	0.221933	-2.47049	0.0134927	0.111912
B930095G15Rik	116.628	0.690142	0.279427	2.46985	0.0135171	0.11196
Mthfs	20.2039	-0.977497	0.395822	-2.46954	0.0135288	0.11196
Rps12	15833.3	-0.987475	0.399821	-2.4698	0.013519	0.11196
Spdef	34.2666	0.952935	0.386007	2.4687	0.0135605	0.112056
Vapa	339.83	-0.531642	0.215343	-2.46881	0.0135562	0.112056
Sav1	128.593	-0.8507	0.344657	-2.46825	0.0135775	0.112112
Dkk3	6.62259	1.02889	0.417156	2.46645	0.013646	0.112428
Mnt	70.1667	0.50517	0.204785	2.46683	0.0136315	0.112428
Smim4	87.3435	-0.871637	0.353387	-2.46652	0.0136431	0.112428
Chd4	1256.47	0.48228	0.19565	2.46502	0.0137006	0.112547
Clec16a	17.1322	0.837262	0.339607	2.46538	0.0136867	0.112547
Pex2	36.0447	-0.623721	0.252958	-2.46571	0.0136744	0.112547
Samd8	134.626	0.424789	0.17234	2.46483	0.0137077	0.112547
Skil	404.184	0.445855	0.180893	2.46474	0.0137112	0.112547
Fam136a	78.3118	-0.535242	0.217186	-2.46444	0.0137226	0.112558
Atp6ap1	598.795	0.614091	0.24937	2.46257	0.0137944	0.113063
1810014B01Rik	15.5715	-0.880353	0.357855	-2.46009	0.0138904	0.113458
Fosl2	337.396	0.792892	0.322311	2.46002	0.013893	0.113458
Rnf25	12.4922	-1.07438	0.436618	-2.4607	0.0138668	0.113458
Rps29	7332.04	-0.882846	0.358914	-2.45977	0.0139025	0.113458
Slc29a3	231.306	0.653811	0.265745	2.46029	0.0138823	0.113458
Trmt112	460.15	-0.675624	0.274673	-2.45974	0.0139039	0.113458
Igtp	69.3268	0.732998	0.298074	2.45912	0.0139279	0.113571
Fam162a	132.71	-0.794469	0.323167	-2.45838	0.0139564	0.113614
Hat1	117.737	-0.59133	0.240545	-2.45829	0.0139601	0.113614
L3mbtl2	22.373	-0.732481	0.298008	-2.45793	0.0139742	0.113614
Tspan17	75.2547	0.655446	0.266663	2.45796	0.013973	0.113614
Ank3	354.751	0.481272	0.195845	2.45741	0.0139941	0.113623
Arl6ip6	88.6138	-0.603093	0.245422	-2.45737	0.0139957	0.113623
Dennd6a	95.0547	-0.446459	0.181742	-2.45655	0.0140277	0.113721
Plekhm2	91.0062	0.577122	0.234933	2.45654	0.0140282	0.113721
Gm45495	23.4983	0.68372	0.278478	2.45521	0.0140804	0.11406
Hoxb3	62.0046	0.645095	0.262838	2.45435	0.0141141	0.114245
Vegfb	49.0953	-0.638368	0.260123	-2.4541	0.0141238	0.114245
Otud6b	82.3298	-0.587309	0.239352	-2.45375	0.0141376	0.114274
Pgghg	39.3091	0.58783	0.239649	2.45288	0.0141716	0.114466
Nckap5l	9.52018	0.866287	0.35326	2.45226	0.0141961	0.11458
Map3k8	16.1352	-0.707221	0.288428	-2.45199	0.0142069	0.114584
Nras	145.581	-0.576726	0.23527	-2.45134	0.0142325	0.114707
Hbegf	182.312	0.785702	0.320739	2.44966	0.0142992	0.115077
Tfap4	45.3697	-0.671335	0.274035	-2.44981	0.0142931	0.115077
Bccip	39.6655	-0.660683	0.270026	-2.44673	0.0144157	0.115141
C3	295.165	-1.0038	0.410269	-2.44668	0.014418	0.115141
Chchd4	86.311	-0.414041	0.169227	-2.44666	0.0144186	0.115141
Cnep1r1	39.0776	-0.540904	0.220984	-2.44771	0.0143769	0.115141
Foxs1	75.5027	-1.01798	0.415912	-2.44758	0.0143818	0.115141
Ikbip	72.3656	0.492743	0.20131	2.44769	0.0143777	0.115141
Pcbp1	1011.78	-0.540525	0.220869	-2.44726	0.0143947	0.115141
Pin4	197.971	-0.985262	0.402493	-2.4479	0.0143691	0.115141
Rasgef1c	37.7231	0.708745	0.289575	2.44753	0.0143837	0.115141
Rasl11b	41.7343	-0.958939	0.391585	-2.44887	0.0143307	0.115141
Slc10a3	34.3667	-0.864706	0.353432	-2.4466	0.0144212	0.115141
Cd44	417.728	-0.626391	0.256166	-2.44526	0.0144749	0.115338
Slco3a1	34.5846	0.932372	0.381247	2.44559	0.0144617	0.115338
Ttc32	42.0476	-0.675143	0.276109	-2.44521	0.0144769	0.115338
St7	15.3219	-0.86414	0.353554	-2.44415	0.0145193	0.115592
Evi5	142.767	0.442404	0.181032	2.44379	0.0145338	0.115625
Ppp2ca	676.535	0.41723	0.170842	2.44219	0.0145983	0.115972
Rpl35a	4589.65	-0.965556	0.395357	-2.44224	0.0145966	0.115972
Ascc2	74.5776	0.646466	0.264774	2.44158	0.0146232	0.116087
Prkag1	224.167	0.597943	0.245046	2.44013	0.0146819	0.11647
Dtd1	68.7319	-0.559091	0.229337	-2.43786	0.0147744	0.117047
Oxsm	25.6546	-1.01218	0.415198	-2.43783	0.0147758	0.117047
Slc30a9	84.431	0.422862	0.173584	2.43606	0.0148482	0.117536
Cds1	75.1645	0.544568	0.223574	2.43574	0.0148613	0.117557
Tfb1m	19.2276	-0.813982	0.334219	-2.43548	0.0148721	0.117559
Dnajc19	134.776	-0.510695	0.209715	-2.43519	0.014884	0.117569
Sptlc3	21.13	0.920934	0.378279	2.43453	0.014911	0.117698
Fam160b2	74.1999	0.610566	0.251041	2.43213	0.0150102	0.118313
Rassf1	307.599	0.433727	0.178318	2.43232	0.0150024	0.118313
Gabbr1	50.5712	0.736398	0.30282	2.4318	0.0150241	0.118338
Saraf	417.591	0.50956	0.209596	2.43116	0.0150507	0.118464
Pcolce	7.34397	1.02491	0.421645	2.43074	0.0150679	0.118515
Rap1gds1	73.1157	-0.847299	0.348658	-2.43017	0.0150917	0.118593
Tmsb15b1	5.94703	-1.00254	0.412568	-2.42999	0.0150991	0.118593
Adk	123.667	-0.441796	0.181847	-2.42949	0.01512	0.118615
Pigp	66.3898	-0.980687	0.403672	-2.42941	0.0151232	0.118615
Tmem151b	4.35728	1.05851	0.435836	2.42869	0.0151535	0.118768
Cd2ap	390.078	0.329346	0.135696	2.42709	0.0152204	0.119208
Synj2	37.6616	0.522877	0.215473	2.42665	0.0152391	0.119271
Ppp2r3d	42.3333	0.537136	0.221466	2.42537	0.0152928	0.119578
Tctn1	13.4068	0.723917	0.298498	2.4252	0.0152999	0.119578
1810037I17Rik	267.994	-0.895749	0.369627	-2.42339	0.0153764	0.119983
Gaa	48.3023	0.543564	0.224339	2.42295	0.0153949	0.119983
Mis18a	37.8636	-0.912197	0.376439	-2.42323	0.0153832	0.119983
Rps6ka1	60.0392	0.517357	0.213514	2.42306	0.0153905	0.119983
Parp1	139.017	-0.711134	0.293619	-2.42196	0.0154372	0.12006
Slco1a5	38.2299	-0.834379	0.34449	-2.42207	0.0154324	0.12006
Stk19	139.303	0.5477	0.226118	2.42219	0.0154271	0.12006
Oxsr1	25.7617	-0.639918	0.264499	-2.41936	0.0155477	0.120581
Tjap1	27.9588	-0.671332	0.27745	-2.41966	0.0155352	0.120581
Ttc3	589.453	0.489528	0.202302	2.41978	0.0155298	0.120581
Usp11	22.6444	0.649446	0.268427	2.41945	0.015544	0.120581
Nup43	14.9675	-0.864537	0.357418	-2.41884	0.0155701	0.120587
Zdhhc13	14.4763	-0.985458	0.407407	-2.41886	0.0155694	0.120587
Moxd1	5.28941	1.04615	0.432558	2.41852	0.0155837	0.120589
Stxbp1	49.8811	0.747151	0.308954	2.41833	0.0155921	0.120589
Acat1	87.8808	-0.550331	0.227694	-2.41697	0.0156502	0.120954
Tsc22d3	110.162	-0.592466	0.245241	-2.41585	0.0156985	0.121243
Nrd1	232.163	0.59878	0.247918	2.41523	0.0157253	0.121281
Rpl23a	10988.5	-0.765538	0.316951	-2.41532	0.0157213	0.121281
Anxa3	111.339	0.744365	0.308355	2.41399	0.0157791	0.121362
Glis3	20.8318	0.733586	0.303844	2.41435	0.0157631	0.121362
Gm38042	36.1013	-0.891886	0.369424	-2.41426	0.0157673	0.121362
Pmm2	42.4186	0.585098	0.242379	2.41398	0.0157794	0.121362
Mex3c	215.512	-0.714412	0.29619	-2.412	0.0158651	0.121921
Rnf34	25.9329	-0.73509	0.304796	-2.41175	0.0158763	0.121921
Vps51	18.273	-0.837863	0.347438	-2.41155	0.015885	0.121921
Ano10	67.2257	0.619061	0.256849	2.41021	0.0159433	0.122043
Fam98b	173.521	-0.412425	0.171135	-2.40994	0.0159551	0.122043
Fkbp15	82.7699	0.452829	0.187833	2.41081	0.0159172	0.122043
Mtdh	878.539	0.283156	0.117496	2.40992	0.0159559	0.122043
Nlk	109.812	0.552641	0.229292	2.41021	0.0159434	0.122043
Nop9	33.097	-0.674286	0.279866	-2.40932	0.0159824	0.122162
Slc5a7	306.788	0.713973	0.296413	2.40871	0.0160092	0.122282
Thap11	121.52	-0.56692	0.235409	-2.40824	0.0160297	0.122354
Crybg3	110.605	-0.682199	0.28337	-2.40745	0.0160643	0.122413
Elmo3	25.6858	0.589025	0.244682	2.40731	0.0160704	0.122413
Jade3	21.9735	-0.661902	0.274934	-2.4075	0.0160624	0.122413
Uba52	170.2	-0.974148	0.404704	-2.40706	0.0160814	0.122413
Plekha2	147.815	0.624041	0.25933	2.40636	0.0161124	0.122481
Psen1	134.813	0.478131	0.198683	2.40651	0.0161058	0.122481
Ccnh	50.4843	-0.593892	0.246845	-2.40593	0.0161314	0.122541
Chchd1	280.455	-0.420493	0.17483	-2.40515	0.0161656	0.122717
E2f6	27.4709	-0.823568	0.342573	-2.40407	0.0162138	0.122915
Glrx3	407.357	-0.600109	0.249597	-2.40431	0.0162028	0.122915
Becn1	225.898	0.40895	0.17019	2.4029	0.0162656	0.122972
Grk5	24.723	-0.784084	0.326246	-2.40335	0.0162455	0.122972
Prkca	142.259	0.511403	0.212818	2.40301	0.0162608	0.122972
Rpl31-ps10	31.452	-0.956861	0.39811	-2.40351	0.0162387	0.122972
Cep85l	45.4761	0.675153	0.281163	2.40129	0.0163374	0.123431
Bsg	436.36	0.424216	0.176856	2.39865	0.0164557	0.12424
Pttg1ip	461.632	0.472241	0.196965	2.39759	0.0165033	0.124514
2310057M21Rik	65.1308	-0.44864	0.187319	-2.39505	0.0166179	0.124855
Bet1l	104.709	0.576839	0.240765	2.39585	0.0165817	0.124855
Cox15	20.4738	-0.750497	0.313412	-2.3946	0.0166384	0.124855
Fgd6	11.8211	-0.816155	0.3408	-2.39482	0.0166286	0.124855
Mprip	390.474	0.333154	0.139084	2.39535	0.0166046	0.124855
Rock1	942.009	0.465393	0.194244	2.39592	0.0165788	0.124855
Ubfd1	50.6083	-0.575506	0.240223	-2.39571	0.0165882	0.124855
Yeats2	130.22	0.345602	0.144313	2.39481	0.0166289	0.124855
Gm10689	84.0018	-0.962043	0.401885	-2.39383	0.0166736	0.124951
Rtraf	58.6574	-0.44677	0.186615	-2.39407	0.0166625	0.124951
Asrgl1	97.6638	-0.552213	0.230718	-2.39346	0.0166905	0.124993
Gm37065	17.3639	-0.991884	0.414462	-2.39319	0.0167028	0.125001
Arsb	18.5727	-0.783491	0.327611	-2.39153	0.0167783	0.125482
Gm37906	18.9264	0.734625	0.307238	2.39106	0.0167999	0.1255
Smco4	57.0734	-0.708995	0.296529	-2.39098	0.0168034	0.1255
Fdx1	157.414	-0.855054	0.357703	-2.3904	0.01683	0.125575
Mdc1	51.366	-0.711556	0.297689	-2.39027	0.0168361	0.125575
Chid1	58.8767	0.540142	0.226029	2.3897	0.0168622	0.125599
Nid1	8.9842	0.894701	0.374437	2.38946	0.0168733	0.125599
Serpinb9	38.1519	0.513903	0.215055	2.38963	0.0168652	0.125599
Enoph1	43.8372	-0.522739	0.21886	-2.38847	0.0169188	0.12577
Prrc2b	138.201	-0.595003	0.249096	-2.38865	0.0169104	0.12577
Clstn1	279.567	0.416475	0.174456	2.38728	0.0169736	0.126093
Acvr1	34.3129	-0.790638	0.331316	-2.38635	0.0170164	0.126241
Cstf1	29.5946	-0.618147	0.25907	-2.38603	0.0170315	0.126241
Hgh1	21.4443	-0.621275	0.260398	-2.38586	0.0170391	0.126241
Plk3	33.0758	0.723374	0.303124	2.3864	0.0170144	0.126241
Pdcl3	65.1398	-0.664143	0.278432	-2.38529	0.0170655	0.126353
Arsk	94.0799	0.546157	0.229117	2.38375	0.0171373	0.126632
Hnrnph3	165.748	-0.782196	0.328134	-2.38377	0.0171362	0.126632
Sars	292.715	0.676006	0.283554	2.38404	0.0171235	0.126632
Hspa1b	415.259	-0.936731	0.393046	-2.38326	0.0171601	0.126715
Rheb	177.531	-0.350192	0.146974	-2.38269	0.0171867	0.126827
Sptlc1	202.237	0.329196	0.138188	2.38223	0.017208	0.1269
B4galt3	108.549	0.60854	0.255654	2.38033	0.0172972	0.127052
Emp1	396.496	0.728065	0.305803	2.38083	0.0172736	0.127052
Fkbpl	17.7067	0.726712	0.305286	2.38043	0.0172925	0.127052
Gnaz	33.0164	0.931703	0.391397	2.38046	0.0172911	0.127052
Rfc3	74.7461	-0.77251	0.324373	-2.38155	0.01724	0.127052
Zadh2	37.8157	-0.665766	0.279641	-2.38078	0.0172758	0.127052
Mpnd	105.497	0.395547	0.166222	2.37963	0.0173302	0.12721
Agpat1	115.649	0.552259	0.232331	2.37703	0.0174527	0.128025
Lman2	340.045	0.44676	0.187997	2.37643	0.0174813	0.12815
Rpl17	1099.25	-0.56147	0.236318	-2.37591	0.0175059	0.128232
Rps18-ps6	56.7541	-0.99017	0.41679	-2.3757	0.0175155	0.128232
Socs2	480.595	0.465891	0.196157	2.3751	0.0175444	0.128358
Stam	65.6107	-0.651144	0.274273	-2.37407	0.0175931	0.12863
Csn3	2717.43	-0.515394	0.217131	-2.37365	0.0176133	0.128693
B3galt6	31.1875	-0.689793	0.290665	-2.37315	0.0176369	0.128696
H2-Aa	4.64912	0.967766	0.407796	2.37316	0.0176366	0.128696
Parg	135.862	-0.532027	0.224212	-2.37288	0.0176502	0.128708
Ecsit	44.6875	-0.492334	0.207683	-2.37061	0.017759	0.129194
Gramd1a	51.0607	0.607298	0.256188	2.37051	0.0177634	0.129194
Igf2r	153.427	-0.850936	0.358876	-2.37112	0.0177344	0.129194
Nucb1	166.948	0.470396	0.198416	2.37075	0.0177519	0.129194
Man2a2	49.1139	0.597571	0.252164	2.36977	0.0177991	0.12937
Tmem175	58.1076	0.426036	0.179861	2.3687	0.0178509	0.129661
Gm49795	149.541	-1.03221	0.435958	-2.36768	0.0179	0.129848
Isy1	44.8044	-0.508661	0.214818	-2.36786	0.0178911	0.129848
Fam189b	9.53206	0.862938	0.364735	2.36593	0.017985	0.129955
Ppcdc	25.1435	0.648303	0.273992	2.36613	0.017975	0.129955
Recql	25.9639	-0.727047	0.307247	-2.36633	0.0179655	0.129955
Trak2	47.1819	-0.508924	0.215019	-2.36688	0.0179389	0.129955
Vkorc1l1	84.6481	-0.676504	0.285921	-2.36606	0.0179787	0.129955
Zfp111	26.5571	-0.65435	0.276492	-2.36661	0.0179516	0.129955
Cox7c-ps1	36.5841	-0.913353	0.386193	-2.36502	0.0180293	0.130072
Gfm1	41.619	-0.603142	0.255028	-2.365	0.0180301	0.130072
Pycard	50.0956	-0.650265	0.274968	-2.36487	0.0180363	0.130072
Utp25	47.6023	-0.510334	0.215825	-2.36457	0.018051	0.130094
Psd4	18.4547	0.734955	0.310875	2.36415	0.0180715	0.130107
Taf15	111.981	-0.44963	0.190195	-2.36405	0.0180763	0.130107
Dnajc25	119.048	0.425455	0.180188	2.36118	0.018217	0.130697
Elf5	294.826	-0.6467	0.273889	-2.36118	0.0182169	0.130697
Fam118a	22.6991	0.846894	0.358606	2.36163	0.018195	0.130697
Ogfrl1	726.95	-0.822118	0.348114	-2.36164	0.0181945	0.130697
Tanc2	332.327	0.434055	0.183773	2.36191	0.0181809	0.130697
Areg	693.836	0.834632	0.35355	2.36072	0.0182397	0.130775
Plp2	52.0631	-0.753428	0.319251	-2.35999	0.0182756	0.130947
Tgfb3	407.985	-0.561274	0.237865	-2.35963	0.018293	0.130947
Tlcd3a	26.1204	-0.631078	0.267462	-2.35951	0.0182991	0.130947
Krt8	2111.12	0.438316	0.185892	2.35791	0.0183782	0.131428
Arl1	320.095	-0.3068	0.130139	-2.35747	0.0183998	0.131498
Gins4	53.6904	-0.622789	0.264287	-2.35649	0.0184488	0.131692
Tuba1c	1773.46	0.604284	0.256438	2.35645	0.0184506	0.131692
2210016L21Rik	65.7264	0.438672	0.186222	2.35565	0.0184905	0.131892
Hells	102.572	-1.02142	0.433659	-2.35536	0.0185049	0.13191
Dtl	72.4826	-0.983197	0.417492	-2.35501	0.0185224	0.131942
Rffl	32.827	-0.71292	0.302753	-2.35479	0.0185332	0.131942
Dclk1	483.758	-0.872751	0.370798	-2.35371	0.0185872	0.132242
9130401M01Rik	59.3783	-0.529443	0.224998	-2.3531	0.0186177	0.132374
Dnajc4	29.837	0.622936	0.264826	2.35224	0.0186606	0.132524
Trip13	31.5134	-0.987948	0.42001	-2.3522	0.0186626	0.132524
Tmem161a	120.725	0.531428	0.225953	2.35194	0.018676	0.132534
Gm37254	42.6706	0.796693	0.338865	2.35106	0.01872	0.132709
Plxdc2	39.0209	0.769589	0.327352	2.35095	0.0187253	0.132709
Zfp267	48.4601	-0.53548	0.227793	-2.35073	0.0187365	0.132709
Crat	19.9106	0.665411	0.283102	2.35043	0.0187519	0.132709
Lratd1	85.093	0.911899	0.388	2.35026	0.0187605	0.132709
Fgfrl1	73.1683	0.520916	0.221665	2.35002	0.0187726	0.132711
Far1	272.895	-0.495541	0.21098	-2.34875	0.0188365	0.133078
Irs1	273.662	-0.627636	0.267315	-2.34793	0.0188782	0.133287
5330431K02Rik	15.7685	0.936112	0.398995	2.34618	0.0189671	0.133432
Ccnl2	301.059	0.339953	0.144877	2.3465	0.0189507	0.133432
Jmjd1c	327.826	0.474268	0.202104	2.34666	0.0189425	0.133432
Naa30	135.858	-0.32755	0.139623	-2.34596	0.0189782	0.133432
Rab27a	16.3616	-0.738275	0.314713	-2.34587	0.0189827	0.133432
Rpl6	1935.1	-0.628533	0.267779	-2.34721	0.0189145	0.133432
Smad4	227.407	-0.27793	0.118459	-2.3462	0.0189659	0.133432
Stat2	25.87	0.72466	0.308964	2.34546	0.0190038	0.133496
Nr4a1	291.653	-0.900652	0.384074	-2.345	0.0190272	0.133502
Thbs1	82.3148	-0.891884	0.38034	-2.34497	0.0190287	0.133502
Rnd3	81.3404	-0.854635	0.364605	-2.344	0.0190781	0.133764
Inpp5k	74.6833	0.480733	0.205261	2.34206	0.0191778	0.134289
Scmh1	51.1524	0.59348	0.253425	2.34183	0.0191893	0.134289
Syt9	10.5854	-1.00169	0.427703	-2.34203	0.0191792	0.134289
Eng	18.2267	1.02206	0.436503	2.34147	0.0192077	0.134333
Isg15	47.6767	-0.902582	0.385521	-2.3412	0.0192218	0.134347
Msx1	14.758	0.943697	0.403159	2.34076	0.0192448	0.134423
Slc35f3	199.273	0.801868	0.342658	2.34014	0.0192765	0.13456
Wdr7	31.4434	0.548858	0.234571	2.33984	0.0192919	0.134583
Bloc1s2	29.7795	-0.650495	0.278106	-2.33902	0.0193344	0.134791
Cyp4v3	11.5432	0.804567	0.344009	2.33879	0.0193461	0.134791
Perp	155.481	0.492776	0.210774	2.33794	0.0193905	0.135016
Vps50	52.7488	-0.579117	0.24777	-2.33732	0.0194225	0.135154
Col9a1	71.1519	0.946882	0.405164	2.33703	0.0194375	0.13517
Gpr137	24.1852	0.790475	0.338271	2.33681	0.0194491	0.13517
Fh1	81.7118	-0.927388	0.396909	-2.33653	0.0194638	0.135187
Tmem216	17.2031	-0.954431	0.408618	-2.33575	0.0195041	0.135383
Gsr	56.8103	-0.59506	0.254941	-2.33411	0.0195901	0.135556
Ift46	44.5759	0.550079	0.235659	2.33422	0.0195843	0.135556
Kansl3	285.454	0.315	0.134932	2.33451	0.019569	0.135556
Map4k3	98.0138	-0.682586	0.292388	-2.33452	0.0195686	0.135556
Srp9	303.316	-0.758384	0.324822	-2.33476	0.0195558	0.135556
Zwilch	20.9072	-0.964117	0.413101	-2.33385	0.0196034	0.135564
Bgn	13.3873	0.916856	0.393099	2.33238	0.0196809	0.13599
Gm50012	27.1138	0.782664	0.335622	2.33198	0.0197018	0.13599
Nsmce4a	289.394	-0.379209	0.162603	-2.33211	0.0196947	0.13599
Fgd2	6.22082	0.898095	0.385203	2.33148	0.0197278	0.136085
Asf1a	79.7483	-0.575964	0.24716	-2.33033	0.0197886	0.13641
Unc119b	37.2964	-0.654896	0.281056	-2.33013	0.0197995	0.13641
Cse1l	177.694	-0.53685	0.230487	-2.32919	0.0198488	0.136665
Anapc10	21.965	-0.64795	0.27831	-2.32816	0.0199035	0.136787
Fzd6	51.5844	-0.838115	0.359958	-2.32837	0.0198925	0.136787
Sulf1	9.83557	0.835944	0.359006	2.32849	0.0198859	0.136787
Atp6v1d	352.373	0.406832	0.174836	2.32694	0.0199687	0.136837
Lmnb1	263.016	-0.926974	0.398341	-2.32709	0.0199606	0.136837
Map2k1	116.826	-0.89031	0.382622	-2.32687	0.0199723	0.136837
Muc4	28.6465	-0.796625	0.342308	-2.32722	0.0199537	0.136837
Ncor1	895.547	0.221711	0.0952605	2.32742	0.0199431	0.136837
mt-Cytb	5555.88	-0.825382	0.354754	-2.32663	0.0199849	0.136838
Angptl4	153.448	0.569548	0.244932	2.32533	0.0200541	0.137228
Maco1	296.534	0.350729	0.150886	2.32446	0.0201011	0.137389
Prkg1	20.9129	-0.903309	0.388615	-2.32443	0.0201024	0.137389
Vps26a	100.802	-0.645865	0.27791	-2.324	0.0201253	0.137461
Rps18	3178.87	-0.823023	0.354292	-2.32301	0.0201788	0.137742
Cpne3	314.676	-0.476772	0.205299	-2.32232	0.0202155	0.137766
Gatd3a	115.247	-0.394138	0.169711	-2.32241	0.0202108	0.137766
Phf12	64.8991	-0.665272	0.286534	-2.32179	0.0202443	0.137766
Rps25	3850.2	-0.839704	0.361622	-2.32205	0.0202302	0.137766
Sarnp	330.676	-0.379565	0.16348	-2.32179	0.0202444	0.137766
Pcnp	250.897	-0.474825	0.204565	-2.32114	0.0202792	0.137896
Rufy2	40.1639	0.571059	0.246043	2.32097	0.0202883	0.137896
4933411E06Rik	14.6717	-1.01199	0.436131	-2.32039	0.02032	0.137942
Thoc2l	227.527	0.464606	0.200226	2.32041	0.0203186	0.137942
Rgs4	4.02527	0.996847	0.429694	2.3199	0.0203464	0.138037
Rbm12b2	13.9756	-0.79655	0.343405	-2.31956	0.0203647	0.138077
Manf	108.349	-0.487198	0.210068	-2.31924	0.0203822	0.138111
Rnf149	190.59	0.721657	0.311303	2.31818	0.0204394	0.138414
Basp1	1145.35	0.438795	0.18938	2.31701	0.0205031	0.138593
Btrc	20.3804	0.726079	0.313361	2.31707	0.0205001	0.138593
Gm47260	18.9439	0.728349	0.314327	2.31717	0.0204947	0.138593
Olfr889	10.0651	-0.966059	0.41713	-2.31596	0.0205602	0.138894
Cmtm6	166.787	-0.758708	0.32786	-2.31412	0.0206611	0.139068
Micall1	104.44	0.398803	0.172272	2.31496	0.0206148	0.139068
Rpl36a	3615.38	-0.843381	0.364351	-2.31475	0.0206265	0.139068
Sat1	293.395	-0.86001	0.371549	-2.31466	0.0206316	0.139068
Sel1l	390.697	0.460979	0.199168	2.31452	0.020639	0.139068
Timm9	126.908	-0.461758	0.199522	-2.31432	0.02065	0.139068
Gca	52.5152	-0.45514	0.196737	-2.31345	0.0206979	0.139231
Lgals8	82.801	0.404102	0.174755	2.31239	0.0207564	0.13954
Hadh	197.869	-0.549056	0.237571	-2.31113	0.0208259	0.139805
Llgl1	30.1342	-0.769699	0.33306	-2.31099	0.0208335	0.139805
Med31	17.7763	-0.96138	0.415945	-2.31131	0.0208156	0.139805
Ppp1ca	219.741	-0.381792	0.165352	-2.30896	0.0209457	0.140473
Tmcc3	121.29	-0.464118	0.201097	-2.30793	0.021003	0.140772
Trim32	41.034	-0.581218	0.252034	-2.30611	0.0211046	0.141368
Camta2	73.6011	0.594271	0.257782	2.30532	0.0211485	0.141425
Cipc	46.4077	-0.747476	0.32424	-2.30531	0.0211491	0.141425
Ift122	32.1372	0.585344	0.253915	2.30527	0.0211513	0.141425
Abcc5	27.976	0.810317	0.351704	2.30398	0.0212239	0.141622
Ccdc6	69.1203	-0.644676	0.279827	-2.30384	0.0212319	0.141622
Col5a3	4.03638	1.00183	0.434794	2.30414	0.0212149	0.141622
Npepps	266.404	-0.416938	0.180955	-2.3041	0.0212171	0.141622
Tomm7	1221.92	-0.866309	0.376226	-2.30263	0.0212998	0.14199
Atad1	278.473	-0.40573	0.176223	-2.30237	0.0213143	0.142002
Gm17276	15.5838	-0.996186	0.432776	-2.30185	0.0213434	0.142025
Ticam1	36.1641	0.636475	0.276497	2.30193	0.0213393	0.142025
Nsun4	61.7162	0.541087	0.235138	2.30115	0.0213833	0.142205
Arid4a	344.433	0.551764	0.239828	2.30066	0.0214107	0.142302
Umad1	32.2947	-0.538427	0.234062	-2.30036	0.0214277	0.14233
Phtf2	26.9325	-0.671155	0.291908	-2.2992	0.0214936	0.142683
Rbm38	15.8271	-0.943514	0.410415	-2.29893	0.0215092	0.1427
Slc38a7	15.8639	0.699776	0.304458	2.29843	0.0215375	0.142803
Plgrkt	29.574	-0.614673	0.267501	-2.29784	0.0215711	0.142941
Med11	30.865	-0.707905	0.308165	-2.29716	0.0216097	0.143111
Olfr1369-ps1	10.17	-0.95423	0.415459	-2.29681	0.0216298	0.143124
Rbbp4	871.969	-0.485801	0.211524	-2.29667	0.0216374	0.143124
Use1	223.291	0.457932	0.199454	2.29593	0.0216797	0.143318
Acap2	115.711	-0.62415	0.271932	-2.29524	0.0217192	0.143494
Eif4g2	1655.38	-0.271401	0.118285	-2.29446	0.0217639	0.143588
Spdl1	23.5964	-0.862049	0.375732	-2.29432	0.0217722	0.143588
Spint2	92.441	-0.693972	0.302459	-2.29444	0.0217654	0.143588
Xpo4	56.1821	-0.540795	0.235827	-2.29319	0.0218373	0.143932
Gm10605	11.3211	0.885453	0.386378	2.29167	0.0219244	0.14442
Clpx	67.286	-0.519492	0.226816	-2.29036	0.0220003	0.144524
Col18a1	4.18886	0.955589	0.417278	2.29005	0.0220182	0.144524
Dcun1d5	63.4244	-0.432437	0.1888	-2.29045	0.0219952	0.144524
Mars2	36.2478	-0.754062	0.329116	-2.29117	0.0219534	0.144524
Ube2q2	190.683	0.646388	0.28219	2.29061	0.0219857	0.144524
Zfp710	43.9604	-0.859808	0.375436	-2.29016	0.0220121	0.144524
Rps17	3609.79	-0.659572	0.288078	-2.28956	0.0220467	0.144625
Ecm1	41.6097	0.942275	0.411726	2.2886	0.0221028	0.144822
Hif1a	367.861	0.646479	0.282461	2.28874	0.0220947	0.144822
Jpt2	55.2772	-0.757238	0.331093	-2.28708	0.0221911	0.145058
Pbk	57.5153	-0.991314	0.433364	-2.28749	0.0221674	0.145058
Plscr2	106.31	-0.647204	0.282949	-2.28736	0.0221751	0.145058
Serpine1	2.27845	0.998465	0.436551	2.28717	0.0221862	0.145058
Ccrl2	62.7536	-0.539959	0.236169	-2.28633	0.0222352	0.145067
Gm47586	44.2734	0.614124	0.268589	2.28648	0.0222262	0.145067
Iqsec1	124.413	0.596264	0.26084	2.28594	0.0222577	0.145067
Rcc2	408.952	-0.648666	0.283737	-2.28616	0.0222452	0.145067
Tbpl1	38.686	-0.596225	0.260776	-2.28635	0.022234	0.145067
AW209491	45.5878	-0.551283	0.241197	-2.28561	0.022277	0.145107
Arl5a	430.04	-0.383569	0.167858	-2.28508	0.0223082	0.145226
Cdc42bpg	144.988	-0.823866	0.36064	-2.28446	0.0223447	0.145283
Nceh1	28.5935	0.681324	0.298269	2.28426	0.0223563	0.145283
Snapc1	43.5146	-0.60734	0.265868	-2.28437	0.0223498	0.145283
Zfp362	41.0576	-0.638873	0.279757	-2.28367	0.0223909	0.145423
Rspo1	176.284	-0.979885	0.429182	-2.28315	0.0224218	0.145539
Nub1	175.146	0.448061	0.196392	2.28146	0.0225212	0.146098
Orai1	58.2882	0.559096	0.245093	2.28116	0.022539	0.146128
Dse	5.8125	-0.945863	0.414755	-2.28053	0.0225761	0.146198
Krt80	20.2977	0.744063	0.326247	2.28068	0.0225676	0.146198
Rpa3	12.6214	-0.762071	0.334201	-2.28028	0.0225914	0.146212
Ier5l	50.5268	-0.808174	0.354587	-2.2792	0.0226554	0.146409
Qtrt2	13.992	-0.730744	0.320622	-2.27915	0.0226584	0.146409
Wdr55	52.8836	-0.531862	0.233365	-2.2791	0.0226614	0.146409
Epb41l1	110.814	0.49953	0.219468	2.2761	0.02284	0.14699
Ilrun	352.285	0.451467	0.198357	2.27603	0.0228439	0.14699
Med14	77.6346	-0.391881	0.172118	-2.27682	0.0227972	0.14699
Mms22l	44.4558	-0.814465	0.357784	-2.27642	0.022821	0.14699
Mrps14	147.113	-0.610862	0.268344	-2.27642	0.0228211	0.14699
Pabpc4	217.934	-0.537669	0.236124	-2.27707	0.0227823	0.14699
Pcsk5	4.80597	-0.957817	0.420655	-2.27697	0.0227883	0.14699
Arfgap1	70.798	0.531562	0.233626	2.27527	0.0228897	0.147053
Bcor	42.1137	-0.757401	0.332849	-2.27551	0.0228754	0.147053
Nanp	59.3038	-0.645382	0.283686	-2.27499	0.0229067	0.147053
Zcchc14	42.4434	-0.763175	0.335463	-2.27499	0.0229065	0.147053
Sphk1	15.6176	0.860921	0.37854	2.27432	0.0229467	0.147225
Zfp874b	41.949	-0.968319	0.425827	-2.27397	0.0229676	0.147274
Apex1	92.8234	-0.636274	0.279923	-2.27303	0.0230245	0.147478
Tbc1d10b	83.6164	-0.479893	0.211127	-2.273	0.023026	0.147478
Eif4a2	806.778	-0.761132	0.334954	-2.27235	0.0230653	0.147645
Flot1	86.031	0.616478	0.271381	2.27163	0.0231087	0.147837
Gm8618	39.8577	-0.761328	0.33532	-2.27045	0.02318	0.148208
Dgkq	42.2431	0.648899	0.285888	2.26977	0.0232217	0.148308
Pafah1b2	223.645	0.350993	0.154639	2.26976	0.0232223	0.148308
mt-Atp8	360.517	-0.775382	0.341651	-2.26951	0.0232372	0.148317
Ak4	8.77055	-0.880741	0.388277	-2.26833	0.023309	0.14852
Cebpzos	65.0273	-0.746851	0.329221	-2.26854	0.0232961	0.14852
Dut	136.464	-0.871572	0.384177	-2.26867	0.0232882	0.14852
Pea15a	110.999	0.481062	0.21211	2.26799	0.0233299	0.148568
Agrn	244.317	0.697883	0.307832	2.26709	0.0233847	0.148752
Tubgcp3	37.9312	-0.598646	0.264061	-2.26707	0.0233857	0.148752
Rhobtb3	56.7411	-0.670883	0.295985	-2.26661	0.023414	0.148847
Qk	526.856	-0.439559	0.193953	-2.26632	0.023432	0.148876
Plbd2	95.8348	0.736825	0.325256	2.26537	0.0234899	0.149074
Rps6	1756.18	-0.730439	0.322412	-2.26555	0.0234792	0.149074
2610021A01Rik	35.0431	-0.768521	0.339382	-2.26447	0.0235451	0.149339
Rnaset2a	69.0035	-0.633072	0.279605	-2.26417	0.0235637	0.149372
Ptcd3	131.433	-0.400266	0.176825	-2.26362	0.0235972	0.149498
Rab1b	75.8288	0.407412	0.180058	2.26268	0.0236556	0.149783
Nfe2l3	31.1697	-0.785918	0.347379	-2.26242	0.0236712	0.149796
Hmbox1	42.925	-0.652217	0.288381	-2.26165	0.0237188	0.150009
Tmprss13	144.98	0.694683	0.307186	2.26144	0.0237318	0.150009
Gm17494	11.3122	-0.980878	0.433845	-2.2609	0.0237656	0.1501
Nupr1	328.638	0.844244	0.373432	2.26077	0.0237733	0.1501
Abca3	95.9725	0.494299	0.218807	2.25907	0.023879	0.15017
Cnnm4	30.5408	-0.58506	0.258852	-2.26021	0.0238081	0.15017
Hmgb1	1152.85	-0.402328	0.178055	-2.25957	0.0238479	0.15017
Pdk2	49.2709	0.606245	0.26832	2.25941	0.0238581	0.15017
Ppp2r5b	25.588	0.720027	0.318723	2.2591	0.0238773	0.15017
Rhebl1	28.4331	-0.552441	0.244462	-2.25983	0.0238321	0.15017
Tut7	248.301	0.369089	0.163355	2.25942	0.023857	0.15017
Dock8	31.557	-0.689232	0.305182	-2.25843	0.0239191	0.150337
Ddx59	12.2521	-0.802752	0.355538	-2.25785	0.0239549	0.150477
Trim30a	92.5066	0.514869	0.228067	2.25754	0.0239746	0.150515
Prdm10	16.4474	-0.646776	0.286656	-2.25627	0.0240534	0.150925
Bola3	92.9882	-0.576369	0.255485	-2.25598	0.0240717	0.150954
Snhg16	15.4237	-0.783493	0.347369	-2.25551	0.0241014	0.151056
Rb1	310.987	-0.459975	0.203978	-2.25502	0.0241319	0.151161
Topbp1	135.526	-0.883604	0.391895	-2.25469	0.0241526	0.151206
2810459M11Rik	10.1876	-0.937862	0.416075	-2.25407	0.0241918	0.151366
Micos13	151.241	-0.883215	0.391882	-2.25378	0.0242101	0.151395
Gpsm1	10.0896	0.731889	0.324865	2.2529	0.0242655	0.151656
Zbed3	14.8332	-0.9002	0.399636	-2.25255	0.0242877	0.151709
Atl2	65.2784	-0.721189	0.320223	-2.25215	0.0243129	0.151781
Tmem18	33.9712	-0.524109	0.232793	-2.25139	0.0243608	0.151995
Dlc1	84.4473	-0.532935	0.236787	-2.2507	0.0244048	0.152184
2610001J05Rik	112.956	-0.742658	0.33015	-2.24946	0.0244834	0.152418
Pgam5	66.8439	-0.51018	0.226792	-2.24955	0.0244772	0.152418
Tex2	46.2604	-0.715971	0.318237	-2.24981	0.0244612	0.152418
Bcar1	53.2498	-0.819805	0.364583	-2.24861	0.0245373	0.152507
Psmd14	89.0053	-0.480697	0.213761	-2.24876	0.0245279	0.152507
Tomm22	119.876	-0.582191	0.258915	-2.24858	0.0245391	0.152507
2610005L07Rik	10.9229	0.873579	0.388653	2.24771	0.0245947	0.152768
Rnaseh2c	61.6016	-0.579853	0.258	-2.24749	0.0246084	0.152768
Tmem167	146.731	-0.413199	0.183893	-2.24695	0.0246435	0.1529
Ndst1	450.268	0.330855	0.147294	2.24622	0.02469	0.153018
Tcaf1	156.982	0.562119	0.250236	2.24635	0.0246816	0.153018
Irf2bp1	153.613	-0.367749	0.163747	-2.24584	0.0247142	0.153028
Rps12-ps4	31.1598	-0.727572	0.323983	-2.24571	0.0247224	0.153028
Tnrc18	114.76	0.660655	0.294207	2.24555	0.024733	0.153028
Tomm70a	232.808	-0.344033	0.153231	-2.24519	0.0247562	0.153086
Abcf2	83.3767	-0.457817	0.20402	-2.24398	0.0248337	0.15348
Ggta1	40.8161	0.815786	0.363641	2.24338	0.0248723	0.153633
Rpl5	1438.53	-0.750365	0.334633	-2.24235	0.0249387	0.153957
Ankrd11	512.443	0.500528	0.22325	2.24201	0.024961	0.154009
Haghl	27.9844	0.601273	0.268401	2.2402	0.0250777	0.154472
Xpot	86.874	-0.699628	0.312251	-2.2406	0.0250523	0.154472
Zc3h15	575.689	0.297478	0.13278	2.24039	0.0250659	0.154472
mt-Nd1	6578.44	-0.721502	0.322209	-2.23924	0.0251404	0.154772
Tns1	20.9812	0.747219	0.333745	2.23889	0.0251628	0.154824
Golm1	42.1013	0.582241	0.260118	2.23838	0.0251965	0.154946
1110038B12Rik	134.544	-0.703365	0.314564	-2.236	0.0253518	0.155793
Errfi1	267.261	0.516141	0.230871	2.23562	0.0253764	0.155793
Six5	25.9301	-0.571269	0.255517	-2.23574	0.0253688	0.155793
C130021I20Rik	176.414	0.881775	0.394464	2.23538	0.0253927	0.155807
Cept1	150.084	-0.877885	0.392875	-2.23451	0.0254493	0.156069
Plin3	158.217	0.438366	0.196235	2.23388	0.0254907	0.156236
Dad1	278.374	0.405384	0.181603	2.23225	0.0255983	0.156708
Dusp1	760.796	-0.616602	0.276246	-2.23207	0.0256101	0.156708
Gm43205	30.188	-0.974492	0.436511	-2.23246	0.0255847	0.156708
1110008P14Rik	91.7835	0.543246	0.243416	2.23175	0.0256312	0.156751
Jcad	18.5346	0.666412	0.298713	2.23095	0.0256847	0.156992
Nhp2	116.179	-0.605364	0.271417	-2.23039	0.0257218	0.157132
Nacc2	66.5866	0.519773	0.233141	2.22944	0.0257848	0.157431
Eed	103.441	-0.544397	0.244226	-2.22907	0.025809	0.157492
Mrpl39	40.9012	-0.644036	0.288974	-2.2287	0.0258341	0.157558
Abl1	56.6999	-0.48306	0.216865	-2.22747	0.0259159	0.157808
Prcp	14.818	-0.674148	0.3026	-2.22785	0.0258903	0.157808
Prkci	130.151	-0.916175	0.411313	-2.22744	0.0259177	0.157808
Gm8731	12.3991	-0.953945	0.428334	-2.22711	0.0259402	0.157858
Gm10110	76.156	-0.616049	0.27669	-2.2265	0.0259809	0.157977
Polh	48.0808	-0.571141	0.256532	-2.22639	0.0259881	0.157977
Cenpk	34.8364	-0.966947	0.434386	-2.22601	0.0260137	0.158035
Rfxap	32.314	-0.621375	0.279166	-2.22582	0.0260262	0.158035
Cnot8	56.4887	-0.680336	0.305832	-2.22454	0.0261118	0.158407
Pde4b	678.193	0.743241	0.334119	2.22448	0.026116	0.158407
Ccdc181	86.213	0.593133	0.266777	2.22333	0.0261937	0.158514
Csrp1	944.987	0.464756	0.209037	2.22332	0.026194	0.158514
Krt18	2312.86	0.507998	0.228503	2.22316	0.0262049	0.158514
Sfrp1	18.7215	0.784408	0.352796	2.2234	0.0261885	0.158514
mt-Rnr1	7134.93	-0.68003	0.305796	-2.22381	0.0261615	0.158514
Kmt2e	914.516	0.271081	0.12196	2.22271	0.0262355	0.158613
Gapdh	120.264	-0.593658	0.267143	-2.22225	0.0262664	0.158713
Jmjd8	73.9578	0.60466	0.272137	2.2219	0.0262902	0.15877
Apaf1	24.8655	-0.827423	0.372447	-2.22159	0.0263113	0.158811
Dhrs13	21.4158	-0.764215	0.344084	-2.22101	0.02635	0.158863
Dnai1	43.3686	0.941732	0.424057	2.22077	0.0263667	0.158863
Orc5	38.9541	-0.520332	0.234256	-2.22121	0.0263366	0.158863
Orc6	26.3956	-0.621652	0.279973	-2.2204	0.0263914	0.158863
Spef2	28.6647	0.872762	0.393039	2.22055	0.0263817	0.158863
Ltbp3	352.291	0.502405	0.226324	2.21985	0.0264289	0.159003
Nat14	4.72522	0.945407	0.425994	2.2193	0.0264666	0.159144
Ostf1	109.54	-0.562763	0.253684	-2.21836	0.0265305	0.159442
Kctd2	161.118	0.511547	0.230681	2.21755	0.0265854	0.159642
Saysd1	24.8116	-0.707558	0.319087	-2.21745	0.0265926	0.159642
Ahr	94.3422	-0.563808	0.254441	-2.21587	0.0267007	0.160118
Il4ra	81.2853	0.513446	0.231704	2.21596	0.0266943	0.160118
Adi1	64.8539	-0.423381	0.191167	-2.21472	0.0267796	0.160504
Tnip2	38.7336	0.496706	0.22435	2.21398	0.0268303	0.160721
Gid4	90.5769	-0.63305	0.286016	-2.21334	0.0268743	0.160898
Gabarapl2	861.914	-0.923083	0.417168	-2.21274	0.0269159	0.160973
Snrpc	200.3	-0.640089	0.289272	-2.21276	0.0269144	0.160973
Kat6b-ps2	26.7955	-0.950222	0.429663	-2.21156	0.0269974	0.161374
Ccdc80	10.397	0.943989	0.4269	2.21127	0.0270174	0.161407
Cdc42ep3	110.197	-0.504942	0.228477	-2.21004	0.0271026	0.161655
Utrn	266.578	0.367636	0.16632	2.21042	0.0270763	0.161655
Zfp143	40.3903	-0.652684	0.295308	-2.21018	0.0270926	0.161655
Dpf2	93.0655	-0.45354	0.205261	-2.20958	0.0271344	0.161758
Mtr	57.8748	-0.572058	0.258939	-2.20924	0.0271578	0.16181
Cib2	13.3143	0.722085	0.326972	2.2084	0.0272163	0.161922
Trip11	206.18	0.386005	0.174787	2.20843	0.0272145	0.161922
Zbtb33	80.3977	-0.439514	0.199024	-2.20835	0.0272202	0.161922
Cd74	6.56999	0.898067	0.406761	2.20785	0.0272547	0.161953
Nelfcd	127.715	0.587047	0.265873	2.208	0.0272441	0.161953
Esam	7.55575	0.941214	0.426431	2.20719	0.0273006	0.162139
Zfand2b	30.6884	0.565596	0.256298	2.20679	0.0273288	0.16222
Tmsb4x	2656.06	-0.933058	0.422941	-2.20612	0.0273757	0.162412
Tank	62.7717	-0.669192	0.303509	-2.20485	0.0274645	0.162851
Plekhm3	27.6724	0.545742	0.247625	2.2039	0.0275312	0.16316
Depp1	16.1857	-0.798307	0.362362	-2.20307	0.0275901	0.163422
Rock2	530.459	0.347399	0.157771	2.20191	0.0276715	0.163816
Cmc1	37.2025	-0.774622	0.351976	-2.20078	0.0277517	0.164203
Filip1l	23.4424	0.844519	0.38382	2.2003	0.0277857	0.164308
Lipt1	25.6517	-0.58207	0.264564	-2.20011	0.0277989	0.164308
Lrrn2	6.01348	0.872506	0.396618	2.19987	0.0278162	0.164323
Gm15464	90.7506	-0.804866	0.366015	-2.199	0.0278782	0.164601
Eif3i	282.932	-0.304385	0.138443	-2.19863	0.0279041	0.164667
Patj	96.7961	0.437329	0.199103	2.19649	0.0280566	0.165479
Ak6	30.2376	-0.627022	0.285616	-2.19533	0.0281398	0.16553
Ate1	167.946	0.335142	0.152655	2.19542	0.0281335	0.16553
Gm20762	9.80816	-0.913079	0.415805	-2.19593	0.0280967	0.16553
Mbtps1	305.848	0.259221	0.118052	2.19581	0.0281052	0.16553
Med17	66.5232	-0.41063	0.187014	-2.19572	0.028112	0.16553
Fnta	140.226	-0.356075	0.162224	-2.19496	0.0281662	0.165597
Cwc22	141.041	-0.765291	0.348729	-2.19452	0.0281982	0.1656
Man2a1	59.0039	-0.666937	0.303936	-2.19433	0.0282114	0.1656
Nsmce2	78.2301	-0.476644	0.217179	-2.19471	0.0281844	0.1656
4833420G17Rik	89.1887	0.36365	0.165827	2.19295	0.0283107	0.165841
Add1	208.351	0.318136	0.145051	2.19328	0.0282874	0.165841
Atp5e	294.065	-0.783478	0.357183	-2.19349	0.0282719	0.165841
Dennd4a	33.1025	-0.534958	0.243946	-2.19294	0.028312	0.165841
Coro1c	171.499	0.446483	0.203689	2.19198	0.0283807	0.166089
Nfatc3	194.198	-0.314729	0.143585	-2.19193	0.0283844	0.166089
Gpc4	21.0053	-0.828718	0.378201	-2.19121	0.0284368	0.166308
Idi1	22.3349	-0.945954	0.431914	-2.19014	0.0285138	0.166386
Mndal	4.08064	0.911489	0.416133	2.19038	0.0284969	0.166386
Rpia	113.755	-0.342713	0.156491	-2.18999	0.028525	0.166386
Ubxn6	76.2829	0.468312	0.213841	2.19	0.0285243	0.166386
Ypel3	245.06	0.693443	0.316593	2.19033	0.0285006	0.166386
Nr1h3	14.2268	0.683877	0.312346	2.18948	0.0285618	0.166513
Mbd5	42.8829	0.463085	0.211525	2.18927	0.0285771	0.166515
Npepl1	23.6905	-0.606279	0.277113	-2.18784	0.0286815	0.167036
Anp32e	295.316	-0.441788	0.202061	-2.18641	0.0287854	0.167483
Gm6177	29.6258	-0.57077	0.261058	-2.18637	0.0287885	0.167483
Tbc1d31	29.8298	-0.698539	0.31955	-2.18601	0.028815	0.167549
Wdyhv1	37.942	-0.74578	0.34124	-2.1855	0.0288524	0.167679
Stoml1	41.5513	0.520836	0.238357	2.1851	0.0288812	0.167697
Stx6	80.3825	-0.462187	0.211523	-2.18504	0.0288858	0.167697
Otud7b	145.559	0.518805	0.237486	2.18457	0.0289205	0.167724
Rbbp5	86.2887	-0.353066	0.161609	-2.1847	0.0289111	0.167724
Cox5a	492.032	-0.45503	0.208357	-2.1839	0.0289698	0.167922
Lrrk1	33.9835	0.785606	0.359846	2.18317	0.0290231	0.168143
Pdlim3	267.867	-0.586761	0.268873	-2.1823	0.0290876	0.168278
Peg3	40.4299	0.893088	0.409253	2.18224	0.0290918	0.168278
Srp54a	247.568	-0.790418	0.362181	-2.18239	0.029081	0.168278
Rps7	2777.89	-0.739713	0.33903	-2.18185	0.0291207	0.168354
Zfp866	30.1422	0.568289	0.260486	2.18165	0.0291352	0.168354
Srsf11	728.542	0.404653	0.185526	2.18112	0.0291749	0.168495
Nol7	266.918	-0.382281	0.17531	-2.18059	0.0292134	0.168554
Tbc1d9b	121.414	0.571392	0.262038	2.18057	0.0292155	0.168554
Abhd3	5.49133	-0.915998	0.420224	-2.17978	0.0292736	0.16863
H2-Q7	449.085	-0.617733	0.283393	-2.17978	0.0292741	0.16863
Tnf	103.364	-0.870078	0.399094	-2.18013	0.0292475	0.16863
Eapp	149.058	0.409051	0.187697	2.17931	0.0293085	0.16874
Cib1	96.7273	-0.544466	0.249937	-2.17841	0.0293754	0.169038
Mta2	142.904	-0.444593	0.204167	-2.17759	0.0294365	0.169302
Gsto1	143.819	-0.32584	0.149672	-2.17702	0.0294788	0.169406
Nphp1	24.7567	-0.616767	0.283318	-2.17694	0.0294851	0.169406
Nsun5	13.9869	-0.751806	0.345403	-2.17661	0.0295098	0.16946
9930104L06Rik	15.5327	-0.641342	0.294763	-2.17579	0.0295713	0.169665
AU040320	118.93	0.367926	0.169105	2.17572	0.029576	0.169665
Sec24b	56.9762	-0.560542	0.257665	-2.17547	0.0295947	0.169678
Unc93b1	37.3159	-0.819231	0.376609	-2.17528	0.0296088	0.169678
Agtrap	150.297	0.71017	0.326768	2.17332	0.0297565	0.170408
Tmem267	18.8298	-0.867778	0.399313	-2.17318	0.0297669	0.170408
St6galnac4	21.7055	0.899437	0.413921	2.17297	0.0297828	0.170411
Anxa6	433.544	0.426575	0.196395	2.17202	0.0298538	0.17073
Mapk13	70.9567	0.371013	0.170856	2.1715	0.0298934	0.170868
Dmac1	58.1794	-0.500074	0.230423	-2.17024	0.0299885	0.17119
Hnrnph2	253.895	-0.610451	0.28126	-2.17041	0.0299757	0.17119
Rbm4	15.6971	-0.727796	0.335368	-2.17014	0.029996	0.17119
Lpgat1	198.453	-0.41692	0.19215	-2.16977	0.0300246	0.171255
Trappc6b	67.2064	-0.661299	0.304804	-2.16959	0.0300382	0.171255
Zcchc8	48.2349	-0.432272	0.199273	-2.16924	0.0300646	0.171317
Dctn2	296.683	0.45027	0.207736	2.16751	0.030196	0.171538
Ddrgk1	140.096	0.348737	0.160857	2.16799	0.0301592	0.171538
Emd	211.256	-0.330014	0.152224	-2.16795	0.0301627	0.171538
Pnpla8	162.678	-0.377047	0.173905	-2.16811	0.03015	0.171538
Raf1	29.5497	-0.760562	0.350868	-2.16766	0.0301845	0.171538
Spidr	32.0897	-0.576092	0.265757	-2.16774	0.0301787	0.171538
Pdia4	134.524	0.787844	0.363581	2.1669	0.0302425	0.171715
Adprs	44.9322	-0.528521	0.243967	-2.16636	0.0302835	0.171833
C1qtnf6	14.5031	0.791325	0.365302	2.16622	0.0302943	0.171833
Il17ra	68.3547	0.600757	0.277435	2.1654	0.0303572	0.172014
Zxdb	26.4163	-0.847915	0.391547	-2.16555	0.0303454	0.172014
Helz2	16.7497	-0.842898	0.389297	-2.16518	0.0303737	0.17202
Rps11	2601.36	-0.750548	0.346855	-2.16386	0.0304748	0.172424
Sh2d4a	32.7089	-0.699475	0.323255	-2.16385	0.0304761	0.172424
Larp7	153.041	-0.387048	0.178973	-2.1626	0.0305722	0.172879
Mmp14	568.99	0.673645	0.311567	2.16212	0.0306088	0.172935
Zfp277	60.5536	-0.491058	0.227125	-2.16207	0.0306132	0.172935
Zbtb38	208.797	0.40322	0.186519	2.16181	0.0306326	0.172956
Rgma	107.587	-0.48882	0.226147	-2.16151	0.0306557	0.172999
Emc4	124.756	-0.746431	0.345422	-2.16092	0.0307013	0.173168
Tmem106a	19.163	0.780055	0.361022	2.16069	0.0307195	0.173183
Porcn	19.0191	0.646617	0.299293	2.16048	0.0307353	0.173184
Uba2	78.0897	-0.637807	0.295294	-2.1599	0.0307802	0.173349
Ccng2	30.5147	-0.928914	0.430141	-2.15955	0.0308071	0.173413
Nol10	72.823	-0.551929	0.255641	-2.159	0.03085	0.173566
Cited2	176.831	-0.541697	0.25102	-2.15799	0.030929	0.173853
Mindy4	12.1618	0.675727	0.313135	2.15794	0.0309322	0.173853
Nup37	13.8701	-0.726392	0.336695	-2.15742	0.0309731	0.173994
Hnrnpul2	218.965	-0.511739	0.237266	-2.15682	0.0310197	0.17408
Tmem238	70.7007	-0.601654	0.278944	-2.1569	0.0310133	0.17408
Poldip2	130.449	-0.35188	0.163194	-2.15621	0.031067	0.174258
Creb5	164.742	0.449396	0.208464	2.15575	0.0311032	0.174285
Kdm1b	33.7966	-0.514381	0.238594	-2.15588	0.0310929	0.174285
Atg2b	52.7641	-0.718081	0.333132	-2.15554	0.0311195	0.174288
Cisd3	115.83	0.589807	0.273702	2.15493	0.0311676	0.17447
Arcn1	148.51	-0.662854	0.307677	-2.15439	0.03121	0.174619
Luc7l2	628.534	0.322339	0.149713	2.15304	0.0313154	0.17498
Polr3g	26.3318	-0.605008	0.280961	-2.15335	0.0312909	0.17498
Sdcbp2	14.0151	0.717831	0.33342	2.15293	0.0313242	0.17498
Tnfaip3	16.8798	-0.893006	0.414819	-2.15276	0.0313375	0.17498
Nuak1	31.7348	0.851381	0.395627	2.15198	0.0313991	0.175236
Gnpda1	68.1373	-0.914128	0.425002	-2.15088	0.0314859	0.175368
Stom	12.1991	0.797611	0.37078	2.15117	0.0314628	0.175368
Tapbp	412.118	0.482734	0.22443	2.15094	0.0314812	0.175368
Tmem179b	122.105	-0.708388	0.329257	-2.15148	0.0314386	0.175368
Gm10478	36.575	0.69072	0.321206	2.1504	0.0315238	0.175491
Abl2	172.508	0.310689	0.144549	2.14937	0.0316052	0.175855
[truncated: 9,110 more rows]

## Sheet: LuP KO vs Lu V KO
Upregulated in LuParousKO
Downregulated in LuParousKO
FDR=0.05
Name	baseMean	log2FoldChange	lfcSE	stat	pvalue	padj
Clec2d	60.8935	-4.42712	0.393444	-11.2522	2.25787e-29	2.45679e-25
Bst2	198.248	-2.6629	0.255983	-10.4026	2.41145e-25	1.31195e-21
Lamtor2	270.28	-2.68748	0.270455	-9.93689	2.8768e-23	1.04342e-19
Sumo2	933.012	-2.03678	0.221365	-9.201	3.54638e-20	9.64703e-17
Rps27	2171.67	-2.68684	0.300692	-8.9355	4.0535e-19	8.82122e-16
Rps27a	5331.69	-1.83363	0.212686	-8.62127	6.62152e-18	1.20081e-14
Bax	49.3985	-2.95503	0.352309	-8.3876	4.96155e-17	7.71237e-14
Tnfrsf12a	238.296	-2.22339	0.275059	-8.08333	6.3023e-16	8.57191e-13
Kat6b-ps2	58.2426	-2.92186	0.368229	-7.93492	2.10637e-15	2.29194e-12
Rpl35a	3937.75	-1.74518	0.21967	-7.94455	1.94904e-15	2.29194e-12
Raly	92.3752	-2.73109	0.351352	-7.77307	7.66055e-15	7.09154e-12
Rps27a-ps1	79.8892	-2.35455	0.303013	-7.77045	7.82083e-15	7.09154e-12
Polr2k	276.346	-1.79281	0.233123	-7.69039	1.4669e-14	1.2278e-11
Plac8	110.351	-2.73779	0.356446	-7.68082	1.58075e-14	1.22858e-11
Spp1	129.037	2.79542	0.365388	7.65056	2.00101e-14	1.45154e-11
Ndufb1	430.876	-2.03871	0.27268	-7.47657	7.62889e-14	5.18812e-11
mt-Nd3	324.29	-2.06235	0.282153	-7.30932	2.68505e-13	1.71859e-10
Cox7c	634.693	-2.65635	0.370154	-7.17633	7.16067e-13	4.32862e-10
Ndufb3	410.612	-1.79137	0.251089	-7.13443	9.71886e-13	5.51377e-10
Prom2	129.086	-2.36618	0.332237	-7.12195	1.06414e-12	5.51377e-10
Snhg3	194.358	-1.84794	0.259423	-7.12327	1.05399e-12	5.51377e-10
Ndufb4	183.891	-2.06284	0.294704	-6.9997	2.56503e-12	1.26864e-09
Cox7b	688.34	-1.58358	0.230129	-6.88129	5.93136e-12	2.80605e-09
Atp5g3	1611.59	-1.68342	0.245003	-6.87101	6.3748e-12	2.89018e-09
Rps21	4283.21	-1.49593	0.218467	-6.84738	7.52131e-12	3.27357e-09
mt-Nd6	334.408	-1.96437	0.287257	-6.83835	8.01091e-12	3.35257e-09
Gm16630	33.7353	-2.71222	0.397576	-6.82189	8.98511e-12	3.52342e-09
H3f3a	3345.83	-1.47575	0.216527	-6.81555	9.3906e-12	3.52342e-09
Rpl12	2604.2	-1.5141	0.222097	-6.81729	9.27725e-12	3.52342e-09
Cbr2	83.3424	2.46391	0.362486	6.79725	1.06634e-11	3.74287e-09
Micos13	149.883	-1.78349	0.262232	-6.8012	1.03754e-11	3.74287e-09
Rpl30	3192.83	-1.40262	0.206558	-6.79042	1.11808e-11	3.80182e-09
Cox6c	1495.55	-1.45993	0.216896	-6.73101	1.68493e-11	5.39226e-09
Pin4	201.672	-1.83086	0.271834	-6.73521	1.63695e-11	5.39226e-09
Arpc3	374.919	-1.6056	0.239505	-6.70384	2.03011e-11	6.31131e-09
Bdnf	90.9158	-2.40134	0.364178	-6.59388	4.28492e-11	1.29512e-08
mt-Rnr2	17801.4	-1.47902	0.225155	-6.56891	5.06859e-11	1.49058e-08
Hspe1	450.263	-1.57732	0.241237	-6.5385	6.21409e-11	1.77936e-08
Gm37065	20.0128	-2.97046	0.455041	-6.52789	6.67036e-11	1.85883e-08
Rps25	3261.54	-1.35934	0.208352	-6.52427	6.83331e-11	1.85883e-08
Gm15965	355.061	-2.02422	0.310588	-6.51738	7.15476e-11	1.8988e-08
Rpl37a	3314.99	-1.40297	0.215652	-6.50572	7.73219e-11	2.00319e-08
Atp5md	406.403	-1.72068	0.264883	-6.49599	8.24909e-11	2.05061e-08
Rnf10	185.531	-1.57905	0.243238	-6.49182	8.4806e-11	2.05061e-08
mt-Atp8	366.164	-1.56591	0.241185	-6.49259	8.43738e-11	2.05061e-08
H2-Q4	126.294	-1.7709	0.273441	-6.47637	9.39535e-11	2.17655e-08
Rpl37	4934.22	-1.38672	0.214217	-6.47343	9.58022e-11	2.17655e-08
Tpt1	11006.1	-1.50493	0.23249	-6.4731	9.60152e-11	2.17655e-08
Uqcrb	424.146	-1.54165	0.23863	-6.46043	1.04409e-10	2.31851e-08
Gm8885	22.3664	-3.16128	0.490153	-6.44958	1.12161e-10	2.44086e-08
Hnrnpa0	1331.43	-1.35656	0.211907	-6.40166	1.53701e-10	3.25688e-08
Srp54a	239.218	-1.58797	0.248131	-6.39974	1.55645e-10	3.25688e-08
Rpl38	2703.86	-1.44754	0.226305	-6.39642	1.5906e-10	3.26553e-08
Gm43778	134.484	-2.49689	0.391712	-6.3743	1.83806e-10	3.7037e-08
Rpl34	3278.5	-1.67112	0.2626	-6.36376	1.96879e-10	3.89499e-08
Cntfr	76.491	-2.61202	0.412837	-6.327	2.49979e-10	4.7962e-08
Metrn	37.1495	-2.412	0.381271	-6.32621	2.51248e-10	4.7962e-08
Clic1	456.391	-1.69291	0.26897	-6.29402	3.09338e-10	5.8033e-08
Fcgbp	215.866	1.72972	0.275908	6.26922	3.62869e-10	6.69217e-08
Gas5	2282.03	-1.39996	0.224023	-6.24921	4.12544e-10	7.48148e-08
Cops9	407.607	-1.42066	0.231015	-6.14966	7.76489e-10	1.34111e-07
Eef1a1	6684.63	-1.6704	0.271444	-6.15375	7.56707e-10	1.34111e-07
Gm10275	34.4059	-2.78729	0.453192	-6.15035	7.73133e-10	1.34111e-07
Olfr975	23.4343	-2.77449	0.451863	-6.14011	8.24652e-10	1.40204e-07
Tmed9	978.445	-1.31721	0.215024	-6.12587	9.01892e-10	1.47952e-07
Trf	1158.19	1.42663	0.232903	6.12543	9.04416e-10	1.47952e-07
Uqcrfs1	317.067	-1.67959	0.274252	-6.12427	9.11015e-10	1.47952e-07
Polr2l	114.406	-1.79553	0.294887	-6.08888	1.13703e-09	1.81941e-07
Ndufa1	309.52	-1.89119	0.31285	-6.04504	1.49372e-09	2.35552e-07
Atp5j	442.579	-1.48563	0.245999	-6.03916	1.54915e-09	2.40805e-07
Rpl41	3209.37	-1.56328	0.259382	-6.02695	1.67078e-09	2.56054e-07
Cldn7	537.992	-1.63417	0.271452	-6.0201	1.74308e-09	2.63423e-07
Uqcr11	311.494	-1.46796	0.244633	-6.00064	1.96535e-09	2.92945e-07
Stc1	97.8836	1.97633	0.329991	5.98906	2.1106e-09	3.06206e-07
Tomm7	1133.43	-1.39379	0.232701	-5.98963	2.10324e-09	3.06206e-07
Rps11	2500.67	-1.49071	0.25023	-5.95735	2.56354e-09	3.67024e-07
Gm16200	18.7332	-2.65669	0.446376	-5.95169	2.65384e-09	3.75018e-07
Rpl35	672.657	-1.6121	0.271841	-5.93032	3.02354e-09	4.21784e-07
mt-Atp6	1019.65	-1.6844	0.28417	-5.92743	3.07721e-09	4.23838e-07
Gabarapl2	733.154	-1.53992	0.261547	-5.88773	3.91526e-09	5.32525e-07
Rps27l	374.488	-1.4814	0.25268	-5.86275	4.55254e-09	6.11558e-07
Arl6ip5	100.374	-1.82547	0.314466	-5.80498	6.43744e-09	8.54217e-07
Cpe	139.486	1.85317	0.32055	5.7812	7.41707e-09	9.72351e-07
Ndufb6	184.761	-1.49485	0.259516	-5.76014	8.40424e-09	1.08865e-06
Gm10076	27.848	-2.40479	0.418537	-5.74569	9.15465e-09	1.1719e-06
Pde4b	388.653	1.57747	0.27623	5.71073	1.12495e-08	1.42333e-06
Rpl31	3909.81	-1.18941	0.209414	-5.67969	1.34941e-08	1.6877e-06
Amd1	753.412	-1.55677	0.275542	-5.64987	1.60567e-08	1.98537e-06
Muc1	124.76	1.62719	0.288468	5.6408	1.69265e-08	2.06941e-06
Sf3b6	178.264	-1.38762	0.246168	-5.63689	1.73152e-08	2.09341e-06
Mrps21	209.404	-1.47447	0.261832	-5.63135	1.78809e-08	2.13804e-06
H2bc4	448.439	-1.46375	0.26141	-5.59942	2.15067e-08	2.54363e-06
Gm3699	11.686	-2.78168	0.49995	-5.56392	2.63786e-08	3.08629e-06
Tmem245	1497.02	-1.89715	0.341782	-5.55074	2.8446e-08	3.29277e-06
Atp5j2	525.216	-1.31406	0.237026	-5.54395	2.95715e-08	3.31749e-06
Junb	1747.27	-1.14701	0.206895	-5.54394	2.95741e-08	3.31749e-06
Ndufs5	209.199	-1.44504	0.260563	-5.54582	2.92585e-08	3.31749e-06
Rmnd5a	358.49	-1.38528	0.250124	-5.53837	3.05293e-08	3.38969e-06
Usp2	152.576	1.50609	0.274003	5.49662	3.87134e-08	4.25495e-06
Greb1	19.5522	-2.44255	0.444606	-5.49374	3.93509e-08	4.28178e-06
Cd200	847.336	-1.50498	0.274324	-5.48613	4.10829e-08	4.42597e-06
Ndufa3	244.058	-1.3054	0.239051	-5.46076	4.7409e-08	5.05743e-06
Cav1	113.517	-1.63009	0.299091	-5.45014	5.03316e-08	5.22742e-06
Ccdc85b	67.8433	-1.89351	0.34745	-5.44974	5.04438e-08	5.22742e-06
Ppp1r14b	263.045	-1.43631	0.26341	-5.45275	4.95966e-08	5.22742e-06
Rpl36a	2930.9	-1.25111	0.229691	-5.44692	5.12488e-08	5.26074e-06
Rpl32	1662.67	-1.18751	0.218095	-5.44492	5.18292e-08	5.27059e-06
Fdx1	149.502	-1.41444	0.259943	-5.44133	5.28845e-08	5.32812e-06
Txn1	648.855	-1.43717	0.264837	-5.42662	5.74311e-08	5.7331e-06
Rpl39	4226.28	-1.50986	0.278482	-5.42174	5.9022e-08	5.83835e-06
Rpl27	1616.2	-1.39207	0.256946	-5.41774	6.03567e-08	5.91659e-06
Micos10	275.215	-1.39859	0.258663	-5.407	6.40889e-08	6.22635e-06
Rps3	1559.76	-1.24843	0.231251	-5.39858	6.71697e-08	6.46791e-06
Ndufa6	787.384	-1.17807	0.218728	-5.38598	7.2049e-08	6.87689e-06
Celf2	243.258	1.30792	0.243938	5.36169	8.24486e-08	7.80107e-06
Dcn	533.467	-1.52682	0.2853	-5.35162	8.71701e-08	8.17671e-06
Rps16	3218.83	-1.24386	0.233584	-5.32511	1.00894e-07	9.3831e-06
Rps17	3064.39	-1.11816	0.210114	-5.3217	1.02804e-07	9.47978e-06
Smg7	169.995	1.47417	0.278421	5.29478	1.19162e-07	1.08958e-05
Cyp39a1	58.7884	-1.65195	0.313658	-5.26674	1.38867e-07	1.25918e-05
Gm47551	16.1814	-2.44353	0.46423	-5.26361	1.41255e-07	1.27024e-05
C4b	95.4058	1.51509	0.28886	5.24506	1.56229e-07	1.38206e-05
Rnf25	18.2242	-2.41645	0.46059	-5.24642	1.55085e-07	1.38206e-05
Btg2	1616.06	-1.17697	0.224529	-5.24194	1.58895e-07	1.3943e-05
9530014B07Rik	110.522	-1.49804	0.286036	-5.23724	1.62995e-07	1.41884e-05
Swi5	914.606	-1.49576	0.286088	-5.22833	1.71048e-07	1.47713e-05
Rps20	4144.65	-1.25501	0.240339	-5.22185	1.77147e-07	1.51774e-05
mt-Co1	1568.53	-1.19856	0.229747	-5.21685	1.81992e-07	1.54707e-05
Slc2a3	17.5667	-2.40022	0.460455	-5.21271	1.86098e-07	1.56972e-05
Rps24	2690.21	-1.21248	0.233369	-5.19552	2.04146e-07	1.70871e-05
Rnf7	152.53	-1.50878	0.290927	-5.1861	2.14745e-07	1.7837e-05
Romo1	631.6	-1.1631	0.224427	-5.18255	2.18867e-07	1.80416e-05
Atp5mpl	559.259	-1.19701	0.231146	-5.17858	2.23578e-07	1.82914e-05
Tomm20	783.119	-1.17223	0.226455	-5.17642	2.26179e-07	1.83661e-05
Trappc6b	76.2279	-1.46017	0.282815	-5.16298	2.43054e-07	1.95901e-05
Slc24a3	67.5057	1.79045	0.348213	5.14184	2.72063e-07	2.1767e-05
Aph1a	454.219	-1.18195	0.230342	-5.13128	2.87783e-07	2.28567e-05
Atp9a	295.79	1.29885	0.253728	5.11905	3.07079e-07	2.40812e-05
Hmgn2	49.0499	-2.0631	0.403052	-5.11869	3.07672e-07	2.40812e-05
Tmem63a	138.056	1.45171	0.283684	5.11736	3.0984e-07	2.40812e-05
Chst1	177.951	1.46251	0.286214	5.10984	3.22433e-07	2.48822e-05
Mfge8	2776.44	1.1065	0.216601	5.10847	3.24774e-07	2.48864e-05
Rps12	10662.2	-1.36125	0.266922	-5.09982	3.39983e-07	2.58696e-05
Pcbp1	966.695	-1.0538	0.206844	-5.09468	3.49325e-07	2.63959e-05
Eif4a2	744.954	-1.08614	0.213622	-5.08441	3.68765e-07	2.73592e-05
Mgll	96.6399	1.66791	0.327915	5.08642	3.64893e-07	2.73592e-05
Snrpg	756.214	-1.49884	0.294816	-5.08398	3.69616e-07	2.73592e-05
mt-Cytb	5462.65	-1.36161	0.269074	-5.06034	4.18505e-07	3.07686e-05
Psma5	128.524	-1.43335	0.283969	-5.04757	4.47465e-07	3.2677e-05
Hibadh	93.701	-1.54085	0.305933	-5.03657	4.73952e-07	3.41528e-05
Txnip	472.402	-1.66112	0.329778	-5.0371	4.72634e-07	3.41528e-05
Gm50232	63.9744	-1.85931	0.369294	-5.03476	4.7844e-07	3.42494e-05
H2az1	1364.77	-1.29546	0.259028	-5.00124	5.69618e-07	4.05099e-05
Btf3	1248.79	-1.23532	0.247386	-4.9935	5.92953e-07	4.18956e-05
Map3k3	58.5176	1.70467	0.341538	4.99114	6.00237e-07	4.21367e-05
Ppia	556.895	-1.77833	0.356649	-4.98621	6.15743e-07	4.29481e-05
Rps3a1	4098.18	-1.07832	0.216594	-4.97854	6.40648e-07	4.44006e-05
Fam162a	125.969	-1.33972	0.269316	-4.9745	6.54152e-07	4.50495e-05
Aldoa	312.508	1.33167	0.268251	4.96427	6.89601e-07	4.71921e-05
Cttn	578.97	-1.34271	0.270942	-4.95573	7.2061e-07	4.88977e-05
Rpl22	2065.27	-1.01285	0.204412	-4.95494	7.23512e-07	4.88977e-05
Cox5a	533.472	-1.19512	0.24167	-4.94525	7.60474e-07	5.10785e-05
Uba52	140.142	-1.58666	0.321212	-4.93962	7.8274e-07	5.22515e-05
4933411E06Rik	15.9807	-2.21403	0.448829	-4.93289	8.10206e-07	5.37552e-05
Cd9	1095.65	-1.06179	0.215672	-4.92319	8.51431e-07	5.58098e-05
Pgk1	528.083	-1.07198	0.217707	-4.92398	8.48032e-07	5.58098e-05
Areg	1305.13	-1.18005	0.239903	-4.91886	8.70504e-07	5.63807e-05
Rps2	910.036	-1.67484	0.340475	-4.91912	8.69338e-07	5.63807e-05
Rpl9	1322.3	-1.38711	0.282166	-4.91594	8.83572e-07	5.68884e-05
H3f3b	6651.66	-1.01107	0.20646	-4.89719	9.72172e-07	6.22247e-05
Sec61b	247.395	-1.16023	0.23713	-4.89279	9.94165e-07	6.32603e-05
Cp	674.894	1.18066	0.241911	4.88054	1.05794e-06	6.65399e-05
mt-Co3	739.069	-1.25384	0.256858	-4.88144	1.05315e-06	6.65399e-05
Lrrc17	68.3661	-1.64795	0.337828	-4.87809	1.07118e-06	6.6986e-05
mt-Tc	64.5081	-2.05383	0.421444	-4.87331	1.09745e-06	6.82361e-05
Retreg3	149.043	-1.69008	0.347584	-4.86235	1.15998e-06	7.17142e-05
Tinagl1	115.821	-1.41673	0.291561	-4.85912	1.17911e-06	7.24854e-05
Srp14	318.416	-1.21139	0.249937	-4.84679	1.25473e-06	7.67007e-05
Tmprss13	93.8967	1.59476	0.329683	4.83727	1.31634e-06	8.00173e-05
Hk2	147.036	-1.41152	0.292048	-4.83316	1.34381e-06	8.12333e-05
Hdac8	58.1181	-1.56849	0.325555	-4.8179	1.45074e-06	8.71809e-05
Tgfb2	140.961	1.53316	0.318289	4.81688	1.45822e-06	8.71809e-05
Rps29	5576.78	-1.16894	0.242989	-4.81067	1.50422e-06	8.94397e-05
Bnip2	165.559	1.24772	0.259459	4.80891	1.51758e-06	8.97433e-05
H1f0	230.829	-1.19212	0.247997	-4.80698	1.53226e-06	9.01218e-05
Gm11478	35.4703	-1.75332	0.366373	-4.78561	1.70469e-06	9.97245e-05
Hspa1b	369.428	-1.34353	0.280813	-4.78444	1.71463e-06	9.97694e-05
Clu	779.574	1.05487	0.220723	4.77915	1.76034e-06	0.000101885
Fam110a	244.424	1.39636	0.292332	4.77663	1.78254e-06	0.000102623
Rps18	2693.97	-1.23569	0.25904	-4.77025	1.83996e-06	0.000105372
Cd63	1577.12	-1.06946	0.224414	-4.76557	1.88325e-06	0.000107286
Dynll1	427.602	-1.15327	0.242125	-4.7631	1.90642e-06	0.00010748
Hyou1	437.238	-1.11601	0.234289	-4.76338	1.9038e-06	0.00010748
Acta2	49.0589	-1.87608	0.394607	-4.7543	1.99138e-06	0.000111122
Ddit4	209.888	-1.3932	0.293041	-4.75429	1.99143e-06	0.000111122
Foxa1	571.734	-1.62078	0.341194	-4.75032	2.03098e-06	0.000112751
Trappc2	17.3812	-2.17558	0.458188	-4.74821	2.0522e-06	0.00011335
Adam10	585.972	-1.06518	0.22478	-4.73875	2.15045e-06	0.000116623
Galnt11	124.687	-1.29488	0.273302	-4.7379	2.15947e-06	0.000116623
Gm13056	31.4873	-1.73301	0.365816	-4.73738	2.16504e-06	0.000116623
Psma1	302.559	-1.09672	0.231462	-4.73823	2.15588e-06	0.000116623
Tcf7l2	558.184	1.11051	0.234374	4.73817	2.15655e-06	0.000116623
Erh	233.17	-1.39808	0.295852	-4.7256	2.29434e-06	0.000122979
Slirp	182.054	-1.27234	0.27017	-4.70942	2.48426e-06	0.000132506
Rbm3	839.764	-1.08977	0.231657	-4.70424	2.54813e-06	0.00013525
Emc4	113.811	-1.28689	0.274508	-4.688	2.75889e-06	0.000145726
Pigp	65.8311	-1.61848	0.345593	-4.68319	2.82444e-06	0.000148468
Rps7	2278.7	-1.15669	0.247571	-4.67214	2.98076e-06	0.000155931
Gm3188	13.7387	-2.17467	0.46618	-4.66486	3.08827e-06	0.000160782
Timm23	116.79	-1.42135	0.305565	-4.65155	3.29451e-06	0.000170703
Ran	851.328	-1.09112	0.234743	-4.64813	3.34961e-06	0.000172735
Ndufa10	152.385	1.20903	0.260215	4.64626	3.3801e-06	0.000173485
mt-Nd1	6154.66	-1.14836	0.2474	-4.64171	3.45536e-06	0.000176515
Snta1	65.6627	1.45197	0.313274	4.63481	3.57271e-06	0.000181657
Atp5e	261.718	-1.36756	0.295999	-4.62015	3.83455e-06	0.000193166
Stk40	118.79	1.28669	0.278475	4.62049	3.82831e-06	0.000193166
Gm17241	12.6062	-2.20158	0.479535	-4.59107	4.40988e-06	0.000221124
Map2k1	124.13	-1.40935	0.307283	-4.58648	4.50775e-06	0.000224995
M6pr	120.715	-1.36142	0.297387	-4.57795	4.69545e-06	0.000233293
Itih2	61.0574	-2.00434	0.437985	-4.57626	4.73356e-06	0.000234118
Deptor	567.821	1.13699	0.248567	4.57418	4.78095e-06	0.000235392
Tmeff1	31.9512	-1.86019	0.407555	-4.56425	5.01276e-06	0.000245693
Gm29562	44.612	-1.61754	0.354555	-4.56217	5.06269e-06	0.000247027
Atp5g2	91.1287	-1.54512	0.340733	-4.53468	5.76909e-06	0.000280239
Rraga	259.011	-1.26077	0.278543	-4.52632	6.00189e-06	0.000290251
Ormdl2	119.245	-1.20041	0.265293	-4.52485	6.04395e-06	0.000290992
Slc44a4	32.994	-1.66927	0.36982	-4.51374	6.36954e-06	0.000305317
Cox6b1	545.228	-1.05831	0.23457	-4.51169	6.43118e-06	0.000305579
Zswim6	83.2781	1.49011	0.33022	4.51248	6.40725e-06	0.000305579
Kidins220	161.211	1.14194	0.253329	4.50772	6.55267e-06	0.000307326
Rpl5	1206.12	-1.16576	0.258595	-4.50805	6.54253e-06	0.000307326
Wnt5b	128.048	1.30477	0.289412	4.50835	6.53333e-06	0.000307326
Masp1	146.961	1.58594	0.352677	4.49686	6.89636e-06	0.000322057
Cox7c-ps1	35.6852	-1.58186	0.352078	-4.49293	7.02487e-06	0.000326656
Snu13	750.173	-1.14264	0.254598	-4.48801	7.18925e-06	0.000332877
Acaca	36.1294	1.72642	0.385091	4.48315	7.35482e-06	0.000339101
Agtr1a	1109.07	-1.39619	0.312398	-4.46928	7.84848e-06	0.00035936
Tmprss11a	108.527	-1.71716	0.384243	-4.46895	7.86028e-06	0.00035936
Rps15a	1918.1	-0.986862	0.221069	-4.46404	8.04281e-06	0.000366167
Gnb1	268.506	1.03546	0.232362	4.45626	8.3402e-06	0.000378124
Kansl2	159.122	-1.2586	0.282534	-4.45468	8.40202e-06	0.000379346
Anapc13	233.22	-1.13515	0.255274	-4.4468	8.71584e-06	0.000391889
Rpl27a	8348.04	-1.259	0.283417	-4.44222	8.90372e-06	0.000397468
Rpl36a-ps1	10.2225	-2.17021	0.488566	-4.44199	8.91298e-06	0.000397468
Morf4l1	2101.01	-1.05126	0.236776	-4.43989	9.00056e-06	0.000399273
mt-Rnr1	6623.69	-1.24733	0.280978	-4.43926	9.02684e-06	0.000399273
0610009B22Rik	18.0317	-1.97406	0.445451	-4.4316	9.35357e-06	0.000412049
Pkp4	178.768	1.26317	0.285115	4.43038	9.40678e-06	0.000412722
Vmp1	429.937	-1.19103	0.269305	-4.42261	9.75164e-06	0.000426135
Bola2	109.637	-1.17422	0.265903	-4.41598	1.00552e-05	0.000437645
Iscu	53.8281	-1.46897	0.33351	-4.40459	1.05984e-05	0.000459449
Lrp5	55.5991	-1.53057	0.347778	-4.40099	1.0776e-05	0.000465293
Sec61g	288.536	-1.04254	0.237119	-4.3967	1.0991e-05	0.000472699
Siva1	90.3908	-1.51195	0.344284	-4.39156	1.12541e-05	0.000482109
Ddx10	152.482	1.25786	0.286558	4.38955	1.13584e-05	0.000484005
Hnrnpul2	209.701	-1.04886	0.238976	-4.389	1.13873e-05	0.000484005
Gm28438	15.8249	-2.12962	0.486119	-4.38087	1.18209e-05	0.000500479
Gm45184	10.8392	-2.21632	0.506799	-4.37318	1.22452e-05	0.000516433
Gnl2	104.613	1.29018	0.295313	4.36885	1.24901e-05	0.000524727
Aldh6a1	47.6375	-1.48905	0.341182	-4.36439	1.27478e-05	0.000533494
Snrpc	166.254	-1.12743	0.259038	-4.35238	1.34665e-05	0.000561412
Leprot	281.029	-1.00911	0.231962	-4.35034	1.35928e-05	0.000564517
Gm12207	167.282	-1.37662	0.316937	-4.3435	1.40228e-05	0.000577058
Hadha	164.046	1.11298	0.25631	4.34233	1.40978e-05	0.000577058
Morf4l2	552.278	-0.988605	0.227674	-4.34219	1.41069e-05	0.000577058
Ndufab1	397.597	-1.19157	0.274276	-4.3444	1.39654e-05	0.000577058
Akirin1	201.52	-1.03329	0.23811	-4.33954	1.42783e-05	0.00058188
Churc1	30.0384	-1.77532	0.409509	-4.33525	1.45596e-05	0.000589203
Phf5a	150.013	1.12799	0.260198	4.33515	1.45663e-05	0.000589203
Chchd2	3655.39	-1.0433	0.240823	-4.33221	1.47617e-05	0.000594896
Ksr1	58.1311	1.52357	0.351972	4.32867	1.50012e-05	0.000602317
Acot1	409.313	-1.12258	0.260161	-4.31494	1.59646e-05	0.000638642
Glrx3	327.14	-0.962658	0.223273	-4.31157	1.62102e-05	0.000643734
Rps18-ps6	44.8406	-1.45183	0.336669	-4.31232	1.61549e-05	0.000643734
Prkar2a	150.956	1.17702	0.273142	4.30918	1.63862e-05	0.000648359
Reep4	121.654	-1.38183	0.320966	-4.30521	1.6683e-05	0.000657709
Erp44	126.836	-1.30051	0.302151	-4.30417	1.6761e-05	0.000658398
Unc50	74.0829	-1.76028	0.409186	-4.3019	1.69342e-05	0.000662809
Akt1s1	36.5687	-1.509	0.351159	-4.29721	1.72961e-05	0.0006721
Ltbp3	244.33	1.03017	0.239753	4.29681	1.73277e-05	0.0006721
Rpl11	1890.53	-0.910974	0.21203	-4.29643	1.73569e-05	0.0006721
Fbxl14	14.1112	-2.016	0.469757	-4.29158	1.77409e-05	0.000680896
Id3	235.497	-1.2173	0.283771	-4.28972	1.78902e-05	0.000680896
Marcks	774.717	-0.951578	0.221826	-4.28974	1.78879e-05	0.000680896
Rab1a	690.139	-1.12275	0.261733	-4.28967	1.78938e-05	0.000680896
Rplp1	7053.82	-1.06751	0.248857	-4.28963	1.78969e-05	0.000680896
Gm47968	69.7897	-1.43101	0.334232	-4.28147	1.85659e-05	0.000703886
Gpx4	42.6282	-1.54062	0.359935	-4.28027	1.86669e-05	0.000705258
Mrps14	136.922	-1.07837	0.251996	-4.2793	1.87484e-05	0.000705889
Podxl	710.384	-1.04598	0.2446	-4.27631	1.9002e-05	0.000712967
Uevld	30.1625	-1.54919	0.362981	-4.26797	1.97259e-05	0.000737586
Srp9	247.213	-1.00161	0.234748	-4.26674	1.9835e-05	0.000739125
Gm5963	13.2936	-1.93845	0.454829	-4.26193	2.02671e-05	0.000752649
Csn1s1	399.382	2.20319	0.517513	4.25725	2.06954e-05	0.000765939
Defb1	442.565	-1.5095	0.35506	-4.25138	2.12453e-05	0.000783628
Rps2-ps10	22.5086	-1.80584	0.425742	-4.24164	2.21892e-05	0.000815678
Gm15464	77.3396	-1.31046	0.30927	-4.23726	2.26261e-05	0.000828937
Rpl23a	8038.42	-0.877908	0.20729	-4.23517	2.28384e-05	0.000833907
1810037I17Rik	241.49	-1.14203	0.26975	-4.23368	2.29893e-05	0.000836611
Faap100	40.0855	1.65411	0.391198	4.22834	2.35427e-05	0.000851057
Gm8253	10.7451	-2.02232	0.478223	-4.22883	2.34909e-05	0.000851057
Actg1	3672.57	-1.11441	0.264035	-4.22069	2.43556e-05	0.000874631
Srsf5	1291.83	-0.859561	0.203635	-4.22108	2.43131e-05	0.000874631
Ubald2	130.999	-1.47128	0.34894	-4.21642	2.48217e-05	0.000888436
Kif26b	17.3614	1.91933	0.455971	4.20932	2.56143e-05	0.000913801
Igfals	81.5628	1.3425	0.319537	4.2014	2.6527e-05	0.00094327
Pygl	53.9969	1.60965	0.383528	4.19696	2.70525e-05	0.000958823
Rpl6	1566.92	-0.880249	0.210175	-4.18818	2.81203e-05	0.000993431
Ppp2r2a	358.533	1.05111	0.251016	4.18743	2.82128e-05	0.000993475
Arg2	242.46	-1.08732	0.259934	-4.18305	2.8763e-05	0.00100422
Irx1	395.256	-0.99475	0.237819	-4.18279	2.87947e-05	0.00100422
Meltf	36.4107	1.54928	0.370346	4.18333	2.87266e-05	0.00100422
Tm9sf2	536.958	-0.89904	0.215379	-4.17422	2.99008e-05	0.00103946
Dhx9	263.566	-0.998016	0.2393	-4.17057	3.03838e-05	0.00105288
Dnajc12	263.969	-1.32466	0.318207	-4.16289	3.14246e-05	0.0010855
Mcee	102.562	-1.22487	0.294345	-4.16135	3.16373e-05	0.00108938
Bri3	1372.26	-0.988875	0.237836	-4.15781	3.21316e-05	0.00110291
Lgr6	125.692	1.14305	0.275559	4.14811	3.35233e-05	0.00114707
Rps9	5781.93	-1.06534	0.256871	-4.14738	3.36303e-05	0.00114712
Esr1	199.142	-1.11893	0.270358	-4.1387	3.49274e-05	0.00118305
Hes1	552.995	-1.36372	0.329548	-4.13816	3.50097e-05	0.00118305
Suclg2	138.717	-1.30763	0.315889	-4.13951	3.48046e-05	0.00118305
Eif2ak2	71.0665	-1.30357	0.31507	-4.13738	3.51292e-05	0.00118341
Lsm8	109.729	-1.14225	0.276233	-4.13508	3.54833e-05	0.00119165
Tspan3	449.163	-1.06354	0.25765	-4.12786	3.66157e-05	0.00122589
Snord104	37.992	-1.56356	0.379674	-4.11816	3.81909e-05	0.00127167
Tmem258	403.445	-1.11991	0.271954	-4.11801	3.82166e-05	0.00127167
Rftn2	37.722	1.55599	0.378109	4.1152	3.86845e-05	0.00128331
Snrpe	379.461	-1.01116	0.245826	-4.11331	3.90029e-05	0.00128994
Lyrm4	102.014	1.21451	0.295321	4.11251	3.91374e-05	0.00129047
Calu	342.316	-1.0896	0.265291	-4.10719	4.00496e-05	0.00131259
Lsm5	21.2363	-1.85323	0.451139	-4.10789	3.99295e-05	0.00131259
Ap3s1	86.2015	-1.35798	0.331108	-4.10132	4.10802e-05	0.0013383
Xist	1804.68	-0.96793	0.235983	-4.10169	4.10137e-05	0.0013383
Amd2	17.216	-1.84841	0.45158	-4.09322	4.25433e-05	0.00138183
Polr1d	248.199	-1.17997	0.288666	-4.08767	4.35731e-05	0.00141107
Ifi47	31.4961	1.73302	0.424063	4.0867	4.37547e-05	0.00141274
Socs3	407.185	-1.43663	0.351622	-4.08574	4.39374e-05	0.00141445
Plekhm2	60.127	1.29426	0.317602	4.07511	4.59931e-05	0.00147625
Stxbp2	67.2125	1.33445	0.327524	4.07435	4.61435e-05	0.00147673
Mrps28	11.4897	-2.08103	0.511414	-4.06917	4.71808e-05	0.0015055
Mrps33	265.567	-1.17203	0.28812	-4.06786	4.74461e-05	0.00150954
Med31	22.8825	-1.79767	0.442309	-4.06427	4.81822e-05	0.00152849
Mfsd14a	58.3174	-1.43388	0.352902	-4.06312	4.84218e-05	0.00153162
Myo6	471.768	1.05907	0.260981	4.05803	4.9489e-05	0.00156084
Vta1	63.1529	-1.39715	0.344742	-4.05275	5.062e-05	0.0015919
Sting1	89.9198	1.23912	0.305862	4.05125	5.0945e-05	0.0015975
Pik3r3	40.7372	-1.36758	0.337698	-4.04971	5.12819e-05	0.00160344
Rpl31-ps17	30.0167	-1.60711	0.397356	-4.04452	5.24302e-05	0.00163465
Cstb	273.525	-1.16243	0.287499	-4.04325	5.27148e-05	0.00163883
Tm2d1	55.2302	-1.3041	0.32262	-4.04221	5.2949e-05	0.00164142
Rpl23	5695.23	-0.906007	0.224322	-4.03887	5.37099e-05	0.00166028
Gm49795	104.656	-1.60725	0.398082	-4.03748	5.40294e-05	0.00166283
Rps28	3852.72	-1.13734	0.281717	-4.03718	5.40981e-05	0.00166283
Slc7a2	926.322	-1.0641	0.263716	-4.03501	5.45989e-05	0.0016735
Tmprss6	19.6848	1.89659	0.470342	4.03235	5.5221e-05	0.00168781
Lsm1	48.8139	-1.29499	0.321398	-4.02923	5.59597e-05	0.00170559
Vgll4	203.781	1.02088	0.254059	4.01829	5.86212e-05	0.00178173
Zcrb1	169.927	1.13579	0.282772	4.01663	5.90361e-05	0.00178934
Cep120	58.9975	1.35452	0.337604	4.01215	6.01676e-05	0.00181353
Pdia4	101.191	1.31807	0.328491	4.01251	6.00765e-05	0.00181353
mt-Co2	154.775	-1.15369	0.287633	-4.01098	6.04677e-05	0.00181754
6820431F20Rik	377.37	-1.08425	0.27038	-4.01011	6.06912e-05	0.00181923
Mtch1	279.962	0.970494	0.242166	4.00756	6.13484e-05	0.00183085
P4ha2	47.1529	-1.40083	0.349569	-4.00731	6.14153e-05	0.00183085
B3galnt2	35.4691	-1.45261	0.363304	-3.99832	6.37924e-05	0.00189652
Kmt5c	40.6965	-1.45821	0.365183	-3.9931	6.52162e-05	0.00192831
Wnt7b	119.921	1.10445	0.276583	3.9932	6.51882e-05	0.00192831
Rpl26	3280.92	-0.982017	0.246344	-3.98636	6.70936e-05	0.00197844
Cbx3	1142.87	-0.917875	0.231389	-3.96681	7.28407e-05	0.00213633
Spint2	100.714	-1.21901	0.307296	-3.96688	7.28191e-05	0.00213633
Slc18b1	28.1632	-1.4842	0.374321	-3.96505	7.33804e-05	0.00214638
Cox7a2	568.607	-0.997613	0.251697	-3.96355	7.38443e-05	0.00215415
Cant1	78.466	1.18913	0.300242	3.96057	7.47709e-05	0.00217535
Tma7	359.891	-0.929159	0.234852	-3.95636	7.6102e-05	0.0022023
Zkscan7	34.0517	-1.52481	0.385349	-3.95696	7.59092e-05	0.0022023
Foxs1	16.5931	1.97917	0.500504	3.95436	7.67403e-05	0.00221488
Cbfb	103.705	-1.15323	0.2922	-3.9467	7.92355e-05	0.00227521
Tent5b	47.3155	1.3984	0.354324	3.94666	7.92487e-05	0.00227521
Ltbp1	95.1769	1.19917	0.303939	3.94543	7.96557e-05	0.00228088
2410006H16Rik	404.885	-1.31028	0.332805	-3.93708	8.24793e-05	0.00234936
Zdhhc6	95.5544	-1.17464	0.298347	-3.93717	8.24485e-05	0.00234936
Neurl1b	34.2214	1.60616	0.408469	3.93215	8.4191e-05	0.00239186
BC051077	29.9334	-1.57452	0.400718	-3.92925	8.52117e-05	0.00241149
Gtf2b	42.3434	-1.57355	0.400504	-3.92893	8.53252e-05	0.00241149
Sh3bp5	359.795	0.957288	0.244731	3.91159	9.16887e-05	0.00258462
Cdc42bpg	125.995	-1.17525	0.300525	-3.91065	9.20491e-05	0.00258808
Cdkn1b	210.135	-0.985587	0.252294	-3.9065	9.36412e-05	0.00262606
Mtx2	103.1	-1.17548	0.301526	-3.89843	9.68175e-05	0.00270815
Eif2s3x	394.636	-1.00592	0.25817	-3.89635	9.76539e-05	0.00272454
Sertad3	84.2548	-1.4009	0.359621	-3.89548	9.80041e-05	0.00272732
Sars	202.626	1.17517	0.301901	3.89257	9.91882e-05	0.00275323
B2m	2672.85	-0.956968	0.24623	-3.88647	0.000101711	0.00281608
Fstl3	20.0984	1.71392	0.441177	3.88488	0.000102382	0.00282747
Fhod1	101.075	-1.47297	0.379667	-3.87964	0.000104612	0.00286775
Hspb11	23.743	-1.71253	0.44142	-3.87959	0.000104632	0.00286775
Pgrmc1	222.345	-1.02622	0.264459	-3.88046	0.00010426	0.00286775
Snx3	144.678	-1.49596	0.386031	-3.87524	0.000106519	0.00290612
Tbrg4	53.8987	1.30063	0.335636	3.87513	0.000106566	0.00290612
Pmpcb	30.8811	-1.8316	0.473177	-3.87087	0.00010845	0.00294866
Rela	127.974	1.12901	0.291705	3.87038	0.000108668	0.00294866
Tmem59	650.943	-0.935215	0.242039	-3.86391	0.000111587	0.00302035
Eif4h	269.046	-0.915012	0.236888	-3.86264	0.000112168	0.00302854
Cxcl14	24.0756	-1.71989	0.445417	-3.86131	0.000112782	0.00303756
Efna5	72.8477	1.30772	0.338787	3.86	0.000113389	0.00304076
mt-Nd4	5675.55	-0.951397	0.246486	-3.85984	0.000113459	0.00304076
Ube2g1	106.012	-1.10462	0.286737	-3.85236	0.000116983	0.00312749
Map3k1	325.249	1.18705	0.308224	3.85124	0.000117521	0.00313418
Igf2r	154.238	-1.30475	0.33899	-3.84893	0.000118634	0.00315612
Zfp938	33.4555	-1.40218	0.364592	-3.84588	0.000120123	0.00318794
Slc27a4	49.0641	1.34102	0.349255	3.83966	0.000123205	0.00326179
Plac9a	21.963	-1.58544	0.413284	-3.83621	0.000124947	0.00329988
Gm48508	11.9264	-1.88174	0.490642	-3.83527	0.000125429	0.00330458
Plrg1	242.868	1.14574	0.299575	3.82454	0.000131018	0.0034435
Ldlrap1	216.566	1.10269	0.28853	3.82175	0.000132506	0.00346586
Snhg4	65.3915	-1.24778	0.326467	-3.82207	0.000132334	0.00346586
Cobl	114.907	1.06174	0.277882	3.82083	0.000133001	0.00346824
Coq2	71.5658	-1.13593	0.297334	-3.8204	0.000133234	0.00346824
Rangap1	211.902	0.935994	0.245072	3.81926	0.000133854	0.0034724
Upf1	34.1124	1.46485	0.383577	3.81893	0.000134032	0.0034724
Uaca	65.5077	1.24125	0.325345	3.81518	0.000136085	0.00351721
Dclk1	175.917	1.32308	0.347012	3.81278	0.000137415	0.00354315
Mrpl20	85.8553	-1.08827	0.285488	-3.81196	0.000137867	0.0035464
Insig2	97.6198	-1.07386	0.281986	-3.8082	0.00013998	0.00359226
R3hdml	88.3123	-1.49361	0.392962	-3.8009	0.000144174	0.00369119
Lamtor5	143.865	-1.02919	0.271231	-3.79453	0.000147925	0.00377835
Hnrnpa2b1	1096.57	-0.98008	0.258344	-3.79369	0.000148422	0.00378215
Usp36	88.7718	1.07735	0.28405	3.79282	0.000148948	0.00378668
Clec3b	9.45915	-1.86004	0.490623	-3.79118	0.000149931	0.0038028
Naa15	287.096	-0.968318	0.255458	-3.79052	0.000150332	0.0038041
Fmc1	179.269	-0.995957	0.262957	-3.78753	0.000152151	0.0038323
Tomm22	114.246	-1.03292	0.272677	-3.78807	0.000151823	0.0038323
Tmem179b	116.133	-1.13085	0.298761	-3.78513	0.000153631	0.00386063
Midn	330.499	1.04586	0.276371	3.78425	0.000154172	0.00386532
Tmem131	66.1658	-1.1908	0.315077	-3.7794	0.000157208	0.00393238
Arf1	1241.44	-0.796468	0.210908	-3.77637	0.000159131	0.00397135
Ube2b	426.338	-0.837008	0.221783	-3.774	0.000160651	0.0040001
Psmd5	69.7723	-1.14946	0.304661	-3.77292	0.000161351	0.00400834
Gm38394	153.53	1.0361	0.274805	3.77032	0.00016304	0.00403766
Rps12l1	34.808	-1.48297	0.393365	-3.76996	0.000163273	0.00403766
Gm45148	26.5737	-1.50254	0.399188	-3.76399	0.000167221	0.00412591
Nop14	86.7531	1.13978	0.30344	3.75619	0.000172523	0.00424711
Zfp36l1	628.896	1.0391	0.276751	3.75465	0.000173585	0.00426362
Psmd7	278.571	0.903382	0.240701	3.75313	0.000174639	0.00427983
Lig1	199.864	1.06262	0.283614	3.7467	0.000179174	0.00438111
Mrpl44	56.8472	-1.15656	0.308787	-3.74548	0.000180048	0.00438277
Sec14l1	200.386	-1.23932	0.330877	-3.74555	0.00018	0.00438277
Arl4c	103.476	1.11012	0.296593	3.74289	0.000181914	0.00439039
Rassf7	52.0129	1.33348	0.35623	3.74331	0.000181613	0.00439039
Rcbtb1	37.2954	1.35012	0.360725	3.74281	0.000181975	0.00439039
Vma21	125.923	-0.949585	0.253616	-3.74419	0.000180977	0.00439039
Idh3g	113.254	1.02367	0.273765	3.73924	0.000184579	0.00444338
Eri3	15.9553	1.75186	0.469406	3.73207	0.000189909	0.00454154
Ltbp2	40.2638	1.38329	0.370598	3.7326	0.000189513	0.00454154
Slc1a4	44.542	1.40221	0.375708	3.73218	0.000189829	0.00454154
Rpl15	2084.1	-1.18591	0.317848	-3.73105	0.000190681	0.00455
Cmah	22.6465	-1.65973	0.445994	-3.72143	0.000198098	0.0047101
Rps23	1144.25	-1.89425	0.50904	-3.72123	0.000198256	0.0047101
Arrb1	378.518	0.890022	0.239266	3.7198	0.000199378	0.004715
Mms19	65.8952	1.18512	0.318639	3.71932	0.000199762	0.004715
Naa38	131.39	-0.942974	0.253515	-3.7196	0.00019954	0.004715
Bcl7a	61.2158	1.24869	0.336091	3.71532	0.000202946	0.00474593
Lsm14b	133.099	-1.05068	0.282757	-3.71582	0.000202543	0.00474593
Ncaph2	75.211	1.19195	0.320746	3.71619	0.000202249	0.00474593
Ndufb5	379.055	-1.03447	0.278358	-3.71634	0.000202132	0.00474593
Rpl13a	177.089	-1.07289	0.288804	-3.71494	0.000203254	0.00474593
Plin2	527.267	1.07096	0.288517	3.71197	0.000205654	0.00479169
Ndufa7	593.531	-0.916137	0.246919	-3.71027	0.000207035	0.00481356
Cox8a	1324.63	-1.14472	0.308844	-3.70648	0.000210161	0.00487582
Rasa1	239.045	0.994212	0.268632	3.70102	0.000214734	0.00497133
Qser1	174.895	1.00609	0.271996	3.69893	0.00021651	0.0050018
Gnpda1	60.9144	-1.2702	0.343474	-3.69809	0.00021723	0.00500779
Prkcsh	69.7816	1.13449	0.306893	3.69669	0.00021843	0.00502481
Ube2v2	286.23	-0.908114	0.245863	-3.69358	0.00022112	0.00507596
Psmc3	311.812	0.962304	0.260723	3.6909	0.000223459	0.00511885
Sec13	62.1526	-1.2627	0.3422	-3.68996	0.000224291	0.00512713
Gm36378	15.748	-1.78948	0.485166	-3.68839	0.000225678	0.0051387
Ndufc2	309.279	-0.914169	0.247855	-3.68832	0.000225742	0.0051387
Ccdc186	86.0881	1.06974	0.290644	3.6806	0.000232684	0.00528567
mt-Tt	12.3841	-1.71685	0.467152	-3.67513	0.000237727	0.00538897
mt-Nd2	2564.77	-0.851332	0.231719	-3.67398	0.0002388	0.00540204
Sinhcaf	110.419	-1.2909	0.351722	-3.67024	0.000242327	0.00547045
Atp5l	931.17	-1.23702	0.337197	-3.66856	0.000243925	0.00549045
Txndc17	151.403	-0.899319	0.245163	-3.66824	0.000244222	0.00549045
Baz2a	153.433	1.07481	0.29342	3.66303	0.000249245	0.00558031
Gm9712	24.825	-1.56435	0.427024	-3.66338	0.000248906	0.00558031
Eif3m	214.066	-0.98219	0.268278	-3.66109	0.000251147	0.00561136
Fat1	116.011	-1.34162	0.366539	-3.66022	0.000251998	0.00561883
Rps6	1565.73	-1.17733	0.32207	-3.6555	0.000256679	0.0057115
Lgals3	408.067	0.991564	0.271927	3.64643	0.000265904	0.0059047
Snx8	45.0835	1.30153	0.357466	3.641	0.000271576	0.00601837
Gm14735	12.2876	-1.67612	0.460571	-3.63922	0.000273461	0.00604783
Cwc22	103.469	-0.98704	0.271689	-3.63297	0.000280177	0.00617127
Eif3h	550.423	0.865013	0.238097	3.63303	0.000280111	0.00617127
Fads1	155.376	1.10997	0.30605	3.62676	0.000286996	0.0063087
Pvr	33.819	1.43517	0.396039	3.6238	0.000290304	0.00636854
Acad9	48.4284	-1.23282	0.341094	-3.61432	0.000301141	0.00659298
Nav3	100.767	1.23492	0.34176	3.61341	0.000302201	0.00660291
Klhdc4	28.4942	1.53646	0.425336	3.61235	0.000303433	0.00661654
Gnpnat1	89.1455	-1.0743	0.297814	-3.60727	0.00030944	0.00672061
Slc48a1	136.87	1.17642	0.326124	3.60727	0.000309441	0.00672061
Ndufb2	229.825	-0.888001	0.246522	-3.60211	0.000315641	0.00682801
Sat1	252.317	-1.25408	0.34815	-3.60212	0.000315636	0.00682801
Gm21926	38.9586	-1.3023	0.361688	-3.60061	0.000317468	0.00685391
Gm4997	8.87982	-1.82668	0.50768	-3.59809	0.000320559	0.0068797
Ly6a	730.619	-1.11281	0.309222	-3.59876	0.000319738	0.0068797
Plbd2	68.2731	1.17541	0.326631	3.59857	0.000319971	0.0068797
Tmed2	574.743	-0.820251	0.228192	-3.59456	0.000324935	0.00695987
Upk3a	137.311	1.40239	0.390247	3.59361	0.000326128	0.0069717
Ap2b1	216.028	-1.07017	0.297886	-3.59254	0.000327476	0.00698681
Chmp5	324.424	-1.00951	0.281048	-3.59196	0.000328203	0.00698729
Hnrnph3	144.261	-0.946334	0.263493	-3.5915	0.000328783	0.00698729
Crybg1	241.243	0.879598	0.244994	3.59028	0.000330325	0.00700637
Ccni	450.451	0.876369	0.244224	3.58838	0.000332737	0.00703012
Rpl28	1573.06	-0.78272	0.218112	-3.58861	0.00033244	0.00703012
Cnot7	96.5155	-1.03745	0.289168	-3.58771	0.000333601	0.00703472
Serinc3	3522.35	-0.764345	0.213115	-3.58653	0.000335103	0.00705273
Gsr	62.6846	-1.14634	0.319713	-3.58554	0.000336382	0.00706597
Pigbos1	84.8328	-1.01982	0.284517	-3.5844	0.000337857	0.00708329
Rps6ka3	82.4899	-1.2188	0.34045	-3.57996	0.000343653	0.00719094
Gm3511	9.16917	-1.82326	0.509433	-3.57901	0.0003449	0.00720319
Brpf1	59.9893	1.14968	0.321346	3.5777	0.000346632	0.00721167
Rpl18	929.684	-0.833331	0.232897	-3.57812	0.00034608	0.00721167
Fam210b	270.705	-0.838635	0.234804	-3.57163	0.000354761	0.00736671
Snhg9	126.223	-1.30626	0.366074	-3.56829	0.000359323	0.00744723
Timm8b	123.286	-0.976742	0.273802	-3.56734	0.000360629	0.00746009
Gm4525	4.28981	-1.8398	0.51645	-3.56239	0.00036749	0.00758758
Mapk1ip1l	556.42	-0.870361	0.244452	-3.56046	0.000370209	0.00761483
Pfdn2	210.038	-1.00607	0.282555	-3.56062	0.00036998	0.00761483
1700025G04Rik	102.959	1.23487	0.3471	3.55767	0.000374155	0.00767203
Pet100	60.6031	-1.15997	0.326062	-3.5575	0.0003744	0.00767203
Emc10	290.23	0.907799	0.255253	3.55647	0.000375874	0.00767572
Shroom3	188.884	0.916634	0.257743	3.55639	0.000375991	0.00767572
Ddx24	344.348	0.977811	0.275029	3.5553	0.000377545	0.00769301
Scd2	121.465	-1.16279	0.327327	-3.55238	0.000381757	0.00776429
Myl12a	532.87	-0.987861	0.278225	-3.55058	0.000384385	0.00779941
Ptpn9	78.0982	-1.07884	0.303879	-3.55021	0.000384917	0.00779941
Mat2a	432.793	0.828781	0.233608	3.54774	0.000388553	0.00785844
Itm2c	241.091	-0.980303	0.276838	-3.54107	0.000398504	0.00802985
Uqcr10	315.803	-0.933292	0.263554	-3.54118	0.000398343	0.00802985
Tdg	26.0427	-1.40412	0.396643	-3.54	0.000400124	0.00804759
Atp2b1	781.888	0.902093	0.254988	3.53779	0.000403495	0.00810042
Btg1	1323.47	-0.830605	0.234854	-3.53668	0.000405187	0.00810689
Smarca2	229.275	0.931336	0.263342	3.5366	0.000405307	0.00810689
Aqp1	148.336	1.1129	0.315076	3.53217	0.000412159	0.0082288
Psma2	590.616	-0.83351	0.236018	-3.53155	0.000413131	0.00823311
Creb3	58.5763	1.14599	0.324688	3.52952	0.000416314	0.00828138
4833439L19Rik	55.8388	-1.40927	0.399349	-3.52892	0.00041726	0.00828505
Snord65	5.83973	-1.82101	0.516344	-3.52674	0.000420707	0.00832322
Zfp36	976.778	-0.746297	0.211611	-3.52674	0.000420712	0.00832322
Ppp1cb	251.074	-1.13034	0.320914	-3.52225	0.000427895	0.00844995
Rps27rt	36.3619	-1.3386	0.3801	-3.52171	0.000428781	0.00845211
Eif4a1	649.251	-0.978191	0.277997	-3.51872	0.000433642	0.00853247
Gm45251	8.98962	-1.80438	0.513532	-3.51367	0.000441957	0.00868038
Igbp1	180.123	-0.885871	0.252163	-3.51309	0.000442929	0.0086838
Foxc1	99.097	1.09559	0.312012	3.51136	0.000445827	0.00872266
Rnf103	93.0574	-1.09122	0.310805	-3.51095	0.000446514	0.00872266
Mgst1	530.053	-0.932866	0.265821	-3.50938	0.000449157	0.00873632
Rnf149	122.591	1.25712	0.358211	3.50943	0.000449063	0.00873632
Sema5a	35.1972	1.28841	0.367163	3.50909	0.000449641	0.00873632
mt-Nd5	1683.14	-0.880775	0.251031	-3.50863	0.000450425	0.00873632
Unc13d	18.0097	-1.48186	0.422512	-3.50725	0.00045276	0.00876598
Khdrbs3	31.1117	1.40584	0.401067	3.50525	0.00045618	0.00881652
Homez	20.9003	-1.51407	0.432196	-3.50321	0.000459689	0.00886857
Rpl9-ps6	15.2359	-1.60587	0.458475	-3.50262	0.000460699	0.00887233
Ppp1r12c	70.5574	1.07055	0.305823	3.50054	0.000464309	0.00892606
Ttyh3	129.731	-1.16651	0.333525	-3.49753	0.000469584	0.00901154
Fzd6	47.1645	-1.19885	0.342955	-3.49563	0.000472936	0.00901906
Parva	135.381	0.954142	0.272888	3.49646	0.000471467	0.00901906
Sgta	187.504	0.904865	0.258856	3.49563	0.000472938	0.00901906
Slc16a1	35.8603	1.41292	0.404219	3.49543	0.000473291	0.00901906
Nat8	10.9238	1.74806	0.500269	3.49424	0.00047541	0.00903443
Selenok	290.455	-0.782512	0.223956	-3.49405	0.000475759	0.00903443
Rack1	2229.9	-0.850377	0.243574	-3.49125	0.000480774	0.00911377
Abhd2	526.843	-1.05006	0.301011	-3.48845	0.000485822	0.00913594
C2cd4b	49.8052	-1.32663	0.380312	-3.48828	0.000486142	0.00913594
Ehf	335.639	1.06897	0.306415	3.48865	0.00048546	0.00913594
Ptp4a2	1017.1	0.790555	0.226577	3.48913	0.000484595	0.00913594
Rpl10	214.034	-1.2462	0.357126	-3.48952	0.000483895	0.00913594
Tlk2	92.1861	0.993199	0.285088	3.48383	0.000494292	0.00927308
Rbm25	937.904	0.884058	0.253945	3.4813	0.000498987	0.00932899
Rhob	685.808	-0.989953	0.284356	-3.48138	0.000498839	0.00932899
Pdcl3	66.4331	-1.10458	0.317756	-3.47618	0.000508615	0.0094927
Yrdc	230.166	-0.845023	0.243137	-3.4755	0.000509893	0.00950024
Magoh	258.85	-0.910173	0.262104	-3.47256	0.000515513	0.00958854
Gemin6	10.0726	-1.74427	0.502517	-3.47107	0.00051838	0.00962541
Slc25a37	77.1442	1.03059	0.297235	3.46726	0.000525795	0.00974646
Znhit6	83.7672	1.05666	0.304822	3.46647	0.000527336	0.00975841
Nono	1199.27	-0.809459	0.233653	-3.46436	0.000531485	0.00980185
Pinx1	24.0035	1.41586	0.408675	3.46451	0.000531192	0.00980185
Peak1	179.044	0.881356	0.254669	3.46079	0.000538602	0.00991629
Arf4	346.169	-0.962273	0.278637	-3.4535	0.000553353	0.0101707
Klf4	1563.54	1.03669	0.300352	3.45159	0.000557294	0.0102258
Kat5	51.659	-1.11379	0.32299	-3.44838	0.000563955	0.0103306
Boc	104.164	1.05565	0.306316	3.44626	0.000568409	0.0103947
Fbxl3	163.936	-0.841951	0.244442	-3.44438	0.00057237	0.0104321
Gstp1	8.06345	-1.77089	0.514129	-3.44445	0.000572226	0.0104321
Prkag1	163.091	0.970112	0.281971	3.44047	0.000580708	0.0105664
1700120C14Rik	12.1204	-1.74125	0.506323	-3.43902	0.000583825	0.0106004
Ffar4	41.6586	-1.36826	0.397901	-3.43869	0.000584528	0.0106004
Tcf7l1	52.0843	1.25052	0.364277	3.43289	0.000597178	0.0108118
Cldn10	317.15	-0.994764	0.289869	-3.43177	0.000599657	0.0108274
Myo10	135.167	0.893969	0.260511	3.4316	0.000600028	0.0108274
Apoe	123.587	0.946059	0.27677	3.41822	0.000630331	0.0113208
Fth1	777.75	-0.969676	0.283611	-3.41903	0.000628438	0.0113208
Kif1c	822.154	-0.806334	0.235919	-3.41784	0.000631193	0.0113208
Tef	146.475	0.994558	0.291003	3.4177	0.000631534	0.0113208
Septin2	390.795	-0.800635	0.234482	-3.41448	0.000639036	0.0114364
Sf3b2	354.297	0.804186	0.235572	3.41376	0.000640727	0.0114479
Pisd	164.605	-0.919533	0.269512	-3.41184	0.000645261	0.0114932
Ptprj	91.536	-1.07422	0.314856	-3.41177	0.000645429	0.0114932
Rpl10a	1096.74	-0.878238	0.257446	-3.41135	0.000646432	0.0114932
Pdk4	15.4638	1.65693	0.485869	3.41025	0.00064904	0.0115207
Mpz	10.5531	-1.73318	0.50835	-3.40941	0.000651025	0.0115371
Psen1	88.2721	1.03735	0.304488	3.40687	0.000657132	0.0116264
Rasd1	19.1005	-1.5314	0.449568	-3.40639	0.000658287	0.011628
Tmem79	68.9024	1.03457	0.303837	3.40504	0.00066155	0.0116667
Pdia3	797.488	-0.756562	0.22235	-3.40258	0.00066754	0.0117532
Lbh	25.8415	1.38873	0.408738	3.3976	0.000679785	0.0119495
Smim14	382.345	-0.845359	0.2489	-3.39638	0.000682839	0.0119838
Id4	10.9632	-1.61387	0.475531	-3.39383	0.000689231	0.0120765
Sqstm1	621.713	0.846103	0.249385	3.39275	0.000691936	0.0121044
Gpi1	187.631	0.941658	0.277822	3.38943	0.00070039	0.0122327
Ttc28	74.1658	1.17216	0.345953	3.3882	0.00070352	0.0122676
Cdc123	164.678	-0.85936	0.253732	-3.38688	0.000706933	0.0123074
Chp1	469.869	-0.773991	0.228667	-3.3848	0.000712304	0.0123811
Ppp2r5d	50.6556	1.16384	0.343928	3.38397	0.000714462	0.0123988
Slc41a2	93.9628	1.12477	0.332528	3.38248	0.000718344	0.0124463
Arhgap21	152.878	0.940965	0.278317	3.38092	0.000722442	0.0124872
Plce1	66.7153	1.09192	0.323029	3.38027	0.000724143	0.0124872
Rbbp4	772.229	-0.717136	0.21215	-3.38033	0.000723996	0.0124872
Lamtor3	112.266	-1.0292	0.304522	-3.3797	0.000725638	0.0124931
Bcas2	83.6643	-1.05633	0.312702	-3.37809	0.000729911	0.0125469
Ecrg4	14.2283	-1.59526	0.472552	-3.37583	0.000735938	0.0126305
Gm19739	37.8437	-1.29477	0.383598	-3.37533	0.000737278	0.0126336
Ppp1cc	77.8204	-1.12293	0.332856	-3.37363	0.000741833	0.0126916
B3glct	28.8912	1.45941	0.432726	3.3726	0.000744629	0.0127195
Pnp	116.516	-0.937652	0.278128	-3.3713	0.000748137	0.0127594
Prelp	209.799	0.94924	0.281853	3.36786	0.000757543	0.0128996
Bcar1	51.937	-1.22134	0.362748	-3.36691	0.000760164	0.012924
AU020206	36.9515	1.25788	0.373898	3.36423	0.000767585	0.0130298
Fam174a	57.6651	-1.18297	0.351906	-3.36162	0.000774881	0.0131331
Smim4	68.2294	-1.10594	0.329569	-3.35571	0.00079161	0.0133958
Rxra	68.356	1.05676	0.315175	3.35293	0.000799611	0.0135102
Gm47273	6.98037	-1.73442	0.517523	-3.35139	0.000804068	0.0135561
Rab8a	192.72	0.825374	0.246297	3.35113	0.000804817	0.0135561
Plaat3	430.17	-0.841178	0.25107	-3.35037	0.000807033	0.0135724
Zfp664	767.775	-0.83149	0.248259	-3.34929	0.0008102	0.0136046
Nos1ap	51.7755	1.08841	0.325223	3.34665	0.000817943	0.0137135
Sox10	272.081	0.95624	0.285804	3.34579	0.000820489	0.013735
Gm12088	25.6856	-1.48788	0.445602	-3.33903	0.000840708	0.0140518
Tmem87a	90.725	-1.10997	0.332559	-3.33767	0.000844844	0.0140993
Ppib	113.829	-0.972615	0.291841	-3.33269	0.000860109	0.0143321
Jmjd6	81.0069	0.99628	0.299294	3.32876	0.000872323	0.0145134
Ggnbp2	615.102	0.808445	0.243288	3.323	0.000890558	0.0147941
Suz12	276.201	0.983634	0.296115	3.32179	0.000894404	0.0148354
Mrps27	25.5611	1.36345	0.410646	3.32027	0.000899319	0.0148942
Pam16	105.617	-0.985571	0.296921	-3.3193	0.000902441	0.0149232
Mrm1	19.4522	1.44798	0.436394	3.31806	0.000906436	0.0149665
Prune2	13.9933	-1.55615	0.469675	-3.31325	0.00092217	0.0151802
St3gal1	85.1092	-0.975936	0.294554	-3.31327	0.000922128	0.0151802
Rab5a	304.775	-0.867535	0.261936	-3.31201	0.000926288	0.015225
Dazap2	635.033	-0.730922	0.220851	-3.30956	0.000934415	0.0153354
Fam234a	55.2589	1.11173	0.335962	3.30908	0.000936038	0.0153389
B930036N10Rik	12.2835	-1.53489	0.464221	-3.30639	0.000945066	0.0154636
Gm42659	28.1667	1.35974	0.411455	3.30471	0.000950762	0.015513
Rab28	37.0353	-1.38938	0.420432	-3.30465	0.000950941	0.015513
Il17re	140.801	0.870215	0.263536	3.30207	0.000959749	0.0156333
Tmem168	69.7485	-1.11375	0.337662	-3.29843	0.00097228	0.0158137
Krtcap3	111.872	-1.02861	0.312068	-3.29609	0.000980395	0.0158982
Ncln	106.652	1.06152	0.322034	3.2963	0.000979682	0.0158982
Dcxr	41.0541	1.30026	0.394766	3.29376	0.000988586	0.0159979
Rora	267.206	0.924552	0.280756	3.29308	0.000990954	0.0159979
Sav1	114.865	-1.00584	0.305412	-3.29341	0.00098981	0.0159979
Tpd52	439.369	-0.746339	0.226915	-3.28907	0.0010052	0.0162039
Rin3	16.1165	-1.4517	0.442598	-3.27995	0.00103825	0.0167118
Phgdh	77.4664	-1.13288	0.345452	-3.27942	0.00104019	0.0167184
Rtn4	651.457	-0.716698	0.218583	-3.27883	0.00104237	0.0167287
Ankrd11	384.102	0.866722	0.264578	3.27586	0.0010534	0.016737
Auts2	116.384	1.01911	0.310932	3.2776	0.00104695	0.016737
Camsap2	100.383	0.918346	0.280224	3.27719	0.00104846	0.016737
Cstf2t	55.3618	-1.06759	0.325903	-3.27579	0.00105366	0.016737
Epha4	45.2213	1.19604	0.364896	3.27776	0.00104634	0.016737
Frmd6	99.9166	0.950674	0.290184	3.2761	0.0010525	0.016737
Laptm4a	2301.08	-0.767989	0.23436	-3.27696	0.00104932	0.016737
Cd3eap	75.8379	1.05818	0.323097	3.27511	0.00105621	0.016739
Tmem60	37.2043	-1.16358	0.3553	-3.27494	0.00105686	0.016739
Gm49708	161.42	-1.16388	0.355555	-3.27343	0.00106251	0.0167796
Sqor	38.2592	-1.15262	0.352104	-3.27352	0.00106217	0.0167796
Tspan14	168.784	-0.872743	0.267022	-3.26844	0.00108144	0.0170538
Ube2l6	22.8448	-1.54505	0.4731	-3.26581	0.00109152	0.0171879
Dgkh	52.3317	-1.12073	0.343571	-3.26201	0.00110624	0.0173661
Nfkb2	81.7675	0.997018	0.305626	3.26222	0.00110545	0.0173661
Tmbim6	512.762	-0.824021	0.252639	-3.26166	0.00110763	0.0173661
Pkp3	205.732	0.837078	0.256828	3.2593	0.00111688	0.0174668
Tpm4	561.547	-0.811352	0.248942	-3.2592	0.00111726	0.0174668
Akap8l	65.1363	1.21996	0.374365	3.25876	0.00111902	0.0174692
Il13ra1	232.785	-0.840015	0.25782	-3.25814	0.00112144	0.017482
Rps10	2128.78	-0.940204	0.288687	-3.25683	0.00112662	0.0175376
Atp6v0d1	113.076	0.911957	0.280092	3.25591	0.00113028	0.0175694
Snx9	37.0284	-1.31229	0.403174	-3.25491	0.0011343	0.0176067
Bglap3	26.6851	1.36706	0.420084	3.25425	0.00113692	0.0176223
Chchd1	238.285	-0.779959	0.239789	-3.25269	0.00114318	0.017694
Itsn1	53.1472	1.1503	0.354032	3.24914	0.00115753	0.0178908
Prmt1	391.492	-0.934375	0.287622	-3.24862	0.00115967	0.0178985
Mettl7a1	26.8054	-1.29725	0.399436	-3.24771	0.00116339	0.017905
Sp140	27.6159	1.42869	0.439873	3.24795	0.00116239	0.017905
Elovl5	161.847	-0.908355	0.279954	-3.24465	0.00117594	0.0180726
Serbp1	1847.9	0.707263	0.218006	3.24424	0.00117765	0.0180734
Stam	57.4053	-1.08026	0.333167	-3.24239	0.00118534	0.0181657
Luc7l3	388.919	0.812445	0.250634	3.24155	0.0011888	0.0181932
Dbt	75.1102	-1.00726	0.31121	-3.23659	0.00120969	0.0184869
Srgap3	91.2203	1.1233	0.347143	3.23584	0.00121287	0.0185094
Atf5	224.14	-0.867131	0.268054	-3.23492	0.00121679	0.0185134
Dlg5	135.28	0.919186	0.284133	3.23505	0.00121619	0.0185134
Map3k5	51.8379	1.1494	0.355348	3.23458	0.00121824	0.0185134
Cep170b	269.331	0.743241	0.22988	3.23317	0.00122424	0.0185788
Spin1	126.616	-0.84738	0.262135	-3.23261	0.00122664	0.0185893
Gatad2a	166.481	0.842934	0.260995	3.22969	0.00123925	0.0187282
Stat5a	153.039	-1.1399	0.352921	-3.2299	0.00123833	0.0187282
C1galt1	96.1246	-0.970506	0.300574	-3.22884	0.00124294	0.0187579
Aldh3a2	145.797	-0.904591	0.280311	-3.2271	0.00125052	0.0188462
Ctdspl	114.769	0.925576	0.287113	3.22374	0.0012653	0.0190424
2310010J17Rik	64.2041	-0.979474	0.303987	-3.22209	0.0012726	0.0190996
Agrn	195.832	0.773895	0.240179	3.22216	0.00127226	0.0190996
Stard3	82.8803	-1.01569	0.31541	-3.22023	0.00128089	0.0191974
Mepce	68.2265	1.04249	0.32386	3.21894	0.00128664	0.0192572
Mrpl27	37.6477	-1.20257	0.374079	-3.21474	0.00130564	0.0195146
Ehd1	75.5099	0.983937	0.306244	3.21292	0.00131392	0.0196115
Rab18	487.716	-0.743288	0.231372	-3.21252	0.00131575	0.0196118
Hspa14	88.0769	-0.925017	0.287991	-3.21197	0.00131828	0.0196227
Cyb5r4	125.488	-0.843925	0.262782	-3.2115	0.00132042	0.0196277
Pea15a	73.8328	1.04453	0.325304	3.21094	0.001323	0.0196392
Wdr89	24.9687	-1.28363	0.399856	-3.21022	0.00132631	0.0196616
Uvssa	71.0523	1.09956	0.342573	3.20972	0.00132865	0.0196695
Gm43378	12.3985	-1.51461	0.472301	-3.20687	0.00134188	0.0197846
Ramac	50.6814	-1.17798	0.367259	-3.2075	0.00133893	0.0197846
Snord3a	59.1566	-1.30863	0.408055	-3.207	0.00134126	0.0197846
Stxbp6	111.434	-0.85876	0.267902	-3.20551	0.00134825	0.0198516
Spcs1	308.972	-0.77777	0.242727	-3.2043	0.00135392	0.0199082
Eloc	97.0534	-1.01579	0.317068	-3.2037	0.00135675	0.0199229
Cyb5a	180.19	-0.8502	0.265641	-3.20056	0.0013716	0.0200576
Tmem200a	8.52086	-1.59151	0.497315	-3.2002	0.0013733	0.0200576
Trappc4	210.06	-0.755329	0.235993	-3.20064	0.00137121	0.0200576
Xrn2	378.994	0.760674	0.237638	3.20097	0.00136964	0.0200576
Ctsz	73.7122	0.965444	0.301731	3.19969	0.00137578	0.0200668
Tbc1d9b	80.7051	0.978104	0.305958	3.19685	0.00138936	0.0202378
Eml2	287.615	-0.824246	0.257909	-3.19588	0.00139406	0.0202791
Rgs3	85.8271	-0.983049	0.307647	-3.19538	0.00139646	0.0202868
Cul4a	174.259	-0.847538	0.265439	-3.19297	0.00140818	0.0204027
Erlin1	32.9324	-1.22385	0.383284	-3.19305	0.0014078	0.0204027
Cct5	305.203	0.857007	0.268533	3.19143	0.00141568	0.0204841
Borcs6	98.1064	0.937989	0.294002	3.19042	0.00142069	0.0205292
Morc4	38.7474	1.19167	0.37387	3.18738	0.00143568	0.0206909
Rrn3	109.303	0.966929	0.303354	3.18746	0.00143527	0.0206909
Cel	16.554	1.57351	0.494445	3.18239	0.00146066	0.02094
Ciz1	87.2734	0.925248	0.290705	3.18277	0.00145873	0.02094
Dnajc19	121.496	-0.85282	0.267972	-3.1825	0.00146012	0.02094
Lpcat1	245.293	0.823895	0.258866	3.18271	0.00145904	0.02094
Rem2	17.7823	1.56158	0.490986	3.18049	0.00147026	0.0210499
Ikzf5	385.493	-0.887342	0.279158	-3.17863	0.00147972	0.0211575
Sdhaf4	34.553	-1.14143	0.35914	-3.17824	0.00148174	0.0211585
Scnn1b	92.4981	0.997808	0.314117	3.17655	0.0014904	0.0212543
Cthrc1	36.1739	-1.28043	0.403284	-3.175	0.00149839	0.0213402
Colgalt1	251.623	0.874274	0.275482	3.17362	0.0015055	0.0213652
Mfsd5	82.265	1.07738	0.339533	3.17314	0.00150799	0.0213652
Mvd	45.6979	1.21823	0.383845	3.17376	0.00150478	0.0213652
Ssr3	440.944	-0.780738	0.24602	-3.17347	0.00150626	0.0213652
Ccdc141	46.08	1.26679	0.399668	3.16961	0.00152642	0.0215981
Tesk1	78.8676	1.06878	0.337276	3.16887	0.00153033	0.0216253
Col3a1	36.154	-1.36307	0.430829	-3.16384	0.00155704	0.0219458
Ndufc1	586.994	-0.780679	0.246722	-3.1642	0.00155508	0.0219458
Cox10	59.2552	1.03159	0.326202	3.16243	0.0015646	0.0220238
Prmt5	80.6983	1.01951	0.322523	3.16103	0.00157212	0.022101
Wdfy2	74.5561	0.971201	0.307501	3.15836	0.00158658	0.0222756
Nrd1	179.342	0.901755	0.285697	3.15633	0.00159768	0.0224026
Ddx18	40.8718	-1.06774	0.338393	-3.15532	0.0016032	0.0224509
Paqr4	23.9497	1.27791	0.405283	3.15313	0.00161531	0.0225915
Wwc1	199.168	0.826782	0.262389	3.15098	0.00162726	0.0227295
Brinp1	5.20819	1.61212	0.511955	3.14896	0.00163853	0.0228575
Gprc5c	42.9565	1.15486	0.366872	3.14785	0.00164476	0.0228896
Itpa	138.78	-0.902647	0.286755	-3.1478	0.00164504	0.0228896
Gm29680	33.2996	-1.29689	0.412576	-3.14339	0.00167001	0.0231898
Rftn1	141.342	0.901735	0.28688	3.14324	0.00167087	0.0231898
Exoc3	80.9817	1.01302	0.322581	3.14035	0.00168748	0.0233904
Sprr1a	56.524	-1.62342	0.517043	-3.13981	0.00169058	0.0234036
Slc33a1	16.1788	-1.49275	0.475511	-3.13925	0.00169381	0.0234184
Plxnb1	81.1418	0.972148	0.309761	3.13838	0.00169885	0.0234584
Gapdh	86.6006	-0.871545	0.278135	-3.13354	0.00172712	0.0237883
Rpl22l1	403.857	-0.915757	0.292239	-3.13359	0.00172682	0.0237883
Ndufs8	63.8523	0.98473	0.314559	3.13051	0.00174504	0.0240048
Cmtm6	160.961	-1.03106	0.329444	-3.12968	0.00174996	0.0240421
Plekhb1	116.616	0.93484	0.298813	3.12851	0.00175694	0.0241076
Golph3	516.766	-0.754995	0.241398	-3.1276	0.00176242	0.0241522
Grina	172.675	0.98259	0.314268	3.1266	0.00176841	0.0242039
Slc27a1	28.0627	1.2247	0.391875	3.12523	0.00177666	0.0242638
Slc35f5	199.574	-0.790348	0.252901	-3.12513	0.00177725	0.0242638
Ganc	58.1205	1.01114	0.323773	3.12299	0.00179023	0.0244104
Acads	131.056	0.941924	0.302057	3.11836	0.0018186	0.0247662
D630039A03Rik	32.8308	-1.17443	0.376746	-3.11729	0.00182521	0.0247941
Ier3ip1	370.308	-0.680389	0.218254	-3.11741	0.00182446	0.0247941
Lig4	17.2741	-1.35796	0.435723	-3.11656	0.00182976	0.024825
Acaa2	143.106	0.805449	0.258873	3.11136	0.00186225	0.0251404
Cox5b	263.787	-0.779188	0.250406	-3.1117	0.00186012	0.0251404
Fbn2	35.3607	1.45985	0.469152	3.11168	0.00186023	0.0251404
U2af1	342.197	-1.03418	0.332361	-3.11161	0.00186069	0.0251404
Irf3	54.0697	1.0281	0.330548	3.1103	0.00186897	0.0251998
Zfp954	42.0976	1.16847	0.375797	3.10931	0.00187525	0.0252533
Mrps36	114.971	-0.927012	0.298283	-3.10783	0.00188469	0.025349
Parp14	72.6546	0.927981	0.298784	3.10586	0.00189726	0.0254865
Extl1	27.0358	1.28493	0.413801	3.1052	0.0019015	0.025512
Hint2	181.491	-0.816919	0.263193	-3.10388	0.00191004	0.025595
Arid4a	248.709	0.882687	0.284676	3.10067	0.00193082	0.0258416
Gid8	48.9648	-1.12579	0.363284	-3.09893	0.00194219	0.0259343
Immp1l	61.49	-0.934979	0.301715	-3.09888	0.00194251	0.0259343
Taf3	96.7789	0.876565	0.282948	3.09797	0.00194854	0.0259829
Rnf34	24.5043	-1.23664	0.399252	-3.0974	0.00195228	0.0259994
Zfas1	421.579	-0.919374	0.296854	-3.09705	0.00195456	0.0259994
Ccnl1	447.905	0.860247	0.277897	3.09556	0.00196439	0.0260983
Atp11a	311.666	0.707348	0.228662	3.09342	0.00197866	0.0262239
Gtpbp1	64.7118	1.04653	0.3383	3.09349	0.00197817	0.0262239
Tjp2	451.214	0.704096	0.227709	3.09209	0.00198755	0.0263097
Ylpm1	271.016	0.789467	0.255377	3.09138	0.00199227	0.0263401
Anapc2	58.3355	1.06704	0.345326	3.08995	0.00200191	0.0263808
Ppp2r5c	338.229	0.711865	0.230389	3.08984	0.00200262	0.0263808
Slc25a3	1277.05	-0.750955	0.243025	-3.09003	0.00200138	0.0263808
Higd2a	321.398	-0.822021	0.266288	-3.08697	0.0020221	0.0266052
Dohh	115.303	-0.934745	0.302941	-3.08557	0.00203162	0.0266981
Tppp3	76.5414	1.06935	0.346747	3.08396	0.00204265	0.0268107
Gm13341	39.0821	-1.1411	0.370067	-3.08351	0.00204577	0.0268193
Sidt2	119.694	0.846882	0.274694	3.083	0.00204924	0.0268324
Adamts1	98.924	0.99578	0.323081	3.08214	0.00205519	0.0268458
Gtf2a2	110.632	-0.827544	0.268476	-3.08238	0.00205353	0.0268458
Gbf1	112.89	0.893708	0.290001	3.08174	0.00205795	0.0268495
Bcl11a	74.0892	1.02952	0.334312	3.0795	0.00207347	0.0270196
Gxylt1	94.0584	0.877003	0.284912	3.07816	0.00208286	0.0270839
Slc46a1	27.0344	1.25386	0.407351	3.07808	0.00208338	0.0270839
Gm11427	9.44373	-1.48458	0.482491	-3.07691	0.00209158	0.0271394
Sem1	223.925	-1.17453	0.381743	-3.07676	0.00209263	0.0271394
Tbc1d13	40.679	1.10628	0.359704	3.07552	0.00210133	0.0272197
Macroh2a2	19.8695	-1.35726	0.441492	-3.07426	0.00211026	0.0272381
Myo18a	293.153	0.845879	0.275093	3.07488	0.00210585	0.0272381
Zfp36l2	1090.68	-0.916213	0.297996	-3.07458	0.00210799	0.0272381
Mrpl33	179.353	-0.886725	0.288473	-3.07386	0.00211307	0.027242
Dab2	28.6738	1.25485	0.408332	3.07311	0.00211842	0.0272465
Rfc1	159.092	0.786738	0.255978	3.07346	0.00211592	0.0272465
Lmna	798.629	0.703537	0.229012	3.07205	0.00212591	0.0273105
Mylk	48.1709	-1.13922	0.371299	-3.06819	0.00215358	0.0276088
Syvn1	35.792	-1.19588	0.389799	-3.06794	0.00215542	0.0276088
Tcea1	160.948	-0.765512	0.249535	-3.06775	0.00215674	0.0276088
Bod1	173.505	-0.853785	0.278543	-3.06518	0.00217538	0.0278147
Il6ra	45.4195	-1.09483	0.35733	-3.06393	0.00218452	0.0278988
Gm10689	56.1727	-1.07723	0.351666	-3.06321	0.00218978	0.0279332
2610001J05Rik	98.3418	-0.939331	0.306716	-3.06255	0.0021946	0.0279619
Mcfd2	124.113	-0.790204	0.258226	-3.06013	0.00221241	0.0281558
H1f2	590.319	-0.84035	0.274717	-3.05896	0.00222104	0.0281875
Ints7	64.2186	0.955367	0.31234	3.05874	0.00222267	0.0281875
Rsad2	23.9936	1.31198	0.42892	3.05879	0.00222233	0.0281875
Rps4l	38.2606	-1.04698	0.342383	-3.05793	0.00222869	0.0282309
Pdlim5	177.143	-0.762848	0.249586	-3.05645	0.00223975	0.028338
Tgfb1	19.4558	-1.36561	0.447004	-3.05504	0.00225029	0.0284384
Nudt9	36.2459	-1.06789	0.349737	-3.0534	0.00226264	0.0285612
Septin4	8.02639	1.56098	0.511661	3.05081	0.00228223	0.0287752
Golga7	146.004	-0.844776	0.276974	-3.05002	0.00228826	0.0288177
Tnpo1	323.402	-0.722541	0.236971	-3.04906	0.00229555	0.0288762
Itprid1	181.307	0.758789	0.248918	3.04836	0.00230098	0.028911
Mal	23.8339	1.27476	0.418263	3.04774	0.00230569	0.0289357
Rusc1	25.6118	1.24881	0.409793	3.0474	0.00230826	0.0289357
Wwtr1	165.16	0.938799	0.308419	3.04391	0.00233527	0.0292406
Utp3	226.995	0.759475	0.249712	3.04141	0.00235476	0.0294507
Mta2	122.016	-0.800521	0.263575	-3.03717	0.00238809	0.0298334
Rbmxl1	28.9103	-1.22848	0.404713	-3.03543	0.00240191	0.0299715
Casp6	127.321	-0.845716	0.278746	-3.034	0.00241333	0.0300451
Maz	13.0457	-1.48046	0.487912	-3.03429	0.00241105	0.0300451
Bclaf1	570.651	0.695606	0.229328	3.03324	0.00241946	0.030087
Mrpl23	19.8762	-1.31876	0.434902	-3.03233	0.00242677	0.0301435
Eif2b2	117.436	0.930434	0.306999	3.03074	0.00243956	0.0302678
Pcf11	381.697	0.788366	0.260383	3.02772	0.00246407	0.0305371
Cytip	236.415	0.899729	0.297355	3.02577	0.00247999	0.0306687
Fam160a1	135.464	-1.11434	0.368331	-3.02539	0.00248315	0.0306687
Myg1	20.5057	1.34576	0.44481	3.02547	0.00248247	0.0306687
Oxsm	17.8685	-1.30673	0.432275	-3.02292	0.00250348	0.0308848
Mad2l1	38.5717	-1.12335	0.371735	-3.02191	0.00251184	0.0309529
Cntnap2	48.2344	-1.28985	0.426888	-3.02153	0.00251503	0.030957
Lamb1	37.4591	1.12277	0.371664	3.02093	0.00252003	0.0309836
Uba3	47.2257	-1.11824	0.370421	-3.01882	0.0025376	0.0311643
Nras	130.04	-0.87208	0.288928	-3.01833	0.0025417	0.0311795
Prkci	123.523	-1.16715	0.386937	-3.01639	0.00255804	0.0313446
Ttll5	38.7233	1.09899	0.364491	3.01513	0.00256871	0.0314399
Spred2	43.1496	-1.05711	0.350901	-3.01258	0.0025904	0.0316698
Cpsf1	87.0683	0.880133	0.292205	3.01204	0.00259502	0.0316907
Plb1	119.838	0.853062	0.283254	3.01165	0.00259829	0.031695
Foxn3	212.304	0.736574	0.244612	3.0112	0.0026022	0.0317072
Heatr3	30.0079	1.2383	0.411324	3.01052	0.00260799	0.0317422
Itpkc	73.9621	1.06534	0.35397	3.00969	0.00261514	0.0317582
Olfr889	6.99155	-1.5523	0.515753	-3.00976	0.0026145	0.0317582
Med30	11.0518	-1.5038	0.499739	-3.00917	0.00261967	0.0317777
Flcn	37.9996	-1.01017	0.335826	-3.00802	0.00262953	0.0318618
Sfxn3	77.1977	0.931693	0.309865	3.00677	0.00264041	0.0319525
Zfp768	68.7204	-0.882501	0.293533	-3.00648	0.00264288	0.0319525
Eif5b	767.552	0.783802	0.260826	3.00508	0.00265513	0.0320649
Apoo	67.9983	-0.896598	0.298464	-3.00404	0.00266421	0.0321389
Gm8667	16.7756	-1.36689	0.455094	-3.00353	0.0026687	0.0321574
Rnf125	95.9362	1.09242	0.36387	3.00223	0.00268006	0.0322585
Ier5	1625.29	-0.727792	0.242605	-2.99991	0.0027006	0.0324341
Trim30a	67.8922	0.993221	0.331069	3.00004	0.00269945	0.0324341
Fgfr2	398.258	-0.932744	0.310976	-2.9994	0.00270509	0.0324477
Rpl38-ps1	10.0619	-1.44373	0.481387	-2.99911	0.0027077	0.0324477
Ostf1	97.109	-0.837637	0.279375	-2.99825	0.00271535	0.0325036
Isg15	39.1253	-1.12767	0.376392	-2.99599	0.00273552	0.032709
Rps8	3764.07	-0.658057	0.219686	-2.99545	0.00274043	0.0327318
Ireb2	227.519	-0.72169	0.241077	-2.99361	0.00275696	0.0328931
Hid1	169.168	0.934777	0.312528	2.99102	0.00278051	0.0331377
Fem1a	78.3066	1.00502	0.336437	2.98724	0.00281511	0.0335133
Snx15	23.2031	-1.19599	0.400471	-2.98646	0.00282227	0.0335252
Zbtb11	153.535	0.93375	0.312647	2.98659	0.00282108	0.0335252
Cebpzos	51.8823	-0.961219	0.32211	-2.98413	0.00284382	0.0335978
Chil1	96.8133	1.08911	0.364967	2.98415	0.00284371	0.0335978
Commd1	23.8907	-1.3195	0.44212	-2.98448	0.00284058	0.0335978
Parg	125.271	-0.834626	0.279586	-2.98522	0.00283371	0.0335978
Rasgef1c	26.4371	1.22183	0.409356	2.98477	0.00283793	0.0335978
Plk2	122.85	-0.969397	0.3249	-2.98368	0.00284803	0.0336111
Sec14l4	93.9781	0.985372	0.330345	2.98286	0.00285571	0.0336652
Naa20	122.623	-0.936871	0.314176	-2.98199	0.00286379	0.0337239
Agpat1	88.8914	0.863577	0.289663	2.98132	0.00287012	0.0337619
Gstt1	27.0117	1.19502	0.40091	2.98076	0.00287534	0.0337868
Nfix	580.277	0.788038	0.264416	2.9803	0.0028797	0.0338015
E430021H15Rik	79.2884	-1.13064	0.379598	-2.97853	0.00289634	0.0339603
Bex1	59.4236	-0.92141	0.309487	-2.97721	0.00290881	0.0340697
Ap2m1	239.911	-0.951305	0.319587	-2.97667	0.00291395	0.0340933
Baiap2	102.211	0.843351	0.283354	2.97631	0.00291735	0.0340964
Sdc1	129.616	-0.800709	0.269135	-2.97511	0.0029288	0.0341934
Pfn2	71.8317	-0.91103	0.306307	-2.97424	0.00293717	0.0342544
Bak1	108.78	-0.915778	0.308007	-2.97324	0.00294672	0.034329
C1qtnf1	17.2555	1.44145	0.484981	2.97219	0.00295688	0.0344105
Tfg	89.872	-0.814184	0.273998	-2.9715	0.00296352	0.034451
Plscr1	38.3927	-1.35537	0.456308	-2.97029	0.00297516	0.0345493
Rida	25.4439	-1.32177	0.445691	-2.96566	0.00302039	0.0350371
Mzt1	61.7711	-0.966639	0.325992	-2.96522	0.00302464	0.035049
Ppp1r2	732.819	-0.821032	0.276965	-2.96439	0.00303286	0.035107
Chmp4b	1006.37	-0.654675	0.221209	-2.95953	0.00308113	0.0355811
Ckap4	73.2716	0.912092	0.308215	2.95928	0.00308363	0.0355811
Fasn	124.385	0.941848	0.318253	2.95943	0.0030821	0.0355811
Tefm	7.21298	-1.50111	0.507413	-2.95835	0.00309287	0.0356499
Rassf4	87.9809	0.907204	0.306705	2.9579	0.00309741	0.0356645
Gm10126	3.74628	-1.50153	0.507813	-2.95685	0.00310799	0.0357484
Cnn1	8.08167	-1.47487	0.499185	-2.95456	0.00313119	0.0359773
Hlf	120.96	0.820832	0.277897	2.95373	0.00313954	0.0360352
Mark3	222.539	0.738619	0.250119	2.95307	0.00314628	0.0360745
Wasf2	209.646	0.77737	0.263274	2.9527	0.00315004	0.0360795
Btg3	508.011	-0.758125	0.256886	-2.95122	0.00316523	0.0362154
Rac3	15.3803	-1.27869	0.433392	-2.95042	0.00317345	0.0362714
Tmem256	165.868	-0.765672	0.259753	-2.9477	0.00320151	0.0365536
Dctn3	120.556	-0.80644	0.273793	-2.94544	0.00322498	0.0367473
Palmd	28.0456	1.22329	0.415321	2.94541	0.00322523	0.0367473
Fhdc1	72.9679	0.909628	0.308953	2.94423	0.00323757	0.0368493
Evpl	33.2627	1.22013	0.414565	2.94316	0.0032488	0.0369386
Adcy6	41.0189	-1.27648	0.434132	-2.94031	0.00327881	0.0371246
Cdk8	115.05	-0.949517	0.322926	-2.94036	0.00327834	0.0371246
Pdpn	17.1448	1.44914	0.492808	2.94058	0.00327596	0.0371246
Sec61a1	492.022	0.695955	0.23664	2.94098	0.00327175	0.0371246
Gjb2	22.3324	1.32703	0.451458	2.93944	0.00328807	0.0371907
Ost4	24.0439	-1.2282	0.418337	-2.93591	0.00332573	0.0375777
Uchl3	41.2661	-1.03518	0.352795	-2.93422	0.00334387	0.0377434
Nfxl1	34.3709	-1.03797	0.353805	-2.93372	0.00334924	0.0377649
Parm1	133.466	0.763878	0.260414	2.93332	0.00335362	0.037775
Rpl13	3000.15	-0.76199	0.260081	-2.92982	0.00339164	0.0381638
Coa5	59.0963	-0.953502	0.325507	-2.92928	0.00339751	0.0381904
Cd47	129.533	0.870693	0.297343	2.92824	0.00340887	0.0382785
Mybbp1a	154.941	0.810922	0.276967	2.92787	0.00341294	0.0382847
Krt5	8.5774	-1.43676	0.490809	-2.92733	0.00341884	0.0383114
Arhgef40	37.4958	1.07943	0.369068	2.92475	0.00344739	0.0385519
Clca3a2	860.568	0.935559	0.319861	2.92489	0.00344576	0.0385519
Tm2d2	50.4995	-0.995936	0.340644	-2.92369	0.00345913	0.0386435
Igip	38.4779	-1.12819	0.385966	-2.92302	0.00346651	0.0386862
Lcn2	793.504	0.804152	0.275182	2.92225	0.00347507	0.0386897
Nip7	78.6851	-0.863378	0.295471	-2.92204	0.00347749	0.0386897
Trabd	63.6269	0.955411	0.326942	2.92227	0.00347493	0.0386897
Hnrnph1	109.14	-0.961498	0.329103	-2.92157	0.00348268	0.0387079
Plekhn1	32.9863	1.11741	0.382728	2.9196	0.00350476	0.0389135
Gng5	1218.04	-0.733877	0.251415	-2.91898	0.00351174	0.0389364
Wnt4	354.914	-0.768825	0.263406	-2.91879	0.00351397	0.0389364
Ovol1	28.0236	1.2601	0.432398	2.91422	0.00356579	0.0394704
Inafm2	28.4559	-1.15117	0.395063	-2.91389	0.0035696	0.0394724
Twf2	48.8004	-0.977478	0.335494	-2.91355	0.00357342	0.0394745
Cbx6	693.185	0.685014	0.235211	2.91234	0.00358736	0.0395383
Fam193a	96.6447	0.891518	0.306143	2.9121	0.00359009	0.0395383
Purb	980.201	-0.707715	0.242991	-2.91251	0.00358538	0.0395383
Cpeb3	41.2635	1.06471	0.36571	2.91136	0.00359865	0.0395924
Jun	3344.39	-0.677213	0.232783	-2.9092	0.00362356	0.0398262
Odc1	252.768	-0.899279	0.309297	-2.90749	0.0036434	0.039983
Pfn1	13.9088	-1.40599	0.483599	-2.90734	0.00364517	0.039983
S100a6	2334.63	-0.862427	0.29673	-2.90643	0.00365576	0.0400587
Dnajc7	181.474	-0.764787	0.26337	-2.90385	0.00368599	0.0403212
Letm1	83.5504	0.909956	0.313372	2.90376	0.00368713	0.0403212
Fchsd2	42.9336	0.98929	0.340806	2.90279	0.00369853	0.0403648
Polb	153.223	0.841999	0.290062	2.90283	0.00369811	0.0403648
Hbegf	130.285	0.915126	0.315324	2.90218	0.00370578	0.0404034
Ube2i	392.436	-0.786314	0.271181	-2.89959	0.0037365	0.0406975
Dpagt1	67.8534	0.940012	0.324266	2.89889	0.00374488	0.0407073
Lsm14a	131.262	-0.745074	0.25702	-2.89889	0.00374483	0.0407073
Taf15	100.734	-0.775432	0.267561	-2.89815	0.00375368	0.0407623
Rad50	246.711	0.738417	0.25485	2.89746	0.00376193	0.0408112
Emc6	176.076	-0.715657	0.247082	-2.89644	0.00377428	0.040823
Isoc2b	27.1785	-1.09312	0.377328	-2.897	0.00376754	0.040823
Plekhs1	45.4355	1.08204	0.373567	2.89652	0.00377332	0.040823
Mospd2	51.4973	-1.00607	0.347406	-2.89594	0.00378025	0.040847
Mafk	91.9356	0.883688	0.305298	2.89451	0.00379756	0.0409933
Zwint	129.432	-0.782543	0.270409	-2.89393	0.00380454	0.0410279
Bcl2l13	50.0335	1.00775	0.348402	2.89248	0.00382211	0.0411766
Psme1	224.523	0.763448	0.263979	2.89208	0.00382699	0.0411884
Elob	255.397	-0.76918	0.266155	-2.88997	0.0038528	0.0414252
9530068E07Rik	108.424	-0.98912	0.342303	-2.8896	0.00385731	0.0414328
Marf1	110.491	-0.821103	0.284402	-2.88712	0.00388781	0.0416781
Plekhh1	61.1385	-0.936551	0.324385	-2.88716	0.00388743	0.0416781
Cxcr2	11.7998	-1.4537	0.503754	-2.88573	0.0039051	0.0418223
Ncoa4	121.217	-0.942095	0.326817	-2.88264	0.0039436	0.042193
Srsf7	508.124	-0.653142	0.226602	-2.88233	0.00394749	0.0421931
Muc20	34.8046	1.09221	0.379075	2.88126	0.00396086	0.0422721
Setx	118.303	-0.810858	0.281438	-2.88112	0.00396265	0.0422721
Lrrc8d	101.485	-0.825422	0.286639	-2.87966	0.00398103	0.0424266
Por	210.73	-0.973535	0.338157	-2.87895	0.00399004	0.0424811
Il15ra	25.9422	-1.24712	0.433254	-2.87848	0.0039959	0.0425019
Nr4a3	43.0085	1.2232	0.425061	2.8777	0.00400582	0.0425657
Mpst	82.7068	-0.81889	0.28468	-2.87652	0.00402081	0.0426833
Osgep	83.2208	-0.817658	0.284349	-2.87555	0.0040333	0.0427661
Tollip	58.4794	-1.09537	0.380961	-2.8753	0.00403646	0.0427661
Cnpy2	201.222	-0.682307	0.237591	-2.87178	0.00408171	0.0430786
Foxi1	38.0647	-1.19887	0.417391	-2.87228	0.0040752	0.0430786
Serp1	759.202	-0.661178	0.230208	-2.87209	0.00407771	0.0430786
Trim30d	50.2043	0.980841	0.341546	2.87177	0.0040818	0.0430786
Rock1	706.427	0.733387	0.255422	2.87127	0.00408821	0.0431045
Capg	59.6787	0.895745	0.31205	2.87052	0.004098	0.0431272
Ddx52	108.499	0.824186	0.287141	2.87031	0.00410065	0.0431272
Sptb	19.2564	1.22398	0.426444	2.87019	0.00410225	0.0431272
Fkbp10	17.574	1.27039	0.442677	2.86979	0.0041075	0.0431407
Kat6b	75.264	0.896385	0.312399	2.86936	0.00411305	0.0431573
Tcf25	314.815	0.669971	0.23355	2.86864	0.00412242	0.0432139
Slc25a13	57.9599	0.949265	0.331133	2.86672	0.00414754	0.0433628
Synpo	90.5813	0.84557	0.294969	2.86664	0.00414858	0.0433628
Txnrd3	53.7121	1.06781	0.372421	2.86722	0.004141	0.0433628
Sf3a1	92.2844	0.87108	0.304141	2.86407	0.00418238	0.0436742
Eif1	1363.03	-0.659897	0.230466	-2.86331	0.00419235	0.0436945
Map4k3	85.3666	-0.859181	0.300036	-2.8636	0.00418862	0.0436945
Vsnl1	4.45645	1.45016	0.506626	2.86238	0.00420472	0.0437814
Jmjd1c	248.516	0.661412	0.231292	2.85963	0.0042413	0.0441108
Lgmn	88.2268	-0.984894	0.344478	-2.85909	0.00424852	0.0441108
Taf1d	260.64	-0.696456	0.243578	-2.85928	0.00424606	0.0441108
Flrt3	165.005	0.814969	0.285158	2.85795	0.00426386	0.0441638
Igtp	46.8775	1.01969	0.356785	2.858	0.00426323	0.0441638
Slbp	127.987	-1.00206	0.35064	-2.85781	0.0042658	0.0441638
Rhoj	229.385	0.845634	0.296004	2.85683	0.00427888	0.0442572
Gnai3	118.753	-0.928025	0.324915	-2.85621	0.00428733	0.0443024
Ice2	47.0916	0.970292	0.339917	2.85449	0.00431055	0.0445001
Hmox1	48.5823	-0.955555	0.33488	-2.85343	0.00432503	0.0445792
Hspa8	727.97	-0.808389	0.283314	-2.85333	0.00432641	0.0445792
Commd10	43.4722	-0.954909	0.334975	-2.85069	0.00436248	0.0448236
Dusp14	44.5225	1.06802	0.374605	2.85105	0.0043575	0.0448236
Epha1	55.7095	-0.956386	0.335477	-2.85082	0.00436067	0.0448236
Anxa1	428.144	-1.03451	0.362942	-2.85034	0.00436722	0.0448299
Ints6l	84.744	-0.859571	0.301907	-2.84714	0.00441145	0.0452413
Nasp	166.203	0.796517	0.279845	2.84628	0.00442327	0.0453031
Tmem87b	208.336	0.759477	0.266848	2.8461	0.00442581	0.0453031
Atp13a1	23.437	1.15994	0.407953	2.84333	0.00446452	0.0455943
Cog6	29.9574	-1.16821	0.410812	-2.84366	0.00445984	0.0455943
Mageh1	71.0869	-0.898033	0.315892	-2.84284	0.00447129	0.0455943
Phactr2	62.2761	0.936371	0.329395	2.8427	0.00447328	0.0455943
Snhg1	253.526	-0.708796	0.249351	-2.84257	0.0044752	0.0455943
Gprc5a	58.7177	1.05809	0.372319	2.8419	0.00448457	0.045647
Gsn	227.115	-0.9484	0.333765	-2.84152	0.00448988	0.0456583
Tmem128	27.1837	-1.20288	0.423478	-2.84049	0.00450447	0.0457639
Tor1b	204.759	0.767306	0.270224	2.83951	0.00451823	0.0458609
Tlcd4	981.208	-0.873251	0.307572	-2.83917	0.00452304	0.0458669
Plekha2	112.573	0.793522	0.279631	2.83775	0.00454332	0.0459441
Prpf38b	278.599	0.739205	0.260469	2.83798	0.00453998	0.0459441
Puf60	246.915	0.665981	0.234639	2.83833	0.00453508	0.0459441
Mmadhc	189.381	-0.787551	0.277608	-2.83691	0.00455522	0.0460216
Hyal2	43.0643	-1.12379	0.396203	-2.83641	0.00456245	0.0460467
Tsc22d2	184.632	0.700726	0.24707	2.83615	0.00456616	0.0460467
S100a10	210.536	-0.81671	0.288059	-2.83522	0.00457947	0.0461382
Hagh	110.24	-0.869417	0.306808	-2.83375	0.00460052	0.0463074
Ntrk2	11.6522	1.41848	0.500692	2.83304	0.00461076	0.0463675
Col23a1	10.0429	1.43861	0.507924	2.83233	0.00462101	0.0464277
Tmem167	130.04	-0.725318	0.256115	-2.832	0.00462577	0.0464326
Mfsd12	60.0139	0.946121	0.334308	2.83009	0.0046535	0.0466679
Fastkd2	29.7099	1.07916	0.381472	2.82893	0.00467042	0.0467945
Bcam	62.2513	0.922117	0.326048	2.82817	0.00468154	0.0468197
Pgls	245.473	0.794315	0.28083	2.82846	0.00467729	0.0468197
Kctd14	63.3947	-0.877704	0.310402	-2.82763	0.00468937	0.046855
0610012G03Rik	78.6041	-0.838468	0.296653	-2.82643	0.00470696	0.0469876
Gm17276	11.51	-1.44595	0.511659	-2.826	0.0047133	0.0470077
Gm13340	13.2492	-1.28528	0.455096	-2.82419	0.00474004	0.0472311
Alkbh5	145.409	-0.819515	0.290522	-2.82084	0.00478984	0.0476837
Pitrm1	37.4174	1.01884	0.361513	2.81827	0.00482839	0.0480235
Ngrn	120.665	-0.781623	0.277607	-2.81558	0.00486896	0.0483828
Klc3	73.3654	0.844188	0.300009	2.81388	0.00489478	0.048595
Sertad1	114.093	0.937342	0.333164	2.81346	0.00490119	0.0486142
Aldh1a3	448.72	0.669781	0.238094	2.81309	0.00490674	0.048625
Fam102a	263.953	0.645102	0.229628	2.80934	0.00496432	0.0491509
Ndfip1	651.013	-0.653173	0.23266	-2.80742	0.00499408	0.0493474
Nop56	93.8638	0.815291	0.290383	2.80764	0.00499053	0.0493474
Prpsap2	79.2641	-0.798701	0.284521	-2.80718	0.00499778	0.0493474
Rbbp7	301.941	-0.853336	0.304078	-2.80631	0.00501123	0.0494354
Mafg	112.248	0.768515	0.273966	2.80515	0.00502936	0.0495692
Eprs	403.728	0.690614	0.246283	2.80415	0.00504494	0.0496778
D330023K18Rik	11.1225	-1.34065	0.478256	-2.80321	0.00505969	0.0497781
Nipsnap3b	103.572	-0.884752	0.315864	-2.80106	0.00509357	0.0500661
Rab9	46.7462	-0.955836	0.341307	-2.80051	0.00510217	0.0501053
Gm44250	105.221	-0.902227	0.32252	-2.79743	0.00515109	0.0505401
Med28	192.499	-0.690257	0.246787	-2.79698	0.00515835	0.0505658
Dctn6	153.333	-0.727173	0.260071	-2.79606	0.00517301	0.0506183
Mthfs	15.527	-1.26451	0.452232	-2.79615	0.00517162	0.0506183
Lrrc8b	58.8756	-0.897647	0.321618	-2.79104	0.00525393	0.0513639
Ipo7	218.427	-0.787987	0.282421	-2.79011	0.00526902	0.0514652
Sun1	111.447	-0.834876	0.299334	-2.78911	0.00528532	0.0515781
Fn1	24.2142	-1.24599	0.44724	-2.78594	0.0053372	0.0519911
G3bp2	494.709	-0.700451	0.251401	-2.78619	0.00533318	0.0519911
Stub1	165.354	0.831867	0.298761	2.78439	0.00536278	0.0521936
Rps26	2902.39	-0.665062	0.238945	-2.78332	0.00538049	0.0523191
Nipsnap2	151.569	-0.739874	0.26588	-2.78273	0.00539032	0.0523679
Gm43305	838.706	-0.730393	0.262503	-2.78242	0.00539552	0.0523717
6330418K02Rik	16.7358	1.28922	0.463405	2.78206	0.00540155	0.0523835
Krt14	23.3994	-1.17368	0.421927	-2.78172	0.00540711	0.0523907
Rabl6	127.058	0.814761	0.292959	2.78115	0.00541674	0.0524373
Pcyox1	158.866	-0.734513	0.264316	-2.77892	0.00545397	0.052704
Tfam	129.221	-0.715257	0.257371	-2.77909	0.0054511	0.052704
Idh3b	161.892	-0.721311	0.259699	-2.77749	0.00547806	0.0528898
Atp5k	602.628	-0.608919	0.219379	-2.77565	0.00550919	0.0531053
Rab24	148.675	0.84842	0.305672	2.77559	0.00551015	0.0531053
Ctxn1	20.2235	-1.27489	0.460125	-2.77074	0.00559297	0.0538082
Gm37052	27.3474	-1.146	0.413593	-2.77084	0.00559126	0.0538082
Slc37a3	58.6951	0.874749	0.31585	2.76951	0.0056141	0.0539638
Foxk2	48.7673	-0.941378	0.340111	-2.76785	0.00564266	0.0541904
H2az2	349.465	-0.62065	0.224464	-2.76503	0.00569172	0.0546135
Fam220a	154.871	-0.803144	0.290529	-2.76442	0.00570235	0.0546672
Serinc5	146.002	-0.737542	0.266828	-2.76411	0.00570785	0.0546717
Bace2	17.1595	1.23122	0.445777	2.76197	0.00574545	0.0549835
Taf4b	41.903	1.08859	0.394204	2.76149	0.00575377	0.0550147
Esf1	234.09	0.767222	0.27791	2.76068	0.00576808	0.0551031
Eaf1	23.8658	-1.19193	0.431877	-2.75987	0.00578236	0.0551911
Capns1	378.642	0.693851	0.2516	2.75775	0.0058201	0.055454
Rpsa-ps1	14.068	1.28905	0.467402	2.75791	0.00581715	0.055454
Rrp7a	48.9619	-0.899224	0.326137	-2.7572	0.00582983	0.0554982
Srsf11	551.326	0.643219	0.233446	2.75532	0.00586342	0.0557691
Rbm8a2	20.1296	-1.15715	0.420052	-2.75478	0.00587321	0.0558134
Iigp1	602.212	-0.711543	0.258515	-2.75242	0.00591564	0.0561223
Psmd14	85.9005	-0.872224	0.316896	-2.7524	0.00591603	0.0561223
Syap1	43.0234	-0.92739	0.336977	-2.75208	0.00592174	0.0561276
Slc16a2	98.5699	0.819533	0.298026	2.74987	0.00596183	0.056428
Trim12c	70.4238	-0.907492	0.330025	-2.74976	0.00596381	0.056428
Plppr4	21.7437	1.15556	0.420484	2.74816	0.00599307	0.0565783
Selenos	212.025	0.798716	0.290592	2.74858	0.00598541	0.0565783
Sipa1l3	82.3638	-0.849171	0.30901	-2.74804	0.00599529	0.0565783
Sec11a	193.924	-0.666159	0.242541	-2.74658	0.00602196	0.0567807
Kctd2	118.437	0.917618	0.334243	2.74536	0.00604437	0.0568934
Malsu1	61.2869	-0.881434	0.321038	-2.74557	0.0060405	0.0568934
Washc1	33.9715	1.00473	0.36611	2.74433	0.0060635	0.0570242
Sox5	7.12796	1.41579	0.516197	2.74273	0.00609302	0.0572523
Hp	731.686	0.771362	0.281372	2.74144	0.00611713	0.0574292
Ccdc162	32.6876	-1.18992	0.434308	-2.7398	0.00614757	0.0576544
Esrp1	150.099	0.694279	0.253446	2.73936	0.00615595	0.0576544
Rpl31-ps14	7.74263	-1.37711	0.502722	-2.7393	0.00615701	0.0576544
Psmb1	520.39	-0.665583	0.243031	-2.73867	0.00616874	0.0577146
Ano6	142.473	0.698561	0.25514	2.73795	0.00618238	0.0577925
Ndufa4	189.756	-0.947251	0.346025	-2.73752	0.00619034	0.0578173
Cisd1	229.1	-0.7727	0.282333	-2.73684	0.00620323	0.0578524
Rab3a	32.2486	1.05966	0.387195	2.73676	0.00620474	0.0578524
Rps13	2173.4	-0.71322	0.260657	-2.73624	0.00621461	0.0578949
Polr3k	141.39	-0.747372	0.273514	-2.73248	0.00628593	0.0584092
Rsrp1	353.435	-0.708379	0.259234	-2.73259	0.00628394	0.0584092
Tmbim1	119.284	0.722585	0.264423	2.73269	0.00628202	0.0584092
Cnot3	177.744	-0.941604	0.344685	-2.73178	0.00629934	0.0584839
Cog3	11.7103	-1.31037	0.480048	-2.72968	0.00633967	0.0588082
Gm49338	31.1669	1.06538	0.390369	2.72917	0.00634942	0.0588484
Bex3	220.789	-0.718456	0.263553	-2.72604	0.00640987	0.0592795
Gm10110	69.3351	-0.94804	0.347787	-2.72592	0.00641227	0.0592795
Ncoa7	143.452	0.914464	0.335413	2.72638	0.00640323	0.0592795
Ano10	46.2397	0.944496	0.346591	2.7251	0.00642818	0.0593761
Siah1a	36.6005	-1.01568	0.372878	-2.72389	0.00645171	0.0595428
Dnajc25	84.0309	0.804375	0.295483	2.72224	0.00648408	0.0597403
Norad	665.185	-0.621424	0.228265	-2.72238	0.00648139	0.0597403
Tmem70	55.5597	-0.8761	0.322041	-2.72046	0.00651905	0.0600117
Gm6285	12.5367	-1.27614	0.469244	-2.71956	0.00653685	0.0601246
Nacc2	48.9599	0.920839	0.338639	2.71923	0.00654332	0.0601333
Nkd2	6.36601	1.40627	0.517275	2.71862	0.0065555	0.0601944
Ccdc58	18.3972	-1.21123	0.445657	-2.71786	0.00657065	0.0602319
Gtpbp10	32.9649	-1.00105	0.368316	-2.71792	0.00656938	0.0602319
Tnrc18	95.4056	0.766995	0.282341	2.71655	0.00659654	0.0604183
Lysmd2	136.962	-0.709231	0.261138	-2.71592	0.00660913	0.0604827
Baz1a	140.105	0.817032	0.301103	2.71346	0.00665844	0.0608321
Wee1	166.758	0.673231	0.248108	2.71346	0.00665849	0.0608321
Rnf144a	15.7781	1.24814	0.460075	2.7129	0.00666973	0.0608837
Gm49980	137.588	-1.02608	0.378656	-2.7098	0.00673246	0.0614048
Rassf8	24.5436	-1.0491	0.387223	-2.70928	0.00674288	0.0614483
Ctnnb1	1788.26	-0.581424	0.214644	-2.70878	0.00675317	0.0614906
Ankrd26	23.8816	1.14713	0.423662	2.70766	0.00677598	0.0616467
Hivep3	148.593	0.701512	0.259154	2.70694	0.00679072	0.0617292
Ube2q1	179.767	-0.676285	0.24992	-2.70601	0.00680969	0.06185
Zfp110	70.2894	0.882559	0.326208	2.70551	0.00681999	0.0618918
P4hb	586.862	-0.670123	0.247773	-2.70458	0.00683899	0.061993
Sgpp1	73.0608	-0.867219	0.320734	-2.70386	0.00685393	0.061993
Slc35f3	300.164	-0.771415	0.285255	-2.7043	0.00684494	0.061993
Smarca4	287.775	0.654295	0.241968	2.70406	0.00684979	0.061993
Exosc7	84.5148	-0.88532	0.327641	-2.7021	0.00689027	0.0622537
Fignl2	54.6626	0.868265	0.321352	2.70191	0.00689419	0.0622537
Srrt	137.503	0.703109	0.260544	2.69862	0.00696275	0.0628206
Dnajc9	52.7359	-0.899469	0.333343	-2.69833	0.00696891	0.0628242
Peg13	62.1831	0.930976	0.345139	2.69739	0.00698845	0.0629481
Ap1b1	61.8135	0.882325	0.327155	2.69697	0.00699744	0.062977
Pdia6	611.779	-0.653733	0.2426	-2.6947	0.00704521	0.0633545
Ier2	292.562	-0.757239	0.28106	-2.69423	0.00705522	0.0633684
Rpusd4	13.6384	-1.21865	0.452346	-2.69408	0.0070584	0.0633684
Misp	10.141	1.33553	0.495924	2.69302	0.00708082	0.0635172
Klf12	10.6585	1.32133	0.49074	2.69252	0.00709148	0.0635605
Mrpl39	41.9063	-0.985171	0.36615	-2.69062	0.00713188	0.0638699
Fntb	49.8159	0.900141	0.334732	2.68914	0.00716368	0.0640222
Grip1	27.1468	1.07235	0.398789	2.689	0.00716654	0.0640222
Ints1	21.5481	1.12233	0.417377	2.68901	0.00716633	0.0640222
Gm37706	15.8095	-1.23555	0.459753	-2.68743	0.00720043	0.064245
Mthfd2	27.382	1.13434	0.422111	2.6873	0.00720328	0.064245
C1qbp	290.548	-0.687309	0.255801	-2.68689	0.00721214	0.0642714
Wwp2	49.0029	0.916197	0.341251	2.68482	0.00725692	0.0646174
Angpt1	51.1996	0.968847	0.361232	2.68206	0.00731693	0.0650986
Cdk6	279.355	0.750308	0.279839	2.68121	0.00733554	0.0652012
Gm48225	17.5917	-1.18471	0.441892	-2.68099	0.00734045	0.0652012
Baz1b	297.678	0.702726	0.262163	2.68049	0.00735135	0.0652235
Slc29a3	156.71	0.832463	0.310606	2.68013	0.00735945	0.0652235
Uhmk1	110.337	-0.763881	0.285024	-2.68006	0.00736095	0.0652235
Tmem14c	390.293	-0.647084	0.241483	-2.67963	0.00737045	0.0652546
Man1a	50.7474	-0.99033	0.369658	-2.67904	0.00738329	0.0653151
Taf7	41.5304	0.938851	0.35084	2.67601	0.00745046	0.0658558
Rbms3	242.75	0.792147	0.296225	2.67414	0.00749217	0.0661707
Gars	95.5038	0.776525	0.290643	2.67175	0.00754577	0.0664907
Nadk	121.537	-0.686515	0.256958	-2.6717	0.00754673	0.0664907
Trib1	1884.38	0.64334	0.240792	2.67177	0.00754517	0.0664907
Wdr11	24.8487	-1.09709	0.41072	-2.67114	0.00755943	0.0665487
Ugt8a	29.7234	1.04382	0.390829	2.67079	0.00756727	0.0665638
Lipa	166.351	0.800349	0.299868	2.669	0.00760774	0.0668657
Nit2	17.6169	-1.12222	0.420874	-2.66641	0.00766652	0.067328
Atxn1l	52.9401	-0.949617	0.356309	-2.66515	0.00769531	0.0675263
Zfp275	24.7521	-1.07529	0.403631	-2.66404	0.00772094	0.0676967
Gm44768	7.74435	-1.33743	0.502185	-2.66323	0.00773947	0.0677277
Rapgef1	78.8386	0.775326	0.29117	2.6628	0.00774937	0.0677277
Srsf4	78.2348	-0.767146	0.288072	-2.66304	0.0077439	0.0677277
Trp53inp2	168.048	-0.818524	0.307331	-2.66333	0.00773709	0.0677277
Gm10605	5.45456	1.37731	0.517348	2.66225	0.00776191	0.0677828
Rnd3	30.9088	1.11622	0.419382	2.66159	0.00777719	0.0678617
Hmg20b	111.182	0.777927	0.292337	2.66107	0.00778937	0.0679136
Nenf	63.4764	-0.79552	0.298981	-2.66077	0.00779613	0.0679181
Shroom1	35.0634	1.04226	0.391761	2.66045	0.00780363	0.067929
Dazap1	161.41	0.704246	0.264787	2.65967	0.00782167	0.0680317
Hint1	851.99	-0.63928	0.240528	-2.65781	0.00786495	0.0683453
Kcnn4	61.8585	0.900244	0.338745	2.65758	0.00787029	0.0683453
Eny2	237.149	-0.659387	0.24831	-2.6555	0.00791902	0.0687136
Large1	213.678	0.729315	0.274783	2.65415	0.00795091	0.0688323
Tmem170	21.6663	-1.22431	0.461287	-2.65411	0.00795168	0.0688323
Tmsb4x	2869.91	-1.28653	0.484728	-2.65412	0.0079515	0.0688323
Ldlr	160.055	0.978024	0.369177	2.6492	0.00806823	0.0697857
Gba	22.2034	1.09838	0.414649	2.64893	0.00807481	0.0697871
Hand2os1	28.7177	-1.10328	0.416881	-2.6465	0.00813301	0.0702344
Commd3	111.546	-0.781555	0.295363	-2.64609	0.00814293	0.0702642
Hmgn1	1432.07	-0.55629	0.210277	-2.64551	0.00815668	0.0703272
Sord	17.0405	1.166	0.440974	2.64415	0.00818972	0.0705561
Rcan1	59.1834	0.899067	0.340386	2.64132	0.00825839	0.0710914
Gm8624	8.58573	-1.31445	0.498153	-2.63865	0.00832371	0.0715971
Arl13b	82.7239	0.872687	0.3308	2.63811	0.00833698	0.0716545
4833438C02Rik	27.1608	1.10201	0.417864	2.63725	0.00835815	0.0717798
Nudc	94.8163	0.750559	0.284829	2.63512	0.00841073	0.0721744
Osbpl1a	104.425	0.774301	0.294019	2.63351	0.00845074	0.0724606
Gm13594	20.4126	-1.0752	0.408385	-2.63281	0.00846811	0.0725524
Ddx59	11.5419	-1.21056	0.460024	-2.63151	0.00850056	0.0726829
Pex7	62.5327	-0.795011	0.302072	-2.63186	0.00849198	0.0726829
Syne4	101.078	0.82582	0.313833	2.6314	0.00850339	0.0726829
Wwc2	266.309	0.68923	0.261979	2.63086	0.00851689	0.0727412
Hspa1a	135.644	-0.67426	0.256632	-2.62734	0.00860542	0.0733339
Mansc1	29.3645	-1.14594	0.436284	-2.6266	0.00862435	0.0733339
Ncald	109.313	0.813481	0.309604	2.62749	0.00860182	0.0733339
Spen	132.08	0.77146	0.293721	2.6265	0.00862673	0.0733339
Stard10	95.0752	0.800524	0.304704	2.62722	0.00860863	0.0733339
Vps37b	86.3287	0.751903	0.286261	2.62663	0.0086234	0.0733339
Abhd16a	101.271	-0.81467	0.310375	-2.62479	0.00867019	0.0734476
C330018D20Rik	29.131	-0.967689	0.368565	-2.62556	0.00865065	0.0734476
Oser1	154.597	-0.765482	0.29166	-2.62457	0.00867581	0.0734476
Ppp1r16a	17.1421	1.19569	0.455622	2.6243	0.00868267	0.0734476
Scaper	132.296	0.811021	0.308931	2.62525	0.0086585	0.0734476
Scpep1	137.319	0.811314	0.30916	2.62425	0.00868393	0.0734476
Srsf1	287.905	-0.694117	0.264514	-2.62412	0.00868736	0.0734476
Ncor2	130.84	0.724982	0.27635	2.62342	0.00870507	0.0735402
Armc1	169.138	-0.683031	0.26045	-2.62251	0.00872852	0.0736811
Gm44873	299.268	-0.913116	0.348304	-2.62161	0.00875167	0.0738193
Zdhhc2	58.6353	0.909079	0.34682	2.62119	0.00876243	0.0738529
Hnrnpf	1000.23	-1.25398	0.478516	-2.62057	0.00877837	0.0738797
Rnf170	83.6709	0.806194	0.307645	2.62053	0.00877919	0.0738797
Edem1	36.481	-0.974218	0.372034	-2.61863	0.00882848	0.074237
Scaf11	229.061	0.735899	0.281122	2.61773	0.00885181	0.0743757
Pam	83.4534	0.767042	0.293072	2.61725	0.00886414	0.0744218
Tert	6.04913	1.35303	0.517327	2.61542	0.00891165	0.0747631
Btbd11	10.7563	1.29983	0.497747	2.61143	0.00901651	0.0755263
Zfp668	29.0954	0.988224	0.3784	2.61159	0.0090123	0.0755263
R3hdm4	108.235	0.850896	0.326112	2.60922	0.00907498	0.0759576
Dnal1	20.9438	-1.12733	0.432252	-2.60804	0.00910631	0.0761612
Dlx5	11.2827	1.25495	0.481315	2.60734	0.00912498	0.0762003
Vdr	94.4505	0.727029	0.278836	2.60737	0.00912398	0.0762003
Nradd	41.8188	-0.935604	0.35889	-2.60694	0.00913563	0.0762307
Actr3b	12.3169	1.24707	0.478541	2.60597	0.00916134	0.0762963
Gm14336	10.5104	-1.2519	0.480466	-2.60559	0.00917154	0.0762963
Naa80	49.5856	0.96922	0.371941	2.60584	0.00916481	0.0762963
Nifk	114.46	0.754066	0.289398	2.60564	0.00917038	0.0762963
Lfng	73.2159	-1.04131	0.399947	-2.60363	0.00922428	0.0766764
Gm43205	11.1305	-1.24065	0.476631	-2.60295	0.0092426	0.0766872
Hdac1	365.507	-0.642967	0.247	-2.60311	0.00923824	0.0766872
Pls1	27.261	-1.01255	0.389023	-2.6028	0.00924672	0.0766872
Adam9	18.4914	-1.17421	0.451445	-2.601	0.00929519	0.0769458
Coq6	8.04175	1.3123	0.504563	2.60086	0.00929912	0.0769458
Gramd3	59.1215	0.841633	0.323536	2.60136	0.00928562	0.0769458
Acd	61.0303	0.820543	0.315534	2.60049	0.00930904	0.0769598
Adam15	143.471	0.760123	0.292354	2.60001	0.00932203	0.0769598
Jmjd8	50.1287	0.917504	0.352883	2.60002	0.00932187	0.0769598
Ccar1	278.187	0.615022	0.236864	2.59652	0.00941745	0.0776298
Prex1	47.7934	-0.838748	0.323008	-2.59668	0.00941305	0.0776298
Gm7072	39.7635	0.964677	0.371607	2.59596	0.00943278	0.077672
Vamp7-ps	13.4321	1.24044	0.477864	2.59581	0.00943685	0.077672
Ttc21b	23.1011	-1.11867	0.431065	-2.59513	0.00945547	0.0777664
Psma4	438.01	0.58406	0.225226	2.59322	0.0095082	0.078141
Gm20762	5.28634	-1.33833	0.516244	-2.59244	0.00952977	0.0782592
Trappc3	120.961	-0.710993	0.274295	-2.59208	0.00953979	0.0782824
Map11	19.652	1.10868	0.427836	2.59137	0.00955942	0.0783844
Sf3b4	95.178	-0.878487	0.339451	-2.58797	0.00965448	0.0791042
Dync1h1	539.453	0.675458	0.261146	2.58651	0.00969526	0.0791998
Nop53	327.09	0.616398	0.238273	2.58693	0.00968339	0.0791998
Pno1	74.5273	-0.736086	0.284562	-2.58673	0.00968908	0.0791998
Rap1a	227.612	-0.699817	0.270549	-2.58666	0.00969119	0.0791998
Foxo1	161.291	0.667617	0.258174	2.58592	0.00971183	0.0792756
Crybg3	45.6675	0.908916	0.351735	2.58409	0.00976357	0.0796171
Hnrnpa3	1034.67	-0.564632	0.218517	-2.58393	0.00976829	0.0796171
Gstt2	101.814	-0.7281	0.281878	-2.58303	0.00979354	0.0796669
Kctd13	8.16397	-1.3312	0.515385	-2.58294	0.00979637	0.0796669
Psmb2	48.1684	-0.940306	0.363981	-2.58339	0.00978343	0.0796669
Unc119b	33.8606	-0.938963	0.363764	-2.58124	0.00984456	0.079999
BC031181	213.77	-0.673676	0.261038	-2.58076	0.0098583	0.0800509
Jup	129.212	-0.718475	0.278506	-2.57975	0.00988725	0.0801663
Wfdc18	1319.25	-0.816328	0.316416	-2.57992	0.00988218	0.0801663
Cldnd1	68.9875	0.807492	0.31317	2.57845	0.00992451	0.0803486
Tada2a	77.9127	0.824512	0.319749	2.57862	0.0099196	0.0803486
Acat2	47.8364	0.884448	0.343094	2.57786	0.00994139	0.0803657
Bcl2	134.08	0.743583	0.288433	2.57801	0.00993714	0.0803657
Casp4	16.0153	1.15093	0.446648	2.57682	0.00997145	0.0804891
Ltbr	258.396	0.657647	0.255202	2.57697	0.00996705	0.0804891
Gm4468	33.109	-1.00513	0.390387	-2.57471	0.0100325	0.0809216
Vmn1r86	18.0736	-1.13825	0.442184	-2.57414	0.0100489	0.0809939
AI413582	38.3326	-0.907013	0.352452	-2.57343	0.0100695	0.0811
Eif3l	212.964	0.610581	0.237312	2.57291	0.0100848	0.0811629
B3gnt8	32.2988	0.980391	0.381118	2.5724	0.0100995	0.0811688
Mpc2	171.299	-0.633152	0.246135	-2.57237	0.0101004	0.0811688
Epb41l4aos	390.569	-0.764621	0.297531	-2.56989	0.0101731	0.0816482
Nudt21	231.801	-0.765138	0.297769	-2.56957	0.0101826	0.0816482
Slc7a1	66.9572	0.877934	0.341643	2.56974	0.0101775	0.0816482
Tcerg1	282.536	0.646864	0.2519	2.56794	0.0102303	0.0819709
Desi1	143.175	0.67394	0.262526	2.56714	0.0102542	0.0819811
Hypk	53.8745	-0.849753	0.330998	-2.56724	0.0102511	0.0819811
Susd6	146.48	-0.880492	0.342929	-2.56757	0.0102416	0.0819811
Kcnip3	10.0134	-1.22665	0.477887	-2.56681	0.0102638	0.0819978
Rrp12	15.7969	1.1736	0.457511	2.56518	0.0103123	0.0823245
Gm43743	79.2413	-0.901553	0.351539	-2.56459	0.0103298	0.0824033
Clip1	251.43	0.624507	0.243552	2.56416	0.0103424	0.0824441
Isoc2a	37.853	-0.892961	0.348334	-2.56352	0.0103617	0.0825372
Smpdl3b	19.667	1.16847	0.456207	2.56128	0.0104286	0.0830095
Cfdp1	190.312	0.638572	0.249394	2.5605	0.0104523	0.083076
Zbtb8a	49.2641	-1.02302	0.399509	-2.56069	0.0104465	0.083076
Igf1r	102.553	0.758988	0.296752	2.55765	0.0105383	0.0836987
Vps37a	136.305	0.73917	0.289135	2.55648	0.0105736	0.0839182
Ube4a	51.4405	-0.930118	0.363894	-2.55602	0.0105879	0.0839697
Fancm	16.7509	1.15627	0.452954	2.55273	0.0106884	0.084705
Anxa8	51.0137	0.850492	0.333261	2.55203	0.0107097	0.0848126
Scara5	90.0816	0.724616	0.284038	2.55112	0.0107376	0.0849098
Ssrp1	241.863	0.605719	0.237425	2.5512	0.0107352	0.0849098
9930021J03Rik	157.356	0.710166	0.278418	2.55072	0.01075	0.084946
Itih5	619.462	-0.559327	0.219328	-2.55019	0.0107665	0.085015
Timp2	769.86	0.614067	0.240899	2.54906	0.0108014	0.0852283
Snx18	98.5585	0.771513	0.302725	2.54857	0.0108167	0.0852874
Eif3d	218.658	0.651986	0.255859	2.54823	0.0108273	0.0853087
Fkbp2	25.2292	-1.07223	0.42086	-2.54772	0.0108431	0.0853715
Gm44509	4.79662	-1.31797	0.517482	-2.54689	0.0108687	0.0854495
Rps6kb1	155.262	0.668505	0.262462	2.54706	0.0108636	0.0854495
Ftsj3	142.705	0.796851	0.313026	2.54564	0.0109079	0.085696
Tmem107	19.8649	-1.08145	0.425047	-2.5443	0.0109496	0.0859613
Hibch	26.6151	-1.00561	0.395651	-2.54165	0.011033	0.0864913
Tomm5	113.325	-0.68379	0.269009	-2.54189	0.0110255	0.0864913
Usp20	42.8801	0.916139	0.360598	2.54061	0.011066	0.0866873
Nfkbie	19.3005	1.09275	0.430258	2.53975	0.0110931	0.0867518
Npm1	2631.68	-0.625749	0.246427	-2.53929	0.0111079	0.0867518
Ppt1	155.989	-0.634804	0.250037	-2.53884	0.011122	0.0867518
Srpr	88.6759	-0.99003	0.389912	-2.53912	0.0111133	0.0867518
Taf4	12.7302	-1.20982	0.47649	-2.53903	0.011116	0.0867518
Top2b	572.522	-0.668977	0.26344	-2.53938	0.0111048	0.0867518
B4galt3	81.6091	0.759071	0.299132	2.53758	0.0111622	0.0868533
Hnrnph2	221.745	-0.758727	0.299043	-2.53718	0.011175	0.0868533
Plxdc2	23.9174	1.09072	0.429861	2.53738	0.0111685	0.0868533
Rragc	89.6304	-0.704192	0.277459	-2.53801	0.0111485	0.0868533
Tnfaip1	209.444	0.594335	0.234229	2.53741	0.0111678	0.0868533
Atp5pb	287.623	-0.606398	0.239046	-2.53674	0.011189	0.0869007
Fam50a	32.1656	0.966216	0.38124	2.5344	0.011264	0.0874204
Cenpb	54.4184	-0.814001	0.321238	-2.53395	0.0112786	0.0874714
Bloc1s2	24.4087	-0.995106	0.392911	-2.53265	0.0113203	0.0875305
Camta2	58.1785	0.849012	0.335294	2.53214	0.0113369	0.0875305
Epb41	198.511	0.642821	0.253765	2.53313	0.0113049	0.0875305
Ilrun	267.398	0.641386	0.25334	2.53172	0.0113506	0.0875305
Klhl13	67.5286	0.789597	0.31182	2.53222	0.0113342	0.0875305
Mier3	77.0248	0.736305	0.290823	2.5318	0.0113479	0.0875305
Mrpl42	84.186	-0.799117	0.315509	-2.53279	0.0113159	0.0875305
Pbxip1	364.15	0.616812	0.243503	2.53308	0.0113064	0.0875305
Psd3	80.2119	-0.80283	0.317365	-2.52967	0.0114169	0.0879793
Nedd9	165.398	0.830561	0.328371	2.52934	0.0114278	0.0880016
Il11ra1	92.9621	0.796079	0.314917	2.5279	0.0114746	0.0882989
Pmf1	46.5942	0.87964	0.348159	2.52655	0.011519	0.0885783
Nup153	79.2735	0.766169	0.3033	2.52611	0.0115334	0.0886261
Eif3b	73.8845	0.775776	0.307356	2.52403	0.0116017	0.0890882
Rnf4	118.976	-0.678502	0.268859	-2.52363	0.0116149	0.0891266
Ap2a2	40.6187	0.875308	0.346929	2.52302	0.0116353	0.0892201
Nop10	236	-0.641807	0.254578	-2.52106	0.0117001	0.089654
Psmc4	89.5612	0.769065	0.305104	2.52067	0.0117133	0.0896921
Dapp1	87.3078	0.730892	0.290022	2.52013	0.0117313	0.0897666
Tyro3	91.0908	0.702698	0.278891	2.51961	0.0117484	0.0898342
Bc1	3.05032	-1.27767	0.507165	-2.51924	0.011761	0.0898676
Rnpepl1	53.86	0.827753	0.328635	2.51876	0.0117767	0.0899247
Iqgap1	434.051	0.546518	0.217049	2.51794	0.0118042	0.0900214
Lbp	25.6247	1.18891	0.472185	2.51789	0.011806	0.0900214
Riok1	108.141	0.692966	0.275371	2.51648	0.0118532	0.0903186
Map1lc3a	185.015	0.65723	0.26132	2.51504	0.011902	0.0906271
Ifi44	23.4224	1.11208	0.442358	2.51398	0.0119378	0.0906456
Mt2	345.191	-0.89077	0.354302	-2.51415	0.0119318	0.0906456
Stam2	89.4913	-0.688829	0.27397	-2.51425	0.0119286	0.0906456
Tmx1	360.047	-0.645399	0.256658	-2.51463	0.0119158	0.0906456
Ube2j1	187.275	0.654214	0.260335	2.51297	0.0119719	0.0908409
Icmt	29.6629	-0.930552	0.370579	-2.51108	0.0120363	0.0912665
Tmem248	123.856	0.680486	0.271176	2.50939	0.0120941	0.0916402
Ascc2	58.9043	0.8298	0.33088	2.50785	0.0121467	0.091975
Gnl3	182.742	0.711162	0.283671	2.50699	0.0121762	0.0921347
Ascc1	21.0254	1.06438	0.424642	2.50653	0.0121924	0.0921925
Gm10616	9.03699	-1.22161	0.487674	-2.50497	0.0122461	0.0924425
Nol8	98.9596	0.718731	0.286938	2.50483	0.0122509	0.0924425
Smc1a	630.519	0.571101	0.227993	2.5049	0.0122485	0.0924425
Ptcd1	23.3496	1.0042	0.401111	2.50354	0.0122957	0.0927162
Snx4	114.978	-0.664743	0.265599	-2.5028	0.0123214	0.0928457
Dusp8	82.2785	0.737223	0.294814	2.50064	0.0123969	0.0933068
Nek10	9.92706	-1.2452	0.497969	-2.50056	0.0123997	0.0933068
Atg2b	45.9424	-0.948155	0.37925	-2.50008	0.0124166	0.0933689
2810403D21Rik	32.4715	-0.940206	0.376109	-2.49982	0.0124256	0.0933721
Polr2h	22.4029	-1.14213	0.457247	-2.49784	0.0124954	0.0937701
Riok2	58.2514	-0.809377	0.324033	-2.49782	0.0124958	0.0937701
Snrnp48	191.755	0.625555	0.250483	2.49739	0.0125112	0.0938209
Arid1b	173.655	0.615501	0.246521	2.49675	0.0125338	0.0939173
Mcrip1	50.2905	0.857281	0.343422	2.49629	0.0125499	0.0939173
Uba6	135.816	0.703746	0.281897	2.49647	0.0125438	0.0939173
Cox14	421.126	-0.783362	0.313891	-2.49565	0.0125728	0.0940235
Tle6	55.487	0.893275	0.357981	2.49532	0.0125845	0.0940465
Cep112	26.1689	0.968465	0.388281	2.49424	0.0126228	0.0942279
Tmpo	189.905	-0.699199	0.280336	-2.49415	0.0126261	0.0942279
Stim2	95.1155	0.747533	0.299796	2.49348	0.0126499	0.0943408
Itgav	132.384	0.763966	0.306568	2.492	0.0127027	0.0946698
Ciao2b	25.4476	-1.04564	0.419806	-2.49077	0.0127466	0.0949026
Enho	220.272	-0.891161	0.357838	-2.49041	0.0127597	0.0949026
Lrrfip1	140.27	0.687829	0.276219	2.49016	0.0127685	0.0949026
Tmem63b	90.6501	-0.807473	0.324266	-2.49015	0.0127688	0.0949026
Map3k20	117.358	0.717289	0.288124	2.48952	0.0127916	0.0950072
Gnas	659.839	0.580796	0.23334	2.48905	0.0128083	0.0950664
Pum3	108.602	0.728622	0.292816	2.48832	0.0128347	0.0951325
Usp11	16.0798	1.13503	0.45613	2.48838	0.0128325	0.0951325
Zmiz2	71.0892	0.78407	0.315355	2.48631	0.0129075	0.095607
Tmed7	65.6819	-0.776003	0.312276	-2.48499	0.0129556	0.0958978
C130074G19Rik	38.4526	0.906286	0.365115	2.4822	0.0130575	0.0963937
Gm8213	11.7287	-1.15248	0.464352	-2.48192	0.0130677	0.0963937
Gm8618	30.0319	-0.920153	0.370719	-2.48207	0.013062	0.0963937
Gmfg	23.5176	-0.961367	0.387209	-2.48282	0.0130349	0.0963937
Rnf114	99.3485	-0.692164	0.278867	-2.48205	0.0130628	0.0963937
Ttc13	69.2703	0.780802	0.314624	2.4817	0.0130757	0.0963937
Fhl2	45.4042	-0.817526	0.329496	-2.48114	0.0130962	0.0964788
Vps26a	86.4122	-0.752492	0.303348	-2.48062	0.0131154	0.0965554
Gm19353	20.4559	-0.989876	0.399106	-2.48024	0.0131296	0.0965941
Dnaaf5	10.491	-1.20585	0.48643	-2.47898	0.0131758	0.0968686
Cbx4	191.528	0.636433	0.256923	2.47714	0.013244	0.0972391
Wrnip1	158.261	-0.707294	0.285506	-2.47733	0.0132368	0.0972391
Rfc5	19.8091	1.06152	0.428719	2.47602	0.0132855	0.0974779
Tmed4	99.8979	-0.727621	0.294115	-2.47394	0.0133632	0.097982
Actr1a	66.9194	0.782116	0.31629	2.47278	0.0134066	0.0982339
Kctd5	37.795	-0.851132	0.34446	-2.47092	0.0134768	0.0986815
Tiprl	133.328	-0.708027	0.286608	-2.47037	0.0134975	0.0987411
Ubr7	52.1234	-0.774391	0.313491	-2.47022	0.0135031	0.0987411
Atp6v0b	190.677	-0.736461	0.298242	-2.46934	0.0135362	0.098917
Fam171a1	24.5283	1.04217	0.422224	2.46828	0.0135764	0.0991443
Abracl	39.9985	-0.904945	0.366701	-2.4678	0.0135947	0.0992115
Mrpl52	197.99	-0.627211	0.254205	-2.46734	0.0136121	0.0992714
Fus	403.258	-0.587561	0.238181	-2.46687	0.01363	0.0993356
2310009B15Rik	39.4211	-0.840643	0.341	-2.46523	0.0136926	0.0997251
Gpr89	40.4407	0.88947	0.36091	2.46452	0.0137196	0.099855
Cklf	17.8353	-1.05934	0.430024	-2.46344	0.0137611	0.0998899
Hspb8	138.713	-0.790775	0.321	-2.46348	0.0137597	0.0998899
Qars	133.446	0.673505	0.273395	2.46348	0.0137594	0.0998899
Vwa8	60.6747	0.78997	0.320609	2.46396	0.013741	0.0998899
Rps12-ps23	32.3936	-1.05338	0.427698	-2.46291	0.0137815	0.0999712
Myo9b	19.1686	1.04109	0.422989	2.46127	0.0138444	0.100303
Ssr1	338.187	0.566593	0.230228	2.461	0.013855	0.100303
Zfp933	50.0746	-0.836044	0.339701	-2.46112	0.0138504	0.100303
Casp12	97.5573	0.77752	0.316065	2.46	0.0138936	0.100516
Maml2	60.1453	0.766347	0.311599	2.4594	0.0139169	0.100618
Mdh1	538.556	-0.651682	0.265209	-2.45724	0.0140011	0.101092
Pgap4	40.9044	0.85563	0.348196	2.45733	0.0139976	0.101092
Eef1b2	1945.25	-0.578192	0.235347	-2.45676	0.0140195	0.101158
Baz2b	390.26	0.604724	0.246328	2.45496	0.0140902	0.101332
Efnb2	17.8163	1.0883	0.443295	2.45503	0.0140875	0.101332
Nipbl	487.583	0.636541	0.259219	2.45561	0.0140646	0.101332
Rps12-ps19	6.64122	-1.24413	0.506625	-2.45573	0.0140599	0.101332
Tspan31	25.8689	-1.06328	0.433032	-2.45542	0.0140721	0.101332
Rasal2	59.4704	0.786715	0.320563	2.45417	0.0141212	0.101488
Def8	48.7431	0.840168	0.342609	2.45227	0.014196	0.101722
Dmac2	40.7887	0.917995	0.374333	2.45235	0.0141926	0.101722
Got2	195.443	0.671542	0.273807	2.45261	0.0141823	0.101722
Rnf40	55.8293	0.831308	0.339012	2.45215	0.0142006	0.101722
Slc25a17	147.425	-0.653268	0.26636	-2.45257	0.0141839	0.101722
Ndufb7	143.025	-0.644674	0.26295	-2.4517	0.0142185	0.101784
Ehbp1	64.4939	0.870044	0.355105	2.4501	0.0142815	0.102034
Gclm	333.791	-0.634901	0.259104	-2.45037	0.0142708	0.102034
Nuak1	30.617	1.05667	0.431239	2.45032	0.0142728	0.102034
Pts	24.6586	-1.05871	0.432351	-2.44873	0.0143362	0.102357
Gfpt1	272.066	-0.599546	0.245156	-2.44557	0.0144625	0.103191
Ercc5	29.3906	1.01791	0.416282	2.44524	0.0144755	0.10321
Poll	14.4535	1.13033	0.462296	2.44503	0.0144842	0.10321
Cry1	24.3765	0.974218	0.398492	2.44476	0.0144948	0.103219
Tnpo2	98.4026	0.739421	0.302517	2.44423	0.014516	0.103235
Tsr3	53.6902	0.805006	0.329337	2.44432	0.0145125	0.103235
Gm15148	11.0828	-1.18667	0.485587	-2.44379	0.0145339	0.103295
Herc2	403.211	-0.652658	0.267205	-2.44254	0.0145844	0.103462
Mfsd2a	120.253	-0.930803	0.381086	-2.4425	0.014586	0.103462
Xpo7	193.198	0.612008	0.250549	2.44266	0.0145793	0.103462
Pdcd6	146.347	-0.620445	0.254121	-2.44154	0.0146248	0.10367
Ptdss2	81.3337	0.716016	0.293312	2.44114	0.0146409	0.103716
Ap1ar	125.858	-0.708661	0.290441	-2.43995	0.0146893	0.103991
Mphosph10	71.8562	0.750695	0.307758	2.43924	0.0147183	0.104129
Mdfi	143.54	-0.786527	0.322502	-2.43883	0.0147348	0.104178
Atp8b2	15.6604	-1.08459	0.444815	-2.4383	0.0147563	0.104236
Vkorc1l1	70.3483	-0.731429	0.299992	-2.43816	0.0147622	0.104236
Gabarap	284.717	-0.590384	0.242206	-2.43752	0.0147883	0.104285
Luc7l	178.753	0.635436	0.260684	2.43757	0.0147863	0.104285
Npas3	47.0066	0.869998	0.357226	2.43542	0.0148744	0.104824
Bcr	110.029	0.691664	0.284069	2.43485	0.014898	0.104882
Nod1	20.2144	1.02893	0.422601	2.43475	0.014902	0.104882
Dennd4c	33.9143	-0.888859	0.36547	-2.4321	0.0150117	0.105246
Fpgs	30.2155	-0.966508	0.397356	-2.43235	0.0150012	0.105246
Tmsb15b1	4.97637	-1.25466	0.515666	-2.43309	0.0149706	0.105246
Trim8	38.8901	0.86198	0.354329	2.43271	0.0149862	0.105246
Tstd3	13.4028	-1.12883	0.464096	-2.43233	0.0150021	0.105246
Ythdf3	211.081	0.601751	0.247361	2.43268	0.0149875	0.105246
Fibp	47.1749	0.911337	0.375119	2.42946	0.0151212	0.105336
Gosr2	94.2179	-0.651665	0.268162	-2.43012	0.0150939	0.105336
Lgals7	121.255	-0.913789	0.376056	-2.42993	0.0151019	0.105336
Mapre1	541.398	0.563509	0.231883	2.43014	0.0150931	0.105336
Pmepa1	531.228	0.635785	0.261565	2.43069	0.01507	0.105336
Ppp2r5e	185.4	0.647251	0.266406	2.42956	0.015117	0.105336
Sepsecs	23.9174	-0.951363	0.39129	-2.43135	0.0150426	0.105336
Tssc4	62.2407	0.752925	0.30979	2.43044	0.0150806	0.105336
Zfp266	109.892	-0.775451	0.319013	-2.43078	0.0150663	0.105336
mt-Te	12.1182	-1.15349	0.474433	-2.4313	0.0150448	0.105336
Rbm28	96.9946	0.739115	0.30428	2.42906	0.0151379	0.105384
Farsb	166.03	0.700902	0.288587	2.42873	0.0151517	0.105413
Ctsc	89.0503	0.752491	0.309867	2.42843	0.0151642	0.105433
Acap2	94.8279	-0.729695	0.300728	-2.42643	0.0152483	0.105949
Arid5a	73.8235	0.706542	0.291339	2.42515	0.015302	0.106187
Gm43684	22.365	-1.09989	0.453512	-2.42528	0.0152966	0.106187
Hadh	173.907	-0.689363	0.28436	-2.42426	0.0153397	0.106381
Atp11b	58.8944	0.769001	0.317251	2.42395	0.0153527	0.106403
Crip1	239.908	-0.75876	0.313217	-2.42247	0.0154153	0.106701
Srp72	376.012	0.594342	0.24534	2.42252	0.0154132	0.106701
Gm4631	83.9552	-0.76983	0.317875	-2.4218	0.015444	0.106832
Tuba1c	1311.99	0.610123	0.251982	2.4213	0.0154651	0.106842
Usp47	209.423	0.61423	0.25367	2.42137	0.0154621	0.106842
Fam83h	44.0839	0.856663	0.354019	2.41982	0.0155281	0.107141
Hax1	99.9599	-0.700741	0.28956	-2.42002	0.0155199	0.107141
Pramel13	6.65331	1.23896	0.512545	2.41727	0.0156376	0.107828
Crbn	33.9082	-0.891718	0.369194	-2.41531	0.0157219	0.10822
Epb41l4a	42.6974	0.899944	0.372609	2.41525	0.0157243	0.10822
N4bp1	100.597	0.706887	0.292673	2.41528	0.015723	0.10822
Pex13	36.0495	-0.888232	0.367968	-2.41389	0.0157834	0.108558
Poc1b	33.7771	0.874746	0.362517	2.41298	0.0158226	0.108759
Bms1	59.1449	0.869837	0.360535	2.41263	0.015838	0.108796
Gucy1a1	9.95692	1.21235	0.502577	2.41227	0.0158535	0.108814
Tspan6	21.5646	-0.959623	0.397836	-2.41211	0.0158605	0.108814
Tmem126a	122.178	-0.678023	0.281156	-2.41155	0.0158849	0.108912
Wdr18	42.8305	-0.834967	0.346319	-2.41097	0.0159101	0.109016
Piezo1	37.8188	0.9108	0.378055	2.40917	0.0159887	0.109486
Rnf187	179.377	0.58557	0.243155	2.40822	0.0160305	0.109527
Serf1	76.9513	-0.793885	0.329626	-2.40844	0.0160209	0.109527
Ttc8	26.1047	-0.953609	0.395947	-2.40843	0.0160215	0.109527
Zfp52	13.7877	-1.08266	0.449586	-2.40812	0.016035	0.109527
Atp5b	556.277	-0.530767	0.220556	-2.40649	0.0161065	0.109946
Il4ra	63.1015	0.787279	0.32724	2.40582	0.0161364	0.110013
Zfp618	17.0251	1.05714	0.439369	2.40603	0.0161268	0.110013
Irgm1	20.0142	1.01978	0.424132	2.40441	0.0161988	0.1103
Pdk2	36.6223	0.875085	0.363931	2.40453	0.0161931	0.1103
Akap8	187.515	0.607647	0.252753	2.40412	0.0162117	0.110318
Arl8a	66.5582	-0.817295	0.34012	-2.40296	0.0162628	0.110538
Ddx56	40.2827	0.830243	0.345513	2.40293	0.0162642	0.110538
Bzw2	484.172	0.553163	0.230285	2.40208	0.0163022	0.110657
Sec14l2	60.0805	0.761927	0.317184	2.40216	0.0162987	0.110657
A530017D24Rik	9.34203	-1.16435	0.484791	-2.40176	0.0163165	0.110685
Emg1	75.1944	-0.714676	0.297662	-2.40096	0.016352	0.110788
Klhl2	66.2878	-0.787164	0.327834	-2.40111	0.0163456	0.110788
Ifit1	9.82012	1.19342	0.497496	2.39886	0.0164462	0.111087
Ogfrl1	295.364	0.736353	0.306955	2.3989	0.0164445	0.111087
Phactr1	49.7391	-0.894029	0.37266	-2.39905	0.0164376	0.111087
Tmem160	80.8078	-0.719498	0.299964	-2.39861	0.0164573	0.111087
Yipf4	161.453	-0.697397	0.290737	-2.39872	0.0164526	0.111087
Ywhaq	1002.7	-0.510758	0.212842	-2.3997	0.0164086	0.111087
Noct	3846.55	-0.736283	0.307085	-2.39765	0.0165007	0.111311
Bcl2l1	170.538	0.759144	0.316707	2.39699	0.0165303	0.111441
Cks1b	274.538	-0.670155	0.280027	-2.39318	0.0167032	0.11233
Mrpl12	125.775	0.698714	0.2919	2.39368	0.0166804	0.11233
Mrpl57	94.1839	-0.675484	0.282255	-2.39317	0.0167034	0.11233
Nectin2	150.405	0.600791	0.251015	2.39344	0.0166911	0.11233
Afap1	94.7908	0.731432	0.305743	2.39231	0.0167426	0.112385
Tbc1d14	59.3196	-0.789139	0.329826	-2.39259	0.01673	0.112385
Uba7	21.3302	1.00448	0.41986	2.39241	0.0167383	0.112385
Magi3	92.6461	0.741001	0.309957	2.39066	0.0168181	0.1128
Rxrb	52.5549	0.800833	0.335005	2.39051	0.0168251	0.1128
Cs	118.567	-0.707735	0.296199	-2.38939	0.0168763	0.113074
Mrpl22	46.8396	-0.783055	0.327845	-2.38849	0.0169177	0.113281
Dhps	25.1705	0.995555	0.416892	2.38804	0.0169383	0.113349
Tmsb10	471.611	-0.858745	0.359679	-2.38753	0.016962	0.113391
Tspan1	394.584	-0.716679	0.300185	-2.38746	0.0169653	0.113391
Krt10	14.2828	-1.11647	0.467932	-2.38597	0.017034	0.11378
Arxes2	27.1247	-0.95355	0.399769	-2.38525	0.0170673	0.113932
Ppp2r2d	59.3811	0.797852	0.334562	2.38477	0.01709	0.114014
Cdc42se1	245.329	-0.66401	0.278499	-2.38424	0.0171143	0.114106
Slc25a10	38.8591	0.838108	0.351835	2.38211	0.0172139	0.1147
Bag2	44.6971	-0.83287	0.349716	-2.38157	0.0172392	0.114728
Ccdc15	17.9411	1.03106	0.432912	2.38169	0.0172333	0.114728
Dctn2	219.09	0.623522	0.261856	2.38117	0.017258	0.114782
Actn1	282.934	-0.538414	0.226164	-2.38064	0.0172827	0.114876
Cd164	2021.51	-0.763445	0.320964	-2.3786	0.0173785	0.115443
Arl6ip6	69.5101	-0.763602	0.321122	-2.37792	0.0174105	0.115585
Drosha	72.969	0.707982	0.297807	2.37732	0.017439	0.115588
Gak	86.88	0.720828	0.303221	2.37724	0.0174428	0.115588
Neto2	5.61677	-1.23032	0.517516	-2.37736	0.0174373	0.115588
Gm50070	14.9827	-1.09625	0.461512	-2.37535	0.0175321	0.116109
Smim27	40.6518	-0.801092	0.337331	-2.37479	0.0175588	0.116215
Eef2	3751.18	-0.468933	0.197789	-2.37088	0.017746	0.117383
Kansl1	68.5483	0.703731	0.296881	2.37041	0.0177684	0.117419
Rab1b	53.5571	0.801588	0.338194	2.3702	0.0177783	0.117419
Retnla	21.4494	-1.1507	0.485509	-2.37009	0.0177839	0.117419
Dynll2	440.403	-0.557749	0.235519	-2.36817	0.0178763	0.117814
Esrra	29.2042	-0.877687	0.370579	-2.36842	0.0178641	0.117814
Fads3	55.5894	0.775408	0.32751	2.36758	0.0179046	0.117814
Mbd2	115.108	-0.636176	0.26872	-2.36744	0.0179119	0.117814
Polr1h	39.5318	-0.869433	0.367249	-2.36742	0.0179125	0.117814
Preb	65.5567	0.73154	0.309022	2.36728	0.0179195	0.117814
Sfmbt1	78.334	0.787561	0.332652	2.36752	0.0179076	0.117814
Bmf	25.9395	-0.966962	0.408577	-2.36666	0.0179496	0.117869
Parn	49.3916	-0.768478	0.324709	-2.36667	0.017949	0.117869
Cox17	129.663	-1.2229	0.516792	-2.36633	0.0179655	0.117903
Lrrc45	33.6014	0.892429	0.377205	2.3659	0.0179864	0.117969
Sod2	286.866	-0.643309	0.27216	-2.36372	0.0180925	0.118593
Lratd2	143.118	0.629955	0.266554	2.36333	0.0181115	0.118646
Cops7a	59.9696	-0.850659	0.360101	-2.36228	0.0181628	0.11891
Fbl	537.712	-0.604012	0.255782	-2.36144	0.0182044	0.119039
Lztfl1	67.742	-0.715402	0.302929	-2.36162	0.0181955	0.119039
Slc38a6	35.3509	-0.825345	0.349768	-2.35969	0.0182902	0.119529
Gm266	138.563	0.78436	0.332464	2.35923	0.0183129	0.119534
Thbs1	31.6023	0.969645	0.410972	2.3594	0.0183046	0.119534
Gpatch2	91.697	0.770142	0.326502	2.35876	0.0183359	0.119612
Ssx2ip	89.2251	0.713196	0.302619	2.35675	0.0184359	0.120192
Cmip	59.9672	0.752019	0.319528	2.35353	0.018596	0.121163
Gm10524	70.5284	-0.935456	0.39767	-2.35234	0.0186557	0.121479
Cul9	34.6036	-0.861216	0.36618	-2.35189	0.0186784	0.121555
Prpf40a	574.378	0.621649	0.264368	2.35146	0.0187	0.121623
Rab14	515.363	0.562222	0.23921	2.35033	0.0187566	0.121918
Itm2b	2278.92	-0.501769	0.213603	-2.34907	0.0188204	0.122259
Ndufb9	240.461	-0.572137	0.243697	-2.34774	0.0188877	0.122623
Ddr1	554.865	-0.581513	0.247849	-2.34624	0.0189638	0.123044
Atf1	112.675	-0.638179	0.27204	-2.3459	0.0189813	0.123069
Plpp3	125.352	0.686929	0.292843	2.34572	0.0189902	0.123069
Arl15	24.6048	-0.967746	0.412608	-2.34544	0.0190049	0.123091
Slc66a2	251.809	0.578517	0.246681	2.34521	0.0190165	0.123093
Cadm1	103.732	0.787146	0.335778	2.34424	0.0190659	0.123321
Pebp1	695.524	-0.556021	0.237203	-2.34407	0.0190744	0.123321
Gnb2	157.062	-1.19602	0.51047	-2.34297	0.019131	0.12354
Rasgef1b	10.5574	1.1591	0.494701	2.34304	0.0191276	0.12354
Ttbk2	28.4177	-0.884292	0.377518	-2.34238	0.019161	0.12366
Msx1	11.866	1.14941	0.490994	2.34099	0.0192329	0.123977
Tpst2	33.1272	0.890296	0.380292	2.34108	0.0192278	0.123977
Rpa3	11.6553	-1.0951	0.467949	-2.34021	0.0192728	0.124161
Tsnax	56.3406	-0.970246	0.414717	-2.33954	0.0193077	0.124312
Ndufs4	275.701	-0.624867	0.267157	-2.33895	0.0193381	0.12436
Pgm3	29.2314	-0.84902	0.362972	-2.33908	0.0193315	0.12436
Mbip	19.0819	-1.01151	0.432724	-2.33755	0.0194107	0.124754
Rnaset2b	62.4058	-0.750363	0.321047	-2.33724	0.0194268	0.124783
Pak4	72.9927	-0.669583	0.286529	-2.33688	0.0194454	0.124829
Fkbp3	125.046	0.643457	0.275444	2.33607	0.0194876	0.125026
Abhd3	6.45207	-1.20692	0.516811	-2.33533	0.0195264	0.125034
Flot2	72.6533	0.707706	0.303008	2.3356	0.0195119	0.125034
Pvt1	19.8357	-0.97751	0.418555	-2.33544	0.0195206	0.125034
Ybey	20.3839	-0.985185	0.421891	-2.33516	0.0195348	0.125034
Smco4	48.8555	-0.818931	0.350804	-2.33444	0.0195727	0.125203
Cox6a1	378.775	-0.594633	0.254956	-2.3323	0.019685	0.125298
Gm20604	32.7246	-0.927472	0.397505	-2.33323	0.019636	0.125298
Kank1	59.6731	0.839855	0.359984	2.33303	0.0196464	0.125298
Mpzl3	106.339	0.723271	0.309949	2.33351	0.0196213	0.125298
Taok3	119.513	0.660014	0.282967	2.33247	0.0196759	0.125298
Tmem229b	34.4507	0.935288	0.401036	2.33218	0.0196912	0.125298
Tti2	27.5153	-0.967836	0.414877	-2.33282	0.0196574	0.125298
Zfp800	139.733	0.607639	0.260438	2.33315	0.0196405	0.125298
Znhit3	25.0514	-0.909404	0.389798	-2.33302	0.0196473	0.125298
Lysmd1	49.2948	0.762287	0.326977	2.33131	0.0197368	0.125515
Dact2	37.4279	0.885345	0.379924	2.33032	0.0197893	0.125629
Gm5586	10.8017	-1.13548	0.487205	-2.33059	0.0197751	0.125629
Zbtb7b	67.069	-0.691515	0.29673	-2.33045	0.0197822	0.125629
Kif3c	13.7077	-1.03156	0.442893	-2.32914	0.0198515	0.12595
Rpl29	1446.42	-0.708634	0.304323	-2.32856	0.0198823	0.126072
Bicd1	29.1847	-0.907947	0.390035	-2.32786	0.0199195	0.12616
Sltm	401.418	0.580473	0.249347	2.32798	0.0199134	0.12616
Edem2	45.8202	-0.795594	0.341973	-2.32648	0.0199929	0.126479
Rpl17	836.768	-0.708297	0.304433	-2.32661	0.0199858	0.126479
Akt2	392.479	-0.647944	0.278535	-2.32626	0.0200048	0.12648
Acot2	27.0901	-0.873429	0.375837	-2.32395	0.020128	0.126877
Arhgef5	143.83	0.643995	0.277056	2.32442	0.0201031	0.126877
Bmyc	45.3243	-0.798422	0.343652	-2.32334	0.0201609	0.126877
Eid2	56.638	-0.767337	0.330243	-2.32356	0.0201493	0.126877
Fam131a	8.11374	-1.19633	0.514596	-2.3248	0.0200828	0.126877
Klf7	306.246	0.670345	0.288498	2.32357	0.0201488	0.126877
Med11	27.6454	-0.922712	0.39704	-2.32398	0.0201267	0.126877
Nptxr	15.6433	1.05342	0.453336	2.32371	0.0201409	0.126877
Ppl	61.307	0.751113	0.323386	2.32265	0.020198	0.127037
Basp1	890.832	0.554736	0.238962	2.32143	0.0202634	0.127316
Nbdy	78.7095	-0.680982	0.293405	-2.32096	0.0202891	0.127316
Ssbp1	83.3606	-0.919456	0.396144	-2.32102	0.020286	0.127316
Wipf1	32.3055	-0.848654	0.365635	-2.32104	0.0202845	0.127316
Gon7	31.3746	-0.84648	0.36481	-2.32033	0.0203231	0.127395
Magohb	38.1857	-0.837183	0.360809	-2.32029	0.0203251	0.127395
Fnbp4	102.594	0.652241	0.281147	2.31993	0.0203448	0.127445
Chd8	138.575	0.591157	0.254928	2.31892	0.0203994	0.127713
Chd2	258.821	0.584303	0.252171	2.31709	0.0204987	0.12782
Chpf	70.6988	0.73322	0.316403	2.31736	0.0204841	0.12782
Elovl7	128.64	0.657615	0.283685	2.31812	0.020443	0.12782
Fmn1	45.7486	0.78809	0.339951	2.31824	0.0204361	0.12782
Gm14138	15.1103	-1.06678	0.460396	-2.3171	0.0204982	0.12782
Per3	50.1568	0.814928	0.351694	2.31715	0.0204955	0.12782
Smyd2	68.9686	0.710326	0.306543	2.31722	0.0204919	0.12782
Rnf6	221.944	0.715482	0.30885	2.3166	0.0205255	0.127841
Sos2	78.0082	0.675205	0.291491	2.31638	0.0205373	0.127841
Xaf1	9.02201	-1.16007	0.500776	-2.31653	0.0205291	0.127841
Gbp7	40.2748	0.802601	0.34663	2.31544	0.020589	0.12809
Casp8ap2	64.8469	0.739238	0.319325	2.31501	0.0206126	0.12809
Zbtb46	8.26397	1.16191	0.501858	2.31521	0.0206014	0.12809
Scaf4	57.508	0.779894	0.336943	2.31462	0.020634	0.12815
Crkl	68.8037	0.726179	0.313923	2.31324	0.0207095	0.128545
Dcaf8	288.321	0.554311	0.2397	2.31252	0.0207488	0.128716
Pdgfrl	8.57351	-1.15318	0.498776	-2.31201	0.0207769	0.128817
Pdcd5	130.285	-0.668313	0.289152	-2.31128	0.0208172	0.128993
Celsr2	118.057	0.659144	0.28524	2.31084	0.0208414	0.12907
Zfp507	25.3746	-0.91218	0.394776	-2.31063	0.0208534	0.12907
Timp3	689.623	0.646843	0.280027	2.30993	0.0208919	0.129235
Zfp974	13.6241	-1.02076	0.441993	-2.30945	0.0209187	0.129328
Pgf	19.494	0.992251	0.429762	2.30884	0.0209525	0.129463
Cert1	100.623	-0.707557	0.306585	-2.30786	0.0210067	0.129724
Glce	41.456	-0.777034	0.336774	-2.30728	0.0210389	0.12985
Cyp2d22	132.436	0.663908	0.287787	2.30694	0.0210581	0.129894
Ikzf2	47.1859	0.786684	0.341293	2.30501	0.021166	0.130381
Ncam1	58.4468	0.80882	0.350899	2.30499	0.021167	0.130381
Pex16	22.6338	0.934929	0.405658	2.30472	0.0211822	0.130381
Rps4x	3419.27	-0.515431	0.223646	-2.30467	0.0211849	0.130381
Hdac10	9.74941	1.13523	0.492817	2.30355	0.0212482	0.130451
Ift20	468.366	-0.557938	0.242203	-2.3036	0.0212452	0.130451
Kcne3	67.0228	-0.843014	0.365902	-2.30394	0.0212262	0.130451
Nlrx1	21.78	0.939805	0.407995	2.30347	0.0212522	0.130451
Oaz1	1139.8	-0.501742	0.217827	-2.3034	0.0212562	0.130451
1700017B05Rik	111.142	0.716655	0.31129	2.30221	0.0213233	0.130789
Gle1	115.967	-0.631515	0.274607	-2.2997	0.0214651	0.131486
Pawr	19.4787	1.02398	0.445294	2.29956	0.0214733	0.131486
Taf13	182.812	-0.554212	0.240996	-2.29968	0.0214665	0.131486
4930474N05Rik	9.51053	-1.13271	0.492643	-2.29925	0.0214907	0.131519
Sema3f	23.9646	0.9768	0.424893	2.29893	0.0215089	0.131556
Ctnnd1	109.715	-1.17622	0.511904	-2.29774	0.0215767	0.131741
Fam214a	58.8767	-0.694541	0.30225	-2.2979	0.0215675	0.131741
Tmx2	119.946	0.646562	0.281414	2.29755	0.0215876	0.131741
Tram2	14.0378	1.0409	0.452996	2.29782	0.0215723	0.131741
Ctso	29.0281	-0.913444	0.397625	-2.29725	0.0216046	0.131771
Ccdc77	25.167	0.90033	0.39202	2.29664	0.0216393	0.131835
Rwdd3	37.6518	-0.875119	0.381014	-2.29682	0.0216292	0.131835
Gm14296	14.5189	-1.06609	0.464325	-2.29599	0.0216764	0.131876
Ly6c1	80.0905	-0.870863	0.379284	-2.29607	0.0216717	0.131876
Pelp1	32.8014	0.833272	0.362941	2.29589	0.0216824	0.131876
Ephx1	67.4099	0.685219	0.298485	2.29566	0.0216954	0.131881
Ech1	129.599	0.6177	0.269102	2.29541	0.0217094	0.131893
Fxyd3	866.621	-0.468036	0.203942	-2.29495	0.0217358	0.131979
Ppp6r1	104.85	0.7206	0.314038	2.29463	0.0217544	0.132019
Nudt16l1	122.058	-0.691273	0.301313	-2.2942	0.0217788	0.132093
Rrp1	113.451	0.625129	0.272514	2.29393	0.0217943	0.132114
Atad1	235.45	-0.538345	0.234741	-2.29335	0.0218277	0.132234
Mat2b	107.517	-0.601038	0.2621	-2.29317	0.0218385	0.132234
Cpox	85.8021	-0.750036	0.327154	-2.29261	0.0218707	0.13229
Ctnnbip1	217.084	0.66941	0.291989	2.29258	0.0218721	0.13229
Prr5l	25.5695	0.930001	0.405723	2.29221	0.0218937	0.132348
Ube2a	73.5606	-0.666186	0.290673	-2.29188	0.0219127	0.132389
Plgrkt	24.0043	-0.898913	0.392282	-2.29149	0.0219349	0.132449
Camsap3	36.7629	0.826855	0.360978	2.29059	0.0219869	0.132588
Ccdc191	61.94	0.750744	0.327769	2.29046	0.0219944	0.132588
H2aw	239.527	-0.581396	0.253796	-2.2908	0.0219749	0.132588
Glrx5	260.161	-0.568087	0.248064	-2.29008	0.0220165	0.132648
Rrm2b	34.8448	-0.805608	0.351892	-2.28936	0.0220585	0.132827
Ptpn2	71.9376	0.712924	0.31167	2.28743	0.0221706	0.133428
Arrdc4	68.5003	0.721286	0.315368	2.28712	0.0221886	0.133452
Fndc10	24.6414	0.931038	0.40711	2.28695	0.022199	0.133452
Nbr1	210.146	-0.557045	0.243636	-2.28638	0.0222319	0.133576
2610002M06Rik	56.7869	-0.7209	0.315483	-2.28507	0.0223088	0.13362
Ctsl	350.036	-0.504261	0.220701	-2.28481	0.022324	0.13362
D530018E20Rik	15.3998	1.02133	0.447029	2.2847	0.0223306	0.13362
Mtg1	25.6782	-0.931161	0.407522	-2.28494	0.0223166	0.13362
Pcdhb7	9.46964	1.13857	0.498279	2.28501	0.0223122	0.13362
Rab26os	49.811	-0.811723	0.355263	-2.28485	0.0223217	0.13362
Sdcbp	631.484	-0.674449	0.295069	-2.28573	0.0222699	0.13362
Tiam1	28.5834	0.982061	0.429865	2.28458	0.0223376	0.13362
Pdcd2l	17.7261	-0.965823	0.423176	-2.28232	0.0224706	0.134342
Msn	94.0518	0.710244	0.31124	2.28198	0.0224903	0.134386
Pik3ap1	13.7825	1.08298	0.474672	2.28153	0.0225172	0.134473
Coq8b	32.9023	0.858158	0.376345	2.28025	0.0225931	0.134832
Slc35a3	120.74	-0.597352	0.261985	-2.28009	0.0226021	0.134832
Prss23	48.6915	-0.761867	0.334273	-2.27918	0.0226564	0.135082
Papss2	17.6119	1.04525	0.458827	2.27808	0.0227216	0.135396
Grhl1	287.438	-0.642126	0.281963	-2.27734	0.0227658	0.135586
Dnajc14	39.5298	-0.804081	0.353118	-2.27709	0.022781	0.135602
Bloc1s4	83.0256	-0.666515	0.292744	-2.27678	0.0227992	0.135636
Cenpa	21.5989	-1.05787	0.464804	-2.27594	0.0228495	0.135685
Elp1	61.2161	0.704821	0.309701	2.27581	0.0228573	0.135685
Fermt1	67.9781	-0.70925	0.311647	-2.27581	0.0228573	0.135685
Zscan29	32.5274	0.833243	0.36608	2.27612	0.0228387	0.135685
Selenof	86.4596	-1.17653	0.517108	-2.27521	0.0228935	0.135826
Ppp2r3a	82.4324	0.793877	0.348999	2.27473	0.0229223	0.135923
Tut4	157.867	0.588656	0.258818	2.2744	0.0229417	0.135963
Amn1	56.3431	-0.787431	0.346382	-2.2733	0.0230079	0.136281
Il17rd	35.7358	-0.829169	0.364821	-2.27281	0.0230378	0.136384
Mboat1	311.139	-0.551067	0.242563	-2.27185	0.0230957	0.136578
Zfp459	12.6357	-1.03049	0.453586	-2.27187	0.0230941	0.136578
Tbc1d17	45.1803	0.756273	0.332928	2.27158	0.0231119	0.1366
Cdc42se2	44.1992	-0.753752	0.331865	-2.27126	0.0231312	0.13664
Ubxn6	54.1643	0.738354	0.32513	2.27095	0.0231503	0.136678
Cxcl16	63.6431	0.798019	0.351727	2.26886	0.0232771	0.137353
Mars2	15.5151	1.012	0.446345	2.26731	0.0233713	0.137834
Pkia	19.4419	0.973572	0.429475	2.26689	0.0233971	0.137911
Ppp1r9b	101.317	0.637047	0.281168	2.26571	0.023469	0.13826
Etv5	82.4263	-0.713375	0.314989	-2.26476	0.0235273	0.138304
Pde4a	27.6679	0.944336	0.416965	2.26479	0.0235257	0.138304
Pml	26.6667	0.879673	0.388336	2.26523	0.0234983	0.138304
Smim15	99.6145	-0.624154	0.275562	-2.26502	0.0235115	0.138304
Pa2g4	594.923	0.656532	0.289959	2.26422	0.0235605	0.138424
Map1lc3b	1012.32	-0.559961	0.247364	-2.26371	0.023592	0.138534
Dcp1a	16.004	-1.01974	0.450982	-2.26116	0.0237494	0.139308
Slc20a2	7.50279	-1.14171	0.504911	-2.26121	0.0237462	0.139308
Ssna1	22.7065	-0.889549	0.393489	-2.26067	0.0237796	0.139411
Rplp0	2957.11	-0.587154	0.260027	-2.25805	0.0239426	0.140215
Ube2d2a	554.307	-0.519097	0.229872	-2.2582	0.0239332	0.140215
Itpr2	391.184	0.532202	0.235742	2.25756	0.0239734	0.14032
Clpb	42.3339	0.811236	0.359477	2.25671	0.0240263	0.140403
Prpf4b	379.768	0.57469	0.254616	2.25709	0.0240028	0.140403
Snhg15	32.588	-0.81319	0.360329	-2.2568	0.0240206	0.140403
Dnal4	100.627	-0.693305	0.307296	-2.25615	0.0240614	0.14052
Invs	19.992	-0.929278	0.411918	-2.25597	0.0240722	0.14052
Rad52	16.063	1.013	0.4491	2.25563	0.024094	0.140572
Chic2	202.281	-0.605858	0.268661	-2.2551	0.0241268	0.140688
Cipc	37.2331	-0.784829	0.348058	-2.25488	0.0241407	0.140694
Calr	898.599	0.536521	0.238074	2.25359	0.0242222	0.141093
Igsf9	74.724	-0.722841	0.320903	-2.25252	0.0242893	0.141332
Tapbp	310.098	0.650976	0.288973	2.25273	0.0242764	0.141332
Mtpn	515.216	-0.481932	0.214037	-2.25163	0.0243455	0.141433
Slc25a5	323.389	-1.1141	0.494779	-2.25171	0.0243406	0.141433
Tubb2b	239.646	0.841642	0.373742	2.25194	0.0243263	0.141433
Pomgnt1	45.4051	-0.753151	0.334528	-2.25138	0.0243612	0.141449
Trnau1ap	46.7226	-0.744122	0.330549	-2.25117	0.0243747	0.141451
Ndufb8	558.534	-0.507136	0.225343	-2.25051	0.0244166	0.141543
Nelfe	57.6891	0.763044	0.339034	2.25064	0.0244082	0.141543
Pitpnm2	41.3518	0.887235	0.394386	2.24966	0.0244703	0.141704
Slc15a2	110.455	0.601906	0.267531	2.24986	0.0244581	0.141704
Pafah1b3	80.6636	0.681589	0.303113	2.24863	0.0245359	0.141857
Steap4	42.4039	-0.84336	0.375034	-2.24876	0.024528	0.141857
Tfe3	69.3415	0.791994	0.352175	2.24887	0.024521	0.141857
Snip1	19.8274	-0.970532	0.431711	-2.2481	0.0245696	0.141977
Pgam5	60.2317	-0.736974	0.32791	-2.24748	0.0246091	0.142129
Gm42941	12.1401	-1.05361	0.468903	-2.24697	0.0246421	0.142245
mt-Tg	12.5423	-1.03994	0.463013	-2.24603	0.0247024	0.142517
Adam17	180.951	-0.585526	0.260888	-2.24436	0.0248095	0.142997
Cep95	33.3282	0.833919	0.371569	2.24432	0.0248119	0.142997
Mcm3	62.6045	0.897478	0.399939	2.24404	0.02483	0.143025
Rad1	43.0029	-0.75115	0.33477	-2.24378	0.0248465	0.143045
Abcb7	45.3085	-0.728973	0.324984	-2.24311	0.0248899	0.143105
Chuk	44.4699	-0.848281	0.378223	-2.2428	0.0249095	0.143105
Epb41l3	37.7629	0.811532	0.361761	2.24328	0.0248784	0.143105
Zfp318	89.4378	0.716635	0.319508	2.24294	0.0249009	0.143105
Trim41	87.7658	-0.612695	0.27321	-2.24258	0.0249239	0.143112
Nsd1	192.183	0.560581	0.250032	2.24204	0.0249589	0.143237
Mbd1	111.372	-0.627234	0.279875	-2.24112	0.0250183	0.143427
Mtss1	532.086	-0.533399	0.238001	-2.24116	0.0250156	0.143427
Slc22a23	34.7957	0.802204	0.357983	2.2409	0.0250324	0.143432
Anxa9	15.9078	1.00364	0.448187	2.23933	0.0251347	0.143826
Psmc6	310.926	-0.512885	0.229035	-2.23933	0.0251344	0.143826
Psmg4	59.2402	-0.721779	0.322333	-2.23923	0.0251408	0.143826
Coa6	18.8357	-0.972258	0.434434	-2.23799	0.0252218	0.144062
Dpy30	43.8153	-0.798124	0.356624	-2.238	0.0252213	0.144062
Gcnt2	190.971	0.665516	0.297345	2.2382	0.0252081	0.144062
Eef1akmt2	13.4178	-1.06602	0.476559	-2.2369	0.0252928	0.144392
Kti12	22.3681	-0.929572	0.415835	-2.23543	0.0253889	0.144864
5031425E22Rik	66.4243	-0.75112	0.33614	-2.23455	0.0254469	0.14512
Txn2	100.344	0.685842	0.307016	2.23389	0.0254901	0.145289
Kazn	33.0196	0.861422	0.385765	2.23302	0.0255476	0.145541
Tln1	166.728	0.57966	0.259713	2.23193	0.0256197	0.145876
Smim11	43.3752	-0.821989	0.368332	-2.23165	0.0256381	0.145904
Ercc2	29.7915	0.84998	0.380916	2.23141	0.0256538	0.145917
Stxbp1	42.1038	0.806102	0.3613	2.23112	0.0256735	0.145952
Nabp1	124.923	-0.739113	0.331335	-2.23071	0.0257001	0.146028
Gm47283	235.994	0.599136	0.268665	2.23005	0.0257443	0.146202
Rny3	17.7933	-1.01451	0.45518	-2.2288	0.025827	0.146595
Ccdc163	13.8548	1.01341	0.454886	2.22784	0.0258913	0.146787
Lpar6	75.6449	-0.632415	0.283888	-2.22769	0.0259013	0.146787
Mapkapk3	57.4442	0.736926	0.330785	2.22781	0.0258934	0.146787
Ivd	62.7938	-0.747604	0.335924	-2.22552	0.0260465	0.147534
Hscb	46.9369	-0.823663	0.370393	-2.22375	0.0261652	0.148129
Mre11a	24.7043	0.911818	0.410148	2.22315	0.0262059	0.148282
Cpne3	272.387	-0.527639	0.237442	-2.22218	0.026271	0.148573
Cars	37.3629	0.863879	0.38905	2.22048	0.0263861	0.148764
Ccdc134	10.7619	1.07404	0.483693	2.2205	0.0263849	0.148764
Ddx17	539.636	-0.518339	0.23333	-2.22148	0.0263185	0.148764
Paics	212.311	-0.587361	0.264505	-2.22061	0.0263776	0.148764
Ppil1	74.1723	-0.635364	0.286165	-2.22027	0.0264004	0.148764
Prickle3	13.3384	1.03636	0.466748	2.22039	0.0263922	0.148764
Prkra	119.15	-0.581484	0.26188	-2.22042	0.0263904	0.148764
Pnck	12.7802	1.03548	0.466887	2.21783	0.0265662	0.14962
Bace1	98.167	0.670344	0.302518	2.21589	0.0266994	0.150257
Gmppa	25.8489	0.88746	0.400519	2.21578	0.0267068	0.150257
Bnip5	20.3647	1.01176	0.456846	2.21467	0.0267828	0.150317
Canx	713.433	0.495333	0.223659	2.21468	0.026782	0.150317
Dgkq	32.3898	0.891671	0.402584	2.21487	0.0267689	0.150317
Plekha6	149.409	0.619911	0.279919	2.21461	0.0267866	0.150317
Rrs1	155.768	-0.612383	0.2765	-2.21477	0.0267758	0.150317
Galnt18	47.6806	-0.81069	0.366162	-2.21402	0.0268274	0.150468
Spef1	21.1402	0.916051	0.413839	2.21355	0.02686	0.150574
Avpi1	101.754	-0.694825	0.314052	-2.21245	0.0269355	0.150764
Tbl1x	188.71	0.561568	0.253799	2.21265	0.026922	0.150764
Zfp574	27.2545	0.86399	0.390456	2.21277	0.0269132	0.150764
Rpl31-ps10	17.8283	-0.969885	0.438449	-2.21208	0.0269611	0.15083
Ids	179.932	0.543633	0.245783	2.21184	0.026978	0.150846
Thumpd1	40.4145	-0.76027	0.343768	-2.21158	0.0269957	0.150868
Sae1	414.652	0.516432	0.233589	2.21085	0.0270461	0.151072
Ergic1	242.324	0.508689	0.230154	2.21021	0.0270904	0.151242
1110065P20Rik	54.0936	-0.739961	0.334935	-2.20927	0.0271558	0.151374
Mbp	190.823	0.576512	0.260927	2.20947	0.0271417	0.151374
Sugct	27.1104	-0.870947	0.394203	-2.20939	0.0271478	0.151374
Etfb	202.073	0.637926	0.288911	2.20804	0.0272417	0.151775
Vapa	274.926	-0.568043	0.257314	-2.20759	0.0272727	0.15187
Polr2g	84.2839	-0.610792	0.276757	-2.20696	0.0273168	0.15196
Trim68	21.4063	-0.929927	0.421351	-2.20701	0.0273131	0.15196
Fzd10	29.6308	-0.837352	0.379452	-2.20674	0.0273322	0.151968
Prkar1b	14.3002	1.01625	0.460652	2.2061	0.0273769	0.152139
Ier3	1446.41	0.51843	0.235066	2.20547	0.0274213	0.15223
Nup50	126.708	0.58603	0.265712	2.20551	0.0274186	0.15223
Crb3	43.7687	-0.752662	0.341334	-2.20506	0.0274499	0.152311
Ptms	148.035	-0.561244	0.254573	-2.20465	0.0274785	0.152392
Cdc42bpb	55.5927	0.691758	0.313874	2.20393	0.0275289	0.152594
AW554918	31.215	0.837893	0.380344	2.20299	0.0275955	0.152885
Aimp2	44.7005	0.787168	0.357392	2.20253	0.0276277	0.152986
Mroh1	10.401	1.07953	0.490232	2.20209	0.027659	0.153081
C530043A13Rik	36.8589	0.845606	0.384186	2.20104	0.0277335	0.153415
Ntn4	55.1367	0.847011	0.384867	2.20079	0.0277511	0.153435
Hexim1	162.612	-0.607462	0.276067	-2.20041	0.0277776	0.153503
Pnisr	449.565	0.606884	0.275928	2.19943	0.0278476	0.153812
Ctsd	678.423	0.527876	0.24008	2.19875	0.0278958	0.154
Gm4734	48.2575	-0.741497	0.337273	-2.19851	0.027913	0.154011
Rps14	4382.31	-0.520178	0.236625	-2.19832	0.027926	0.154011
Clybl	33.2122	0.878171	0.399554	2.19788	0.0279577	0.154021
Sidt1	30.1936	0.829238	0.377336	2.19761	0.0279766	0.154021
St6galnac6	24.718	-0.848281	0.38602	-2.1975	0.0279846	0.154021
Tmem125	46.3978	0.812158	0.36955	2.19769	0.0279711	0.154021
Ankrd46	44.2546	0.779671	0.354844	2.19722	0.0280045	0.154033
Kctd20	63.0518	-0.681216	0.310055	-2.19708	0.0280149	0.154033
Ctps2	38.8429	0.758542	0.345356	2.19641	0.0280627	0.154217
Gm43581	8.03871	1.09879	0.500465	2.19554	0.0281252	0.154327
Ppp3r1	250.313	-0.608022	0.276922	-2.19564	0.0281178	0.154327
Suds3	102.904	0.631224	0.287472	2.19577	0.0281083	0.154327
Gtf2f1	35.3709	0.810565	0.369252	2.19515	0.0281526	0.154399
Tfap4	21.5898	0.904412	0.412118	2.19454	0.0281963	0.154561
Cmpk1	104.788	-0.633093	0.288592	-2.19373	0.028255	0.154663
Eif3a	1193.55	0.566836	0.258364	2.19394	0.0282395	0.154663
Tap1	118.609	0.648549	0.295643	2.19369	0.0282576	0.154663
Gm8731	8.80356	-1.10899	0.505792	-2.19257	0.0283382	0.155027
Atraid	86.4437	0.629912	0.287386	2.19187	0.0283891	0.155227
Tmem97	49.3064	0.814107	0.371573	2.19098	0.0284536	0.155501
Cmc1	33.6967	-0.891623	0.407014	-2.19065	0.0284773	0.155504
Denn2b	31.2563	0.819	0.373881	2.19054	0.0284853	0.155504
Exd1	18.7925	-0.935837	0.427249	-2.19038	0.0284969	0.155504
Cdca7l	81.9594	0.707916	0.323322	2.18951	0.02856	0.15577
Simc1	14.6116	1.0277	0.469465	2.18909	0.0285906	0.155859
[truncated: 8,885 more rows]

## Sheet: LuV KO vs Lu V WT
Upregulated in LuVirginKO
Downregulated in LuVirginKO
FDR=0.05
Name	baseMean	log2FoldChange	lfcSE	stat	pvalue	padj
Clec2d	51.971	4.47133	0.424719	10.5277	6.43608e-26	6.87116e-22
Gm15965	290.497	2.4553	0.301156	8.1529	3.55291e-16	1.26436e-12
Lamtor2	238.057	2.39343	0.292306	8.18808	2.65417e-16	1.26436e-12
Kat6b-ps2	49.0396	3.08424	0.399535	7.71958	1.16718e-14	3.1152e-11
Sertad3	63.6587	2.31196	0.327505	7.05932	1.67321e-12	3.57264e-09
Tnfrsf12a	208.665	2.03214	0.303904	6.68677	2.28149e-11	4.05953e-08
Gm12207	133.813	1.83397	0.277402	6.61125	3.81094e-11	5.81224e-08
Bax	44.3293	2.37702	0.373949	6.35655	2.06334e-10	2.47841e-07
Gas5	1924.84	1.49677	0.236143	6.33841	2.32148e-10	2.47841e-07
Sumo2	833.529	1.72618	0.27165	6.35443	2.09197e-10	2.47841e-07
Arpc3	321.994	1.59704	0.256442	6.22769	4.73378e-10	4.59434e-07
mt-Nd6	281.665	2.04298	0.3296	6.19836	5.70533e-10	5.07584e-07
Gm16630	28.876	2.60526	0.42352	6.15144	7.67848e-10	6.3058e-07
Bst2	187.167	1.81187	0.300228	6.03496	1.58999e-09	1.21248e-06
Gm44873	219.028	1.75387	0.292125	6.00385	1.92697e-09	1.28577e-06
Gpx3	2048.31	-1.77995	0.296327	-6.0067	1.89337e-09	1.28577e-06
Gm37065	16.8476	2.89059	0.482311	5.99322	2.05725e-09	1.29195e-06
Cldn7	459.971	1.65561	0.281705	5.87712	4.17458e-09	2.47599e-06
Gm3699	9.71158	2.93101	0.500498	5.85619	4.73609e-09	2.66118e-06
Gm50232	52.569	2.15584	0.372795	5.78291	7.34194e-09	3.7325e-06
Rps27a	4662.75	1.65474	0.286021	5.78539	7.23423e-09	3.7325e-06
Aldoa	376	-1.82635	0.320102	-5.70552	1.15991e-08	5.62873e-06
Rnf10	159.927	1.54053	0.27123	5.6798	1.34852e-08	6.25948e-06
Ndufb4	164.063	1.77387	0.313242	5.66293	1.48812e-08	6.61964e-06
Gm48225	11.7094	2.72598	0.484897	5.62177	1.89013e-08	8.07163e-06
Ehbp1l1	35.3524	-2.34877	0.418586	-5.61121	2.00912e-08	8.24978e-06
Csn3	1159.34	1.84134	0.333181	5.52654	3.26612e-08	1.24532e-05
Ptx3	72.4509	1.89553	0.342819	5.52925	3.216e-08	1.24532e-05
Rpl35a	3580.46	1.40227	0.254139	5.51772	3.43423e-08	1.26427e-05
Psme1	271.367	-1.41869	0.258167	-5.49525	3.90164e-08	1.38846e-05
H2-Q4	108.557	1.71875	0.314893	5.45821	4.80965e-08	1.6349e-05
Polr2k	249.415	1.47089	0.269647	5.45489	4.90042e-08	1.6349e-05
mt-Atp8	314.465	1.53381	0.282497	5.42948	5.6517e-08	1.80513e-05
mt-Tc	52.5669	2.40748	0.443657	5.42644	5.74882e-08	1.80513e-05
Gm43778	117.927	2.21019	0.408252	5.41379	6.17038e-08	1.88214e-05
Smg7	165.393	-1.63995	0.305077	-5.37555	7.63505e-08	2.26422e-05
Gm49708	116.668	2.09243	0.390967	5.35194	8.70177e-08	2.44474e-05
Rcan1	101.617	-1.96513	0.366982	-5.35485	8.56262e-08	2.44474e-05
Map3k3	59.8724	-1.91447	0.358202	-5.34467	9.05834e-08	2.47966e-05
Raly	83.4715	2.09603	0.394634	5.31133	1.0883e-07	2.90467e-05
Tmprss13	109.49	-1.96124	0.370714	-5.29044	1.2202e-07	3.17727e-05
Rraga	206.73	1.61116	0.307175	5.2451	1.56199e-07	3.97043e-05
Fam110a	241.642	-1.60535	0.307447	-5.22155	1.77431e-07	4.40525e-05
Tox2	624.72	-1.39662	0.268526	-5.20105	1.98167e-07	4.80825e-05
Tcaf2	86.3308	1.59773	0.309731	5.15843	2.49026e-07	5.90801e-05
Ly6d	1098.07	-1.6622	0.322506	-5.15399	2.55002e-07	5.91826e-05
Hspe1	402.088	1.35705	0.264396	5.13265	2.85696e-07	6.48955e-05
Gm47968	55.6029	1.82472	0.357956	5.0976	3.43979e-07	7.65067e-05
Cdkn1a	173.227	-1.56526	0.307753	-5.08609	3.65517e-07	7.80452e-05
Zkscan7	26.62	2.0732	0.407467	5.08802	3.61827e-07	7.80452e-05
Tomm7	972.76	1.37318	0.272098	5.04662	4.49698e-07	9.41368e-05
Gm29680	25.2918	2.02079	0.40308	5.01338	5.34833e-07	0.000109805
Gm37052	19.734	2.09315	0.418401	5.00274	5.65202e-07	0.000113851
Olfr975	20.6652	2.29333	0.461569	4.96857	6.74498e-07	0.000133351
Vmn1r-ps63	22.832	2.3197	0.467438	4.96259	6.95605e-07	0.000135023
Rps27	1933.27	2.04004	0.412307	4.94786	7.50341e-07	0.000143047
Sec14l4	130.53	-1.7432	0.352579	-4.94415	7.64758e-07	0.000143238
Rbm24	27.4672	1.97178	0.401088	4.91606	8.83016e-07	0.000162536
Rpl34	2837.38	1.56294	0.320501	4.87656	1.07951e-06	0.000195337
Ndufb3	346.772	1.74213	0.35778	4.86927	1.12011e-06	0.000199306
H2az1	1156.67	1.35257	0.280093	4.829	1.37223e-06	0.000237192
Srsf5	1017.71	1.21107	0.25083	4.82824	1.37747e-06	0.000237192
Cox7b	625.889	1.26602	0.262646	4.82024	1.43384e-06	0.000242979
Tpt1	9676.24	1.34828	0.280069	4.81412	1.47853e-06	0.000246638
Uqcrb	384.408	1.25277	0.261401	4.79251	1.64704e-06	0.00027052
Tgm2	1526.21	-1.70803	0.3577	-4.77505	1.79666e-06	0.000290623
Aph1a	383.918	1.2407	0.260513	4.76252	1.9119e-06	0.000304648
Neat1	636.066	1.42049	0.298977	4.75117	2.02238e-06	0.000317514
Kmt5c	32.3268	1.8594	0.392338	4.7393	2.14459e-06	0.000331821
Rpl36a	2481.62	1.29214	0.272844	4.73582	2.18169e-06	0.000332739
6820431F20Rik	299.943	1.42663	0.302096	4.72245	2.33017e-06	0.000340245
Gprc5a	72.0137	-1.65581	0.350808	-4.72001	2.35838e-06	0.000340245
Rnf25	15.7909	2.19666	0.464973	4.72427	2.30946e-06	0.000340245
mt-Cytb	4778.45	1.27995	0.271	4.72305	2.32331e-06	0.000340245
Polr2l	103.351	1.47394	0.313392	4.7032	2.56117e-06	0.000364574
Tmed9	868.423	1.14959	0.24623	4.66879	3.02978e-06	0.000425604
H3f3b	5607.27	1.08506	0.233503	4.64687	3.37017e-06	0.000467272
Hadha	163.657	-1.34918	0.290597	-4.6428	3.43722e-06	0.000470458
Bnip2	148.401	-1.29732	0.279865	-4.63552	3.56038e-06	0.000481147
Gm17132	48.5396	1.74053	0.375992	4.62916	3.67158e-06	0.000489972
Ppp2r2a	364.097	-1.32628	0.286992	-4.6213	3.8135e-06	0.000502629
Lrrc17	56.1892	1.81106	0.392134	4.61848	3.86564e-06	0.000503287
Rps25	2957.43	1.09371	0.237116	4.61254	3.97786e-06	0.000511658
Dkkl1	238.199	-1.52387	0.331636	-4.59502	4.32718e-06	0.000543494
Paqr6	74.4041	1.65595	0.360222	4.59703	4.2855e-06	0.000543494
Arl6ip5	91.9913	1.43999	0.315088	4.57011	4.87461e-06	0.000605132
Trim12c	52.2742	1.56126	0.342321	4.5608	5.09582e-06	0.000625322
Cck	202.093	1.4081	0.309413	4.55089	5.34194e-06	0.000648074
Fer1l4	35.6909	-1.8258	0.401886	-4.54307	5.544e-06	0.000665031
Hnrnpul2	174.609	1.1779	0.260542	4.52095	6.15635e-06	0.00073028
Cox6c	1391.97	1.06929	0.237537	4.50158	6.74513e-06	0.000766501
Hmgn2	41.9723	1.94776	0.432695	4.50146	6.74888e-06	0.000766501
Lamc2	81.8496	-1.53891	0.341448	-4.50701	6.57471e-06	0.000766501
Upf1	35.7075	-1.72853	0.383881	-4.50278	6.707e-06	0.000766501
Hnrnpa0	1190.95	1.14297	0.254504	4.49096	7.09016e-06	0.000796785
Lsm14b	103.599	1.47113	0.329011	4.47136	7.77253e-06	0.000864371
Serpine2	114.335	1.88881	0.42297	4.46558	7.98514e-06	0.000878859
Gm12088	20.0755	2.0154	0.454049	4.43872	9.04969e-06	0.000985862
Slirp	154.066	1.32244	0.298216	4.43449	9.22894e-06	0.000995234
Pcbp1	832.006	1.03803	0.235484	4.40808	1.04291e-05	0.00111341
Gnb1	271.064	-1.28608	0.293024	-4.389	1.13873e-05	0.00114065
Metrn	35.0384	1.68404	0.383	4.39697	1.09771e-05	0.00114065
Micos13	140.38	1.2801	0.291249	4.3952	1.10671e-05	0.00114065
Rpl38	2471.55	1.13112	0.257768	4.38815	1.14321e-05	0.00114065
Rps21	3904.25	1.17179	0.266887	4.39058	1.13048e-05	0.00114065
Rps27a-ps1	68.7517	1.92618	0.438615	4.39151	1.12564e-05	0.00114065
Snrpg	660.457	1.38909	0.316448	4.38964	1.13537e-05	0.00114065
Gm49795	86.3685	1.80219	0.41198	4.37447	1.21729e-05	0.00119488
Sirt5	47.2247	1.61974	0.370312	4.37399	1.21995e-05	0.00119488
BC051077	24.0754	1.86828	0.428212	4.36299	1.28299e-05	0.00123247
Snhg3	176.529	1.43421	0.328726	4.36293	1.28335e-05	0.00123247
Tmem63a	122.575	-1.43874	0.329888	-4.36129	1.29296e-05	0.00123247
Gcnt2	221.679	-1.24939	0.286915	-4.35455	1.3334e-05	0.00125977
Rpl35	607.052	1.32398	0.30449	4.3482	1.37262e-05	0.00128545
Clec3b	7.59653	2.14739	0.497245	4.31857	1.57041e-05	0.00144532
H2bc4	412.117	1.13764	0.26342	4.31873	1.56926e-05	0.00144532
Hepacam2	79.7807	1.85972	0.4314	4.3109	1.62592e-05	0.00148362
Ndufa6	700.788	1.01772	0.236441	4.30431	1.67507e-05	0.00151551
Reep4	101.067	1.50923	0.35129	4.29627	1.737e-05	0.00154535
Siva1	78.3714	1.46445	0.340826	4.29676	1.73313e-05	0.00154535
Btg2	1406.48	1.10461	0.257654	4.28721	1.80935e-05	0.00159641
Usp2	113.139	-1.21886	0.285686	-4.26644	1.98613e-05	0.00173803
Junb	1483.66	1.16279	0.273825	4.24646	2.17173e-05	0.00188499
Lysmd2	104.394	1.18797	0.27993	4.24383	2.1974e-05	0.00189189
Rpl37a	3024.96	1.09606	0.258495	4.24018	2.23344e-05	0.0018924
Slc5a5	490.976	-1.60607	0.378752	-4.24041	2.23112e-05	0.0018924
Cxcl14	19.5706	1.96144	0.463248	4.23411	2.29457e-05	0.00189898
Gm3188	12.0391	1.95782	0.462298	4.23497	2.28578e-05	0.00189898
Gprc5c	52.1645	-1.63894	0.386959	-4.23543	2.28116e-05	0.00189898
Gm10076	25.6113	1.79701	0.424781	4.23044	2.3323e-05	0.00190074
Stk40	101.723	-1.25038	0.295535	-4.23092	2.32739e-05	0.00190074
Gm36378	12.8924	2.0364	0.481742	4.22716	2.36663e-05	0.0019141
2610001J05Rik	76.1724	1.38083	0.326853	4.22463	2.39332e-05	0.00192113
Pin4	184.637	1.39251	0.330267	4.21633	2.48312e-05	0.00197834
4933411E06Rik	13.8303	1.97454	0.469066	4.20951	2.55921e-05	0.00202386
Gm47551	13.8247	2.07276	0.492753	4.20648	2.59384e-05	0.00203616
Fmc1	142.046	1.31882	0.314167	4.19781	2.69503e-05	0.00210016
Mageh1	54.4954	1.38544	0.330647	4.19009	2.78843e-05	0.00214953
Rps12	9248.84	1.28025	0.305603	4.18926	2.79866e-05	0.00214953
Gnai2	708.877	-1.00154	0.239462	-4.18244	2.88395e-05	0.00219922
Ndrg2	40.3054	-1.68371	0.403276	-4.17507	2.97897e-05	0.00225557
Rpl12	2384.25	1.16118	0.278238	4.17334	3.00164e-05	0.00225673
Bcl2l13	54.708	-1.41784	0.339942	-4.17085	3.03469e-05	0.00226562
Gm17276	8.70714	2.09796	0.503586	4.16604	3.0994e-05	0.00229786
Gm17241	10.9609	1.98982	0.478489	4.15854	3.20293e-05	0.00235824
Kidins220	150.31	-1.24281	0.299545	-4.149	3.33925e-05	0.00244177
Dhx40	242.555	-1.43841	0.347008	-4.14517	3.39555e-05	0.00246605
Gadd45g	539.627	-1.17099	0.282738	-4.1416	3.44895e-05	0.0024879
Ctr9	933.424	-1.54523	0.374011	-4.13152	3.60367e-05	0.00258206
Fhod1	82.081	1.70034	0.414	4.10711	4.00648e-05	0.00285154
Polb	167.375	-1.267	0.308612	-4.10547	4.03488e-05	0.00285274
Ehd1	78.1575	-1.29758	0.316735	-4.09673	4.19031e-05	0.00294314
Krt7	533.422	-1.14035	0.279002	-4.08725	4.36518e-05	0.00304592
Isg15	30.6237	1.56422	0.38344	4.07945	4.51423e-05	0.00308424
Ppp1r2	550.205	1.35474	0.332006	4.08047	4.49449e-05	0.00308424
Rasa1	234.855	-1.21394	0.297655	-4.07835	4.53564e-05	0.00308424
Srp54a	222.72	1.15372	0.282693	4.08117	4.48095e-05	0.00308424
Rpl37	4392.72	1.16626	0.286274	4.07391	4.62301e-05	0.00312375
Ndufb1	395.183	1.48358	0.364314	4.07224	4.65635e-05	0.00312649
Gm37706	11.2922	1.99896	0.492634	4.05769	4.95604e-05	0.00330692
Mfsd5	87.2468	-1.40943	0.347727	-4.05327	5.0506e-05	0.00334908
Gm11478	31.4234	1.52602	0.377436	4.04311	5.2746e-05	0.00347603
Eif2ak2	59.7822	1.37126	0.33975	4.0361	5.43481e-05	0.00355964
mt-Nd1	5537.06	0.962919	0.238756	4.03307	5.50521e-05	0.00358376
Sulf2	236.864	1.16232	0.288918	4.02302	5.74564e-05	0.0037176
mt-Co1	1414.37	0.984898	0.244908	4.02151	5.78274e-05	0.00371907
Bri3	1143.49	1.1	0.27382	4.01721	5.88901e-05	0.00376473
Atp5g3	1390.29	1.4887	0.371401	4.00832	6.1151e-05	0.00384553
Gm45148	22.2665	1.6062	0.400749	4.008	6.12346e-05	0.00384553
Gm9712	20.2094	1.78379	0.445011	4.00841	6.11285e-05	0.00384553
1700120C14Rik	9.75478	2.01098	0.5026	4.00114	6.30369e-05	0.00393557
Hyou1	347.43	1.3801	0.346132	3.9872	6.68571e-05	0.00411263
Tmem245	1344.36	1.53355	0.384555	3.98785	6.66741e-05	0.00411263
Unc13d	14.2592	1.81179	0.45447	3.98659	6.70286e-05	0.00411263
Ncaph2	69.8488	-1.30477	0.328126	-3.97644	6.99541e-05	0.0042676
Rps3	1391.75	1.06103	0.267081	3.97271	7.10609e-05	0.00431049
Acads	140.981	-1.30734	0.329847	-3.96346	7.38714e-05	0.00445566
Cyp39a1	52.5819	1.37909	0.348142	3.9613	7.45415e-05	0.0044654
Gm48508	10.0729	1.92408	0.485847	3.96026	7.48694e-05	0.0044654
Snord104	31.7993	1.62647	0.411218	3.95525	7.64542e-05	0.00453458
B930036N10Rik	9.65797	1.91717	0.485045	3.95256	7.73204e-05	0.00456062
Smim4	53.2981	1.48588	0.37677	3.94375	8.02182e-05	0.00470555
Ldlrap1	212.621	-1.2915	0.327718	-3.94088	8.11822e-05	0.00473607
Evpl	36.0661	-1.57128	0.398847	-3.93956	8.16302e-05	0.00473633
Plrg1	219.479	-1.21757	0.309597	-3.93276	8.39774e-05	0.00484618
Mrps21	193.548	1.10817	0.282506	3.92263	8.75884e-05	0.0049739
Slc27a4	51.2886	-1.541	0.392676	-3.92436	8.69601e-05	0.0049739
Zfp36l1	560.543	-1.09785	0.279814	-3.92349	8.72758e-05	0.0049739
Gm14735	10.0084	1.86656	0.476131	3.92027	8.84509e-05	0.00499631
Eef1a1	6063.69	1.30904	0.334303	3.91574	9.01269e-05	0.00506335
Idh3g	109.132	-1.1985	0.306169	-3.91451	9.05864e-05	0.00506335
Eng	42.5415	-1.61518	0.413156	-3.90938	9.25331e-05	0.00513941
Sqstm1	606.497	-1.07544	0.275161	-3.9084	9.29099e-05	0.00513941
Lalba	29.4013	1.78501	0.45752	3.90148	9.56056e-05	0.00526127
Cntfr	74.289	1.59512	0.409931	3.8912	9.97507e-05	0.00543336
H2-Ea	7.90618	1.95658	0.502809	3.89129	9.97111e-05	0.00543336
Irx1	331.805	1.07474	0.276506	3.88684	0.000101557	0.00550364
Grina	181.095	-1.3029	0.336182	-3.87559	0.000106365	0.00568105
Retreg3	135.203	1.3724	0.354125	3.87545	0.000106426	0.00568105
Sars	193.248	-1.30675	0.337123	-3.87619	0.000106107	0.00568105
Mrps28	9.72751	1.95026	0.50355	3.87302	0.000107494	0.0057095
Snord3a	46.9615	1.66214	0.429362	3.87119	0.000108307	0.0057242
Srsf7	395.189	1.0249	0.265148	3.86539	0.00011091	0.0058329
Col3a1	28.0877	1.7789	0.460609	3.86207	0.000112428	0.00588375
Pde4b	265.021	-1.13506	0.295031	-3.84725	0.000119452	0.00622085
Gm3511	7.60189	1.92925	0.501746	3.84507	0.000120516	0.00624577
Rpl31-ps17	25	1.64977	0.429368	3.84232	0.000121875	0.00628566
Acta2	44.9046	1.49623	0.389926	3.83722	0.000124437	0.00633029
Ano10	53.1637	-1.39892	0.364492	-3.838	0.000124042	0.00633029
Cmah	18.9967	1.72525	0.44963	3.83706	0.000124519	0.00633029
H3f3a	3099.69	1.07303	0.279996	3.83233	0.000126938	0.00642269
Eif2s3x	334.577	1.056	0.275688	3.83041	0.00012793	0.00644237
Cxcr2	9.13043	1.9159	0.501564	3.81984	0.000133538	0.00669011
Gm21926	31.3797	1.53021	0.400928	3.81666	0.000135272	0.00669011
Pik3r3	34.4826	1.39665	0.365761	3.81847	0.000134281	0.00669011
Vmn1r86	13.3511	1.77514	0.465121	3.8165	0.000135356	0.00669011
Psen1	95.4837	-1.36275	0.357873	-3.80791	0.000140146	0.00689491
Gm13889	52.6403	1.55992	0.410718	3.79803	0.000145852	0.00714272
Gm45184	9.54452	1.88718	0.497033	3.79688	0.000146527	0.00714303
Mtch1	282.074	-1.2032	0.317032	-3.7952	0.000147523	0.0071589
Stard10	101.688	-1.19282	0.315045	-3.78618	0.00015298	0.00738457
Stxbp2	58.9033	-1.31932	0.348542	-3.78525	0.000153557	0.00738457
Polr3k	109.579	1.14538	0.303301	3.77637	0.000159133	0.00758439
Snhg4	53.214	1.42706	0.377802	3.77727	0.000158558	0.00758439
H1f0	204.67	1.03424	0.274513	3.76753	0.000164874	0.00782307
Baz2a	152.938	-1.28235	0.340567	-3.76533	0.00016633	0.00785724
Atp5md	391.496	1.10885	0.294785	3.76156	0.00016886	0.0079416
Nav1	72.5413	-1.25188	0.333305	-3.75595	0.000172682	0.00808577
Churc1	26.0021	1.62829	0.434295	3.74927	0.000177352	0.00819658
Ndufa3	225.231	0.976768	0.260511	3.74943	0.000177235	0.00819658
Rps11	2345.27	1.05349	0.280835	3.75126	0.000175945	0.00819658
Atp9a	250.5	-1.19906	0.320035	-3.74665	0.000179215	0.00824696
E430021H15Rik	64.1475	1.40085	0.37448	3.74079	0.000183444	0.00840535
Lmnb1	87.5996	1.25814	0.33701	3.73324	0.00018903	0.0085512
Ndufb6	173.698	1.05178	0.281658	3.73424	0.000188284	0.0085512
Uqcr11	294.578	1.00406	0.268924	3.73362	0.000188747	0.0085512
Brpf1	55.4659	-1.24838	0.335012	-3.72636	0.000194263	0.00875086
Fhl2	31.6619	1.58108	0.425002	3.72017	0.000199087	0.0089019
Rps9	4980.24	1.04206	0.28021	3.71887	0.000200118	0.0089019
Zmat3	118.474	-1.15981	0.31181	-3.71959	0.000199547	0.0089019
Ddx24	314.989	-1.07867	0.290189	-3.71712	0.000201503	0.00892633
Kcne3	49.2182	1.46505	0.394658	3.7122	0.000205464	0.00903852
Lgals7	92.9771	1.40852	0.379464	3.71188	0.000205729	0.00903852
Mdk	28.764	1.69479	0.457163	3.7072	0.000209562	0.00909756
Ndufa1	275.536	1.49431	0.40304	3.70759	0.000209242	0.00909756
Osgin2	94.5528	1.17784	0.317725	3.70712	0.000209629	0.00909756
Atp6v0d1	108.125	-1.09453	0.295629	-3.70238	0.000213588	0.0091577
Klf4	1493.88	-1.19937	0.323841	-3.70356	0.000212596	0.0091577
mt-Rnr2	17213.7	0.921415	0.24883	3.70299	0.000213071	0.0091577
Elovl5	130.272	1.15971	0.31345	3.69984	0.000215738	0.0092129
Mpi	40.7098	-1.53559	0.415395	-3.69669	0.000218425	0.00929047
Cst3	414.935	1.36772	0.370211	3.69443	0.000220379	0.00933639
Xdh	222.882	1.25833	0.341008	3.69002	0.000224241	0.00946242
Pam	86.9086	-1.12039	0.304032	-3.68512	0.000228598	0.00960833
Gm8253	9.33717	1.77725	0.482607	3.6826	0.000230865	0.00966018
Rps18-ps6	39.8814	1.26728	0.344205	3.68175	0.000231642	0.00966018
Capg	64.8693	-1.26981	0.345388	-3.67646	0.000236493	0.00982411
Ctsz	71.3125	-1.15951	0.31588	-3.67072	0.000241867	0.00993144
Gm29562	40.0851	1.35357	0.368726	3.67094	0.000241658	0.00993144
Ndufa10	123.01	-1.0583	0.288238	-3.67163	0.000241011	0.00993144
Bloc1s4	63.0588	1.14236	0.311708	3.66484	0.000247498	0.0101237
Gm13056	27.6804	1.49176	0.407408	3.66158	0.000250663	0.0102141
Piezo2	598.01	-1.22798	0.337327	-3.64033	0.00027229	0.0110531
Kansl2	141.003	1.10484	0.303626	3.63883	0.00027388	0.0110755
Gm43378	10.1037	1.72851	0.47539	3.63599	0.000276914	0.011156
Gm15464	63.2853	1.42228	0.391544	3.63249	0.000280696	0.0112658
Gnpda1	50.0456	1.40396	0.386682	3.63079	0.000282556	0.011298
Creb3	53.9488	-1.23407	0.340068	-3.62889	0.000284643	0.011339
Ptn	2068.72	-1.25638	0.346671	-3.62412	0.000289945	0.0115073
Itgav	138.606	-1.12803	0.311704	-3.61891	0.000295846	0.011698
Rps3a1	3622.51	0.940529	0.259982	3.61766	0.000297273	0.011711
Gpi1	176.756	-1.08707	0.300745	-3.61459	0.000300823	0.0117763
Hdac11	172.957	-1.20942	0.334707	-3.61337	0.00030224	0.0117763
Rnf7	137.623	1.21273	0.335601	3.6136	0.000301972	0.0117763
Ackr3	39.8063	1.30851	0.362429	3.61039	0.000305739	0.0118176
Iscu	46.5714	1.35537	0.375664	3.60793	0.000308644	0.0118176
Rangap1	201.773	-1.08636	0.301058	-3.60849	0.000307987	0.0118176
Snu13	663.221	1.00671	0.279038	3.60778	0.000308834	0.0118176
St6galnac6	17.7532	1.56086	0.432616	3.60796	0.000308612	0.0118176
Fam162a	114.141	1.07252	0.29777	3.60185	0.000315965	0.0120044
Ints6l	64.8895	1.28335	0.356259	3.60229	0.000315426	0.0120044
C3	62.1909	-1.39753	0.388127	-3.6007	0.000317359	0.0120146
Serpinh1	44.4706	1.47352	0.409588	3.59756	0.000321221	0.0121179
Atp5j	413.417	1.05151	0.292599	3.59371	0.000326	0.0122549
Hey1	344.615	1.14058	0.317791	3.58908	0.000331848	0.0124309
Pcdhb9	12.1676	1.75035	0.487902	3.58751	0.000333852	0.0124623
Gm16200	18.7364	1.5111	0.42168	3.58352	0.00033899	0.0125662
Snhg9	106.899	1.35413	0.377835	3.58392	0.000338482	0.0125662
Gm10110	55.7071	1.23938	0.346197	3.58	0.000343593	0.0126927
Sft2d1	18.5917	1.76659	0.494004	3.57606	0.000348816	0.0128412
Mgst1	413.944	1.26385	0.353679	3.57344	0.000352321	0.0128814
Ndufs5	200.382	0.945726	0.264598	3.5742	0.000351306	0.0128814
Mpzl3	110.324	-1.08285	0.303583	-3.5669	0.000361226	0.0131619
Ckap4	81.2619	-1.29234	0.362678	-3.56332	0.000366197	0.0132977
Gtf2a2	90.5549	1.01122	0.284128	3.55903	0.000372226	0.0134708
Cops9	385.029	0.963536	0.270822	3.55782	0.000373949	0.0134874
Emb	5.15824	1.78665	0.502819	3.55327	0.000380478	0.0136767
Camsap2	94.7799	-1.07083	0.301512	-3.55155	0.000382972	0.0136795
Slc18b1	24.5599	1.37432	0.386975	3.55145	0.00038312	0.0136795
Lsm8	89.8885	1.26979	0.35891	3.53792	0.000403299	0.0143044
Prkce	111.946	-1.22585	0.34646	-3.53823	0.000402822	0.0143044
Ptpn1	376.764	-0.909847	0.257342	-3.53556	0.000406912	0.0143847
Gm11427	7.54617	1.73418	0.491282	3.52991	0.000415707	0.014599
Hip1r	157.506	-1.13641	0.321874	-3.53061	0.000414597	0.014599
Lig4	13.7819	1.6165	0.45809	3.52878	0.000417477	0.0146131
Cd63	1375.65	0.976616	0.277272	3.52223	0.000427939	0.0148334
Foxi1	28.6273	1.65017	0.468387	3.5231	0.000426538	0.0148334
Sfmbt1	89.1541	-1.25621	0.356636	-3.52239	0.000427677	0.0148334
Noct	2915.05	1.20604	0.342538	3.52089	0.000430096	0.0148599
Ets2	1000.46	-0.916483	0.260411	-3.51937	0.000432571	0.0148972
Mgp	65.4057	1.61331	0.458853	3.51597	0.000438147	0.0150407
Dnajc9	41.7703	1.22737	0.349202	3.5148	0.000440087	0.0150479
Plbd2	58.7336	-1.15889	0.329778	-3.51414	0.000441176	0.0150479
Cited2	64.4699	1.22114	0.347673	3.51231	0.000444227	0.0151037
Sf3b2	323.085	-0.907084	0.258485	-3.50923	0.000449399	0.0152311
Rpl22	1860.14	0.816485	0.23304	3.50362	0.000458982	0.0155066
Zswim6	59.5808	-1.15886	0.331091	-3.50013	0.000465027	0.0156613
Cox7c-ps1	31.9575	1.31498	0.375812	3.49903	0.000466955	0.0156768
Jmjd8	55.6882	-1.30765	0.373881	-3.4975	0.000469634	0.0157173
Tnpo2	109.951	-1.1856	0.339801	-3.48909	0.000484663	0.0161696
Micos10	258.773	0.974165	0.280275	3.47574	0.000509445	0.0168629
Psmd7	264.611	-1.0506	0.302266	-3.47573	0.00050946	0.0168629
Rpl30	2958.48	1.00296	0.288592	3.47535	0.000510184	0.0168629
Rps7	2047.73	0.951526	0.273903	3.47395	0.000512849	0.0168987
Spen	137.188	-1.10374	0.318054	-3.47029	0.000519904	0.0170784
Rab1a	597.444	1.05854	0.305193	3.46844	0.000523486	0.0171434
Acaca	26.0004	-1.39223	0.401637	-3.4664	0.000527488	0.0172216
Ppp1r14b	243.841	1.05133	0.303429	3.46482	0.000530589	0.0172366
Rpl27	1444.61	1.13998	0.329044	3.46452	0.000531177	0.0172366
Ltbp3	202.102	-0.930638	0.268699	-3.4635	0.000533199	0.0172498
Rps18	2438.4	0.990769	0.28625	3.4612	0.000537777	0.0172931
Sdf4	191.733	-1.0054	0.290445	-3.46159	0.000536995	0.0172931
Alcam	800.45	-0.808942	0.234058	-3.45616	0.000547924	0.0173975
Ikzf5	319.865	1.01805	0.294578	3.45595	0.000548349	0.0173975
Odc1	203.625	1.1485	0.332294	3.45628	0.000547694	0.0173975
Zfp703	66.5172	-1.17634	0.34042	-3.45555	0.000549173	0.0173975
mt-Nd4	4964.97	0.881227	0.254938	3.45664	0.000546958	0.0173975
mt-Tt	10.5735	1.63187	0.472383	3.45456	0.000551198	0.01741
Wasf2	193.252	-0.911751	0.264084	-3.45251	0.000555399	0.017491
Ormdl2	106.86	1.00184	0.290522	3.4484	0.000563914	0.0176705
Rpl39	3754.55	1.24342	0.360603	3.44816	0.00056441	0.0176705
Cant1	65.6449	-1.10544	0.320832	-3.44552	0.000569951	0.0177211
Foxa1	558.578	1.04074	0.3021	3.44503	0.000571005	0.0177211
Tspan8	64.141	1.25069	0.362956	3.44584	0.000569281	0.0177211
Klhdc4	24.8088	-1.49038	0.432872	-3.44299	0.000575319	0.0178032
Hid1	160.366	-1.09915	0.319791	-3.43709	0.000588004	0.0181432
Cyb5a	140.277	1.19282	0.347355	3.43401	0.000594723	0.0182976
Fuca1	278.888	-1.09155	0.318129	-3.43116	0.000601008	0.018385
Wdr31	148.284	1.28776	0.375279	3.43148	0.000600294	0.018385
Prkar2a	122.211	-1.03212	0.301163	-3.42711	0.000610049	0.0186082
Gm44768	5.89853	1.72109	0.50258	3.42451	0.0006159	0.0187332
Acad9	41.0431	1.24999	0.365566	3.41932	0.000627774	0.0190401
Gm28438	14.3685	1.65021	0.483061	3.41614	0.000635145	0.0192091
Peg3	15.3471	1.61062	0.471654	3.41482	0.000638241	0.0192482
Rusc1	24.8949	-1.39685	0.41038	-3.4038	0.000664545	0.0199505
Slc48a1	124.277	-1.21526	0.357061	-3.40351	0.000665264	0.0199505
Ccdc186	74.5419	-1.05608	0.310673	-3.39933	0.00067552	0.0200887
Cmip	63.7227	-1.12973	0.332336	-3.39937	0.000675404	0.0200887
Midn	277.684	-0.982487	0.288898	-3.40081	0.000671864	0.0200887
Zfp954	39.3095	-1.27934	0.376657	-3.39656	0.000682383	0.0202365
Bcr	117.481	-1.08068	0.318652	-3.39142	0.000695322	0.020563
Anapc2	58.1616	-1.26428	0.372955	-3.38989	0.000699209	0.0206209
Wnt7b	102.165	-1.0487	0.309816	-3.3849	0.000712036	0.0209413
Ddx10	119.925	-1.05981	0.313645	-3.37901	0.000727485	0.0213266
Id3	207.705	1.07148	0.317157	3.37838	0.000729131	0.0213266
Plekha2	112.941	-1.05916	0.313663	-3.37672	0.000733546	0.0213971
Kat5	43.1278	1.20457	0.357067	3.37351	0.000742165	0.0215308
Purb	806.908	0.866063	0.256715	3.37364	0.000741812	0.0215308
Eif3h	513.413	-0.988475	0.293114	-3.37233	0.000745364	0.0215319
Rrp7a	38.5244	1.22715	0.363924	3.372	0.000746238	0.0215319
Slc28a3	36.3255	1.27801	0.379091	3.37126	0.000748252	0.0215319
Pgls	262.547	-1.14624	0.340409	-3.36725	0.000759217	0.0217887
Foxq1	12.4917	-1.59915	0.475308	-3.36445	0.000766954	0.0219517
Ran	722.142	1.08352	0.322446	3.3603	0.000778568	0.0222246
Pcyox1l	33.5027	1.37059	0.408271	3.35707	0.000787735	0.0224263
2310010J17Rik	53.12	1.11096	0.33108	3.35556	0.000792053	0.0224856
Cep120	48.153	-1.21591	0.362432	-3.35486	0.00079404	0.0224856
Ptbp2	35.1765	1.26677	0.377674	3.35413	0.000796136	0.0224856
Mtx2	90.0772	1.0818	0.32262	3.35318	0.000798875	0.0225034
Ppp2r5d	47.7843	-1.25593	0.374728	-3.35158	0.000803527	0.0225156
Uqcrfs1	299.347	1.12892	0.336784	3.35208	0.000802076	0.0225156
Atp5mpl	520.123	0.854649	0.255111	3.35011	0.000807802	0.0225762
Mrps14	122.145	0.911179	0.272234	3.34704	0.000816781	0.0227675
Elovl7	132.773	-1.00579	0.301064	-3.34077	0.000835459	0.0231819
Ndufb5	318.6	1.08899	0.325987	3.34059	0.000835991	0.0231819
Galnt11	114.026	0.995959	0.298368	3.33802	0.000843762	0.0233368
Rpl32	1542.97	0.849346	0.254605	3.33593	0.000850132	0.0234522
Rps12l1	30.031	1.39462	0.418412	3.33313	0.000858752	0.023629
Dhx9	231.544	0.897049	0.269201	3.33226	0.000861443	0.0236421
Cwc22	88.852	0.980529	0.294535	3.32908	0.000871349	0.0237309
Rpl27a	7533.4	1.02208	0.306928	3.33005	0.000868311	0.0237309
Rps15a	1684.5	0.881713	0.264811	3.32959	0.000869728	0.0237309
Rplp1	6287	0.906396	0.272435	3.32701	0.000877821	0.0238464
Fam174b	157.057	-1.10316	0.331847	-3.32429	0.000886424	0.0239665
Vamp7-ps	17.6285	-1.59926	0.481096	-3.3242	0.000886733	0.0239665
Id1	18.1364	1.43419	0.432094	3.31915	0.000902918	0.024281
Tiam2	24.8645	1.42554	0.429459	3.31939	0.000902151	0.024281
Prmt5	79.6244	-1.19848	0.361181	-3.31823	0.000905911	0.0243003
Desi1	149.454	-1.02491	0.309369	-3.3129	0.000923334	0.0247055
Tpm4	468.928	0.91342	0.275796	3.31194	0.000926501	0.0247283
Ddx18	32.8519	1.286	0.388564	3.30962	0.000934232	0.0248725
Lamb2	78.9172	-1.06723	0.322685	-3.30734	0.000941872	0.0250135
Garnl3	28.6221	1.32215	0.400217	3.30357	0.000954619	0.025195
Krt19	935.411	-0.858236	0.259766	-3.30388	0.000953568	0.025195
Wdr89	20.8941	1.36231	0.412419	3.30323	0.000955787	0.025195
[truncated: 10,271 more rows]

## Sheet: BaP WT vs BaV WT
Upregulated in BaParous
[truncated: 8,739 more rows]

## Sheet: BaP KO vs BaP WT
Upregulated in BaParousKO
[truncated: 8,964 more rows]

[truncated: 2 more sheets: BaP KO vs BaV KO, BaV KO vs BaV WT]
