# Supplementary material for: Luminal Rank loss decreases cell fitness leading to basal cell bipotency in parous mammary glands
Source: Nat Commun. 2023 Oct 9;14:6213. doi: 10.1038/s41467-023-41741-5 (PMC10562464; doi:10.1038/s41467-023-41741-5)
Supplement: Supplementary file 5 — Supplementary Data 3 [file 41467_2023_41741_MOESM5_ESM.xlsx]

## Sheet: GSEA from scRNAseq
	Luminal alveolar differentation at G14.5 (Bach et al 2017)	Luminal alveolar signature (Saeki et al 2021)
	Ncoa7	Cldn4
	Atp5o	Lgals3
	Plin2	Krt18
	Cldn3	Dcxr
	Clta	Trib1
	Scd1	Plet1
	Birc5	Rora
	Mki67	Coq10b
	Ehf	Cck
	Atp6v1c2	Lypd3
	Taldo1	Ltf
	Stmn1	Usp2
	Acot1	Sdc4
	Chchd10	Rnf125
	Tubb5	Lipa
	Hmgb2	Lrg1
	Wfdc18	Sqstm1
	Dbi	Wnt5b
	Hspd1	Cytip
	Lpl	Ehf
	Phlda1	Slc25a25
	Sec61b	Lpin1
	Tuba1b	Mcl1
	Fkbp11	Errfi1
	Plb1	Fam110a
	Ubd	Atp1b1
	Csn2	Plk3
	Ogfrl1	Cldn3
	Elf5	Kit
	Gjb2	Klf5
	C3	Clu
	Csn3	Anxa8
	Npm1	Mfge8
	Cib1	Trps1
	Ube2c	Fosl1
	Rspo1	Cp
	Car2	Gde1
	Tkt	Wfdc18
	Cited4	Dusp5
	Barx2	Klf6
	Ndufc2	Ctsc
	Muc15	Lmna
	Mgst1	Maff
	Slc25a5	Phlda1
	Csn1s1	Gm2a
		Crem
		Arrdc4
		Fcgbp
		Mat2a
		Muc1
		Trf
		Atp2b1
		Hbegf
		Cd14
		Lcn2
		Nfib
		Chst1
		Ncald
		Tubb2b
		Frat2
		Rftn1
		Pim1
		Epcam
		Arl4a
		Ceacam1
		Clic6
		Cd55
		Ppp2ca
		Ndrg1
		Ly6e
		Atp6v1b1
		Elf5
		Cxcl2
		Elf3
		Ifrd1
		Krt8
		Cxcl16
		Cbr2
		Cd81
		Rhov
		Plscr2
		Anxa2
		Folr1
		Plin2
		Hey1
		Pdzk1ip1
		Reep5
		Edn1
		Crabp2
		Efhd2
		Smox
		Csn3
		Spp1
		C3
		Chil1
		Ier3
		Hes1
		Chka
		Serinc3
		Tnf
		Bglap3
		Barx2
		Ramp1
		Lalba
		Kcnn4
		Tob1
		C530043A13Rik
		Btn1a1
		Scnn1b
		Zc3h12a
		Tsc22d3
		Nfkbiz
		Gm13889
		Id1
		Slc1a1
		Gch1
		Aldoc
		Ctsh
		Prdx4
		Igfbp5
		Dusp14
		Slc25a33
		Xbp1
		Kcnk5
		Ccrl2
		Cpe
		Trim46
		Sox10
		Arhgef6
		Tnfaip2
		Ogfrl1
		Aldh1a3
		Col9a1
		Tnk2
		Wfdc3
		Tacstd2
		Muc15
		Srxn1
		Slc15a2
		Tspan8
		Csn1s2a
		Cited2
		Scd1
		Cldn7
		Plscr1
		Cmas
		Ier2
		Ptges
		Nus1
		Tm4sf1
		Jund
		Plb1
		Csn1s1
		Slc39a14
		Cldn1
		Lbp
		Anxa1
		Cyb5a
		Cel
		Csn2
		Egln3
		Lurap1l
		Btg2
		Slc28a3
		Mgst1
		Apod
		Smpdl3a
		Hexb
		Sat1
		Foxi1
		Anpep
		Tgfb3
		Pdlim1
		Car2
		Zfp36
		Spns3
		Xdh
		Txnip
		Zfp36l2
		Trim47
		Cst3
		Tbcc
		Irx3
		Hilpda
		Itm2b
		Hp
		Tubb2a
		Gas6
		Cxcl1
		Depdc7
		Pgp
		Dbi
		Ppp1r2
		Fam3c
		Irx1
		Nfkbia
		Ier5
