# Supplementary material for: Luminal Rank loss decreases cell fitness leading to basal cell bipotency in parous mammary glands
Source: Nat Commun. 2023 Oct 9;14:6213. doi: 10.1038/s41467-023-41741-5 (PMC10562464; doi:10.1038/s41467-023-41741-5)
Supplement: Supplementary file 6 — Supplementary Data 4 [file 41467_2023_41741_MOESM6_ESM.xlsx]

## Sheet: Index
GSEA	nomenclature		bold indicates pathways with FDR<0.05
LuP WT vs LuV WT	LuPaK8iΔmTmG vs LuVirK8iΔmTmG		GSEA were ordered by lower FDR q.value
LuP KO vs Lu P WT	LuPaK8iΔRank vs LuPaK8iΔmTmG
LuP KO vs Lu V KO	LuPaK8iΔRank vs LuVirK8iΔRank
LuV KO vs Lu V WT	LuVirK8iΔRank vs LuVirK8iΔmTmG
BaP WT vs BaV WT	BaPaK8iΔmTmG vs BaVirK8iΔmTmG
BaP KO vs BaP WT	BaPaK8iΔRank vs BaPaK8iΔmTmG
BaP KO vs BaV KO	BaPaK8iΔRank vs BaVirK8iΔRank
BaV KO vs BaV WT	BaVirK8iΔRank vs BaVirK8iΔmTmG
GSEAPreranked was used to perform gene set enrichment analysis for the selected gene signatures on a pre-ranked gene list, setting 1000 gene set permutations.
Correction of the p-value and false discovery rate (FDR) was calculated using the Benjamini-Hochberg (BH) method

## Sheet: LuP WT vs LuV WT
	SIZE	ES	NES	NOM p-val	FDR q-val	FWER p-val	RANK AT MAX	LEADING EDGE
HALLMARK_E2F_TARGETS	194	0.78	3.03	0.000	0.000	0.000	2985	tags=70%, list=13%, signal=79%
HALLMARK_G2M_CHECKPOINT	196	0.71	2.76	0.000	0.000	0.000	2589	tags=53%, list=11%, signal=59%
HALLMARK_MYC_TARGETS_V1	193	0.62	2.41	0.000	0.000	0.000	4798	tags=50%, list=21%, signal=62%
HALLMARK_MYC_TARGETS_V2	58	0.65	2.14	0.000	0.000	0.000	5032	tags=69%, list=22%, signal=88%
HALLMARK_MITOTIC_SPINDLE	198	0.51	2.00	0.000	0.000	0.001	2252	tags=26%, list=10%, signal=29%
REACTOME_FORMATION_OF_THE_CORNIFIED_ENVELOPE	68	-0.65	-2.30	0.000	0.000	0.000	2153	tags=37%, list=9%, signal=40%
WP_RETINOBLASTOMA_GENE_IN_CANCER	84	0.81	2.81	0.000	0.000	0.000	1558	tags=60%, list=7%, signal=64%
REACTOME_CELL_CYCLE_CHECKPOINTS	271	0.64	2.58	0.000	0.000	0.000	2583	tags=36%, list=11%, signal=40%
REACTOME_RESOLUTION_OF_SISTER_CHROMATID_COHESION	115	0.70	2.53	0.000	0.000	0.000	2013	tags=43%, list=9%, signal=46%
WP_DNA_REPLICATION	41	0.82	2.52	0.000	0.000	0.000	2308	tags=73%, list=10%, signal=81%
REACTOME_CELL_CYCLE_MITOTIC	514	0.59	2.51	0.000	0.000	0.000	2948	tags=36%, list=13%, signal=40%
REACTOME_ACTIVATION_OF_ATR_IN_RESPONSE_TO_REPLICATION_STRESS	37	0.84	2.50	0.000	0.000	0.000	2559	tags=76%, list=11%, signal=85%
REACTOME_MITOTIC_SPINDLE_CHECKPOINT	108	0.69	2.50	0.000	0.000	0.000	1948	tags=39%, list=8%, signal=42%
REACTOME_CELL_CYCLE	638	0.58	2.49	0.000	0.000	0.000	2948	tags=35%, list=13%, signal=39%
WP_DNA_IRDAMAGE_AND_CELLULAR_RESPONSE_VIA_ATR	77	0.72	2.48	0.000	0.000	0.000	2572	tags=49%, list=11%, signal=55%
REACTOME_DNA_STRAND_ELONGATION	32	0.85	2.46	0.000	0.000	0.000	1602	tags=78%, list=7%, signal=84%
REACTOME_DNA_REPLICATION	125	0.67	2.45	0.000	0.000	0.000	2746	tags=40%, list=12%, signal=45%
REACTOME_MITOTIC_G1_PHASE_AND_G1_S_TRANSITION	145	0.65	2.45	0.000	0.000	0.000	3277	tags=43%, list=14%, signal=50%
REACTOME_MITOTIC_PROMETAPHASE	189	0.63	2.44	0.000	0.000	0.000	2521	tags=38%, list=11%, signal=42%
REACTOME_HDR_THROUGH_HOMOLOGOUS_RECOMBINATION_HRR	65	0.73	2.44	0.000	0.000	0.000	3354	tags=65%, list=15%, signal=75%
REACTOME_HOMOLOGOUS_DNA_PAIRING_AND_STRAND_EXCHANGE	41	0.80	2.43	0.000	0.000	0.000	3354	tags=73%, list=15%, signal=85%
REACTOME_ACTIVATION_OF_THE_PRE_REPLICATIVE_COMPLEX	32	0.84	2.42	0.000	0.000	0.000	2308	tags=78%, list=10%, signal=87%
PID_ATR_PATHWAY	38	0.79	2.42	0.000	0.000	0.000	2559	tags=63%, list=11%, signal=71%
KEGG_DNA_REPLICATION	35	0.82	2.41	0.000	0.000	0.000	2308	tags=77%, list=10%, signal=86%
PID_FOXM1_PATHWAY	39	0.79	2.39	0.000	0.000	0.000	1682	tags=56%, list=7%, signal=61%
REACTOME_G1_S_SPECIFIC_TRANSCRIPTION	27	0.85	2.38	0.000	0.000	0.000	1440	tags=67%, list=6%, signal=71%
PID_PLK1_PATHWAY	45	0.75	2.38	0.000	0.000	0.000	887	tags=44%, list=4%, signal=46%
REACTOME_MITOTIC_METAPHASE_AND_ANAPHASE	222	0.60	2.37	0.000	0.000	0.000	2572	tags=33%, list=11%, signal=37%
REACTOME_S_PHASE	159	0.63	2.36	0.000	0.000	0.000	3277	tags=40%, list=14%, signal=46%
PID_FANCONI_PATHWAY	45	0.75	2.35	0.000	0.000	0.000	2559	tags=60%, list=11%, signal=67%
PID_AURORA_B_PATHWAY	38	0.79	2.35	0.000	0.000	0.000	597	tags=45%, list=3%, signal=46%
REACTOME_HOMOLOGY_DIRECTED_REPAIR	122	0.64	2.34	0.000	0.000	0.000	3354	tags=47%, list=15%, signal=54%
REACTOME_RHO_GTPASES_ACTIVATE_FORMINS	129	0.63	2.33	0.000	0.000	0.000	2013	tags=37%, list=9%, signal=41%
REACTOME_RRNA_PROCESSING	197	0.59	2.30	0.000	0.000	0.000	5954	tags=61%, list=26%, signal=81%
REACTOME_G2_M_CHECKPOINTS	152	0.60	2.29	0.000	0.000	0.000	2583	tags=33%, list=11%, signal=37%
KEGG_CELL_CYCLE	119	0.62	2.28	0.000	0.000	0.000	2227	tags=39%, list=10%, signal=43%
REACTOME_HDR_THROUGH_SINGLE_STRAND_ANNEALING_SSA	36	0.77	2.28	0.000	0.000	0.000	4020	tags=69%, list=17%, signal=84%
REACTOME_DNA_DOUBLE_STRAND_BREAK_REPAIR	149	0.60	2.28	0.000	0.000	0.000	3354	tags=42%, list=15%, signal=48%
WP_G1_TO_S_CELL_CYCLE_CONTROL	61	0.69	2.28	0.000	0.000	0.000	1730	tags=46%, list=8%, signal=49%
PID_E2F_PATHWAY	66	0.69	2.28	0.000	0.000	0.000	2245	tags=45%, list=10%, signal=50%
REACTOME_EXTENSION_OF_TELOMERES	49	0.71	2.26	0.000	0.000	0.000	1912	tags=45%, list=8%, signal=49%
REACTOME_RESOLUTION_OF_D_LOOP_STRUCTURES	32	0.79	2.26	0.000	0.000	0.000	2245	tags=59%, list=10%, signal=66%
REACTOME_CHROMOSOME_MAINTENANCE	119	0.62	2.26	0.000	0.000	0.000	1912	tags=34%, list=8%, signal=36%
WP_CELL_CYCLE	115	0.62	2.26	0.000	0.000	0.000	2227	tags=38%, list=10%, signal=42%
WP_DNA_REPAIR_PATHWAYS_FULL_NETWORK	118	0.61	2.25	0.000	0.000	0.000	4020	tags=47%, list=17%, signal=56%
REACTOME_DNA_REPLICATION_PRE_INITIATION	83	0.65	2.24	0.000	0.000	0.000	2656	tags=37%, list=12%, signal=42%
REACTOME_SEPARATION_OF_SISTER_CHROMATIDS	179	0.59	2.23	0.000	0.000	0.000	2572	tags=31%, list=11%, signal=34%
BIOCARTA_MCM_PATHWAY	17	0.86	2.23	0.000	0.000	0.000	2151	tags=71%, list=9%, signal=78%
REACTOME_RESOLUTION_OF_D_LOOP_STRUCTURES_THROUGH_SYNTHESIS_DEPENDENT_STRAND_ANNEALING_SDSA	25	0.81	2.22	0.000	0.000	0.000	2245	tags=64%, list=10%, signal=71%
REACTOME_UNWINDING_OF_DNA	12	0.93	2.21	0.000	0.000	0.000	915	tags=92%, list=4%, signal=95%
REACTOME_EUKARYOTIC_TRANSLATION_ELONGATION	87	0.62	2.20	0.000	0.000	0.000	6311	tags=63%, list=27%, signal=87%
REACTOME_TELOMERE_C_STRAND_LAGGING_STRAND_SYNTHESIS	33	0.75	2.19	0.000	0.000	0.001	2308	tags=58%, list=10%, signal=64%
WP_DNA_IRDOUBLE_STRAND_BREAKS_DSBS_AND_CELLULAR_RESPONSE_VIA_ATM	51	0.68	2.19	0.000	0.000	0.001	3424	tags=49%, list=15%, signal=57%
REACTOME_M_PHASE	376	0.52	2.19	0.000	0.000	0.001	2794	tags=28%, list=12%, signal=32%
REACTOME_E2F_MEDIATED_REGULATION_OF_DNA_REPLICATION	21	0.82	2.19	0.000	0.000	0.002	2151	tags=62%, list=9%, signal=68%
KEGG_RIBOSOME	82	0.63	2.18	0.000	0.000	0.002	6311	tags=67%, list=27%, signal=92%
REACTOME_INFLUENZA_INFECTION	145	0.57	2.15	0.000	0.000	0.002	6311	tags=61%, list=27%, signal=84%
REACTOME_DNA_REPAIR	308	0.53	2.15	0.000	0.000	0.002	3354	tags=32%, list=15%, signal=37%
REACTOME_CONDENSATION_OF_PROMETAPHASE_CHROMOSOMES	11	0.94	2.13	0.000	0.000	0.002	597	tags=73%, list=3%, signal=75%
KEGG_HOMOLOGOUS_RECOMBINATION	26	0.76	2.13	0.000	0.000	0.002	2572	tags=62%, list=11%, signal=69%
REACTOME_G0_AND_EARLY_G1	25	0.79	2.13	0.000	0.000	0.002	1440	tags=52%, list=6%, signal=55%
REACTOME_LAGGING_STRAND_SYNTHESIS	20	0.81	2.12	0.000	0.000	0.002	2308	tags=75%, list=10%, signal=83%
REACTOME_PROCESSING_OF_DNA_DOUBLE_STRAND_BREAK_ENDS	83	0.61	2.12	0.000	0.000	0.002	3354	tags=41%, list=15%, signal=48%
WP_DNA_MISMATCH_REPAIR	23	0.75	2.11	0.000	0.000	0.003	3116	tags=70%, list=14%, signal=80%
WP_PYRIMIDINE_METABOLISM	79	0.61	2.10	0.000	0.000	0.005	3205	tags=43%, list=14%, signal=50%
REACTOME_REGULATION_OF_TP53_ACTIVITY_THROUGH_PHOSPHORYLATION	84	0.61	2.10	0.000	0.000	0.005	4020	tags=44%, list=17%, signal=53%
REACTOME_G2_M_DNA_DAMAGE_CHECKPOINT	80	0.60	2.10	0.000	0.000	0.005	3354	tags=40%, list=15%, signal=47%
BIOCARTA_ATRBRCA_PATHWAY	19	0.81	2.09	0.000	0.000	0.006	3313	tags=74%, list=14%, signal=86%
PID_BARD1_PATHWAY	27	0.75	2.09	0.000	0.000	0.007	3706	tags=59%, list=16%, signal=71%
WP_ATM_SIGNALING_PATHWAY	36	0.69	2.07	0.000	0.000	0.010	1899	tags=44%, list=8%, signal=48%
REACTOME_POSTMITOTIC_NUCLEAR_PORE_COMPLEX_NPC_REFORMATION	26	0.74	2.07	0.000	0.000	0.010	4530	tags=77%, list=20%, signal=96%
REACTOME_SUMOYLATION_OF_DNA_REPLICATION_PROTEINS	43	0.67	2.07	0.000	0.000	0.010	4601	tags=58%, list=20%, signal=73%
REACTOME_POLO_LIKE_KINASE_MEDIATED_EVENTS	15	0.83	2.07	0.000	0.000	0.010	1899	tags=67%, list=8%, signal=73%
WP_MIRNA_REGULATION_OF_DNA_DAMAGE_RESPONSE	66	0.62	2.07	0.000	0.000	0.010	2099	tags=39%, list=9%, signal=43%
REACTOME_TRANSCRIPTIONAL_REGULATION_BY_E2F6	34	0.70	2.07	0.000	0.000	0.011	2704	tags=44%, list=12%, signal=50%
WP_DNA_DAMAGE_RESPONSE	64	0.62	2.06	0.000	0.000	0.014	2099	tags=39%, list=9%, signal=43%
REACTOME_RRNA_MODIFICATION_IN_THE_NUCLEUS_AND_CYTOSOL	59	0.63	2.06	0.000	0.000	0.014	5902	tags=68%, list=26%, signal=91%
WP_CYTOPLASMIC_RIBOSOMAL_PROTEINS	85	0.59	2.06	0.000	0.000	0.014	6311	tags=64%, list=27%, signal=87%
REACTOME_POLYMERASE_SWITCHING_ON_THE_C_STRAND_OF_THE_TELOMERE	25	0.74	2.05	0.000	0.000	0.015	1803	tags=52%, list=8%, signal=56%
WP_GASTRIC_CANCER_NETWORK_1	23	0.76	2.05	0.000	0.000	0.016	3648	tags=74%, list=16%, signal=88%
REACTOME_NUCLEAR_ENVELOPE_NE_REASSEMBLY	66	0.61	2.04	0.000	0.000	0.024	4211	tags=50%, list=18%, signal=61%
REACTOME_SNRNP_ASSEMBLY	50	0.63	2.02	0.000	0.000	0.030	6242	tags=72%, list=27%, signal=99%
REACTOME_TRNA_PROCESSING_IN_THE_NUCLEUS	55	0.63	2.01	0.000	0.000	0.039	6242	tags=71%, list=27%, signal=97%
REACTOME_KERATINIZATION	69	-0.65	-2.28	0.000	0.001	0.001	2153	tags=36%, list=9%, signal=40%
REACTOME_TRNA_PROCESSING	104	0.57	2.01	0.000	0.001	0.047	5885	tags=63%, list=26%, signal=84%
REACTOME_EUKARYOTIC_TRANSLATION_INITIATION	112	0.55	2.00	0.000	0.001	0.049	6561	tags=56%, list=28%, signal=78%
REACTOME_NONSENSE_MEDIATED_DECAY_NMD	110	0.55	2.00	0.000	0.001	0.054	6359	tags=56%, list=28%, signal=77%
KEGG_MISMATCH_REPAIR	22	0.75	2.00	0.000	0.001	0.055	2527	tags=64%, list=11%, signal=71%
REACTOME_RESOLUTION_OF_ABASIC_SITES_AP_SITES	38	0.67	1.99	0.000	0.001	0.057	3240	tags=55%, list=14%, signal=64%
REACTOME_INTERACTIONS_OF_REV_WITH_HOST_CELLULAR_PROTEINS	34	0.68	1.99	0.000	0.001	0.057	4971	tags=68%, list=22%, signal=86%
REACTOME_POLYMERASE_SWITCHING	14	0.82	1.99	0.000	0.001	0.057	1602	tags=71%, list=7%, signal=77%
REACTOME_SRP_DEPENDENT_COTRANSLATIONAL_PROTEIN_TARGETING_TO_MEMBRANE	105	0.55	1.99	0.000	0.001	0.059	6311	tags=57%, list=27%, signal=78%
REACTOME_METABOLISM_OF_RNA	642	0.46	1.99	0.000	0.001	0.064	6242	tags=50%, list=27%, signal=66%
REACTOME_RESOLUTION_OF_AP_SITES_VIA_THE_MULTIPLE_NUCLEOTIDE_PATCH_REPLACEMENT_PATHWAY	25	0.72	1.98	0.000	0.001	0.069	3240	tags=72%, list=14%, signal=84%
REACTOME_RESPONSE_OF_EIF2AK4_GCN2_TO_AMINO_ACID_DEFICIENCY	95	0.56	1.98	0.000	0.001	0.075	6311	tags=59%, list=27%, signal=81%
PID_ATM_PATHWAY	32	0.67	1.98	0.000	0.001	0.078	4263	tags=53%, list=19%, signal=65%
WP_GASTRIC_CANCER_NETWORK_2	28	0.69	1.97	0.000	0.001	0.078	1278	tags=46%, list=6%, signal=49%
REACTOME_PROCESSIVE_SYNTHESIS_ON_THE_LAGGING_STRAND	15	0.81	1.97	0.000	0.001	0.081	2308	tags=80%, list=10%, signal=89%
REACTOME_TRANSPORT_OF_MATURE_TRANSCRIPT_TO_CYTOPLASM	78	0.57	1.97	0.000	0.001	0.088	5717	tags=56%, list=25%, signal=75%
REACTOME_RECOGNITION_OF_DNA_DAMAGE_BY_PCNA_CONTAINING_REPLICATION_COMPLEX	30	0.68	1.96	0.000	0.001	0.110	1368	tags=43%, list=6%, signal=46%
KEGG_PYRIMIDINE_METABOLISM	89	0.56	1.96	0.000	0.001	0.121	3205	tags=38%, list=14%, signal=44%
REACTOME_TRANSPORT_OF_MATURE_MRNAS_DERIVED_FROM_INTRONLESS_TRANSCRIPTS	40	0.64	1.96	0.000	0.001	0.123	6242	tags=68%, list=27%, signal=92%
REACTOME_TELOMERE_MAINTENANCE	93	0.55	1.95	0.000	0.001	0.127	1912	tags=28%, list=8%, signal=30%
REACTOME_TRANSPORT_OF_THE_SLBP_DEPENDANT_MATURE_MRNA	33	0.66	1.95	0.000	0.001	0.133	6242	tags=76%, list=27%, signal=104%
REACTOME_SELENOAMINO_ACID_METABOLISM	104	0.54	1.95	0.000	0.001	0.138	6311	tags=61%, list=27%, signal=83%
PID_P73PATHWAY	68	0.58	1.95	0.000	0.001	0.140	4011	tags=46%, list=17%, signal=55%
WP_INTEGRATED_CANCER_PATHWAY	41	0.63	1.95	0.000	0.001	0.143	3255	tags=44%, list=14%, signal=51%
REACTOME_NUCLEAR_IMPORT_OF_REV_PROTEIN	31	0.68	1.94	0.000	0.002	0.167	6242	tags=81%, list=27%, signal=110%
REACTOME_SWITCHING_OF_ORIGINS_TO_A_POST_REPLICATIVE_STATE	89	0.55	1.93	0.000	0.002	0.194	2572	tags=24%, list=11%, signal=26%
REACTOME_INHIBITION_OF_REPLICATION_INITIATION_OF_DAMAGED_DNA_BY_RB1_E2F1	12	0.83	1.93	0.000	0.002	0.196	1602	tags=58%, list=7%, signal=63%
REACTOME_PCNA_DEPENDENT_LONG_PATCH_BASE_EXCISION_REPAIR	21	0.72	1.92	0.000	0.002	0.210	3116	tags=71%, list=14%, signal=83%
BIOCARTA_CELLCYCLE_PATHWAY	22	0.72	1.92	0.000	0.002	0.210	1355	tags=50%, list=6%, signal=53%
REACTOME_FANCONI_ANEMIA_PATHWAY	38	0.63	1.92	0.000	0.002	0.236	2555	tags=42%, list=11%, signal=47%
BIOCARTA_P27_PATHWAY	13	0.80	1.90	0.000	0.003	0.275	1240	tags=46%, list=5%, signal=49%
SA_REG_CASCADE_OF_CYCLIN_EXPR	11	0.84	1.90	0.000	0.003	0.282	3031	tags=73%, list=13%, signal=84%
REACTOME_DEPOSITION_OF_NEW_CENPA_CONTAINING_NUCLEOSOMES_AT_THE_CENTROMERE	57	0.59	1.90	0.000	0.003	0.289	1189	tags=28%, list=5%, signal=30%
REACTOME_TRANSCRIPTION_OF_E2F_TARGETS_UNDER_NEGATIVE_CONTROL_BY_P107_RBL1_AND_P130_RBL2_IN_COMPLEX_WITH_HDAC1	15	0.77	1.89	0.002	0.003	0.311	1440	tags=47%, list=6%, signal=50%
REACTOME_REGULATION_OF_GLUCOKINASE_BY_GLUCOKINASE_REGULATORY_PROTEIN	27	0.67	1.89	0.000	0.003	0.324	6242	tags=78%, list=27%, signal=107%
REACTOME_ASSEMBLY_OF_THE_PRE_REPLICATIVE_COMPLEX	67	0.57	1.88	0.000	0.004	0.365	2572	tags=27%, list=11%, signal=30%
BIOCARTA_SKP2E2F_PATHWAY	9	0.86	1.88	0.000	0.004	0.409	1240	tags=56%, list=5%, signal=59%
REACTOME_PROCESSIVE_SYNTHESIS_ON_THE_C_STRAND_OF_THE_TELOMERE	18	0.74	1.88	0.002	0.004	0.417	2308	tags=56%, list=10%, signal=62%
BIOCARTA_G1_PATHWAY	26	0.67	1.87	0.000	0.004	0.423	1240	tags=46%, list=5%, signal=49%
REACTOME_PROCESSING_OF_CAPPED_INTRON_CONTAINING_PRE_MRNA	236	0.47	1.87	0.000	0.004	0.436	6242	tags=50%, list=27%, signal=68%
REACTOME_SUMOYLATION_OF_SUMOYLATION_PROTEINS	32	0.64	1.87	0.000	0.004	0.441	6242	tags=72%, list=27%, signal=98%
REACTOME_PHOSPHORYLATION_OF_EMI1	6	0.98	1.87	0.000	0.004	0.446	293	tags=83%, list=1%, signal=84%
HALLMARK_MYOGENESIS	171	-0.45	-1.83	0.000	0.005	0.004	3832	tags=33%, list=17%, signal=40%
REACTOME_NS1_MEDIATED_EFFECTS_ON_HOST_PATHWAYS	36	0.62	1.86	0.000	0.005	0.473	4971	tags=61%, list=22%, signal=78%
REACTOME_TRANSCRIPTION_OF_E2F_TARGETS_UNDER_NEGATIVE_CONTROL_BY_DREAM_COMPLEX	18	0.74	1.86	0.000	0.005	0.476	3277	tags=61%, list=14%, signal=71%
WP_BASE_EXCISION_REPAIR	31	0.64	1.86	0.002	0.005	0.502	3624	tags=55%, list=16%, signal=65%
HALLMARK_ADIPOGENESIS	195	-0.42	-1.73	0.000	0.006	0.012	3239	tags=31%, list=14%, signal=36%
REACTOME_VIRAL_MESSENGER_RNA_SYNTHESIS	41	0.60	1.85	0.000	0.006	0.570	6242	tags=61%, list=27%, signal=83%
WP_REGULATION_OF_SISTER_CHROMATID_SEPARATION_AT_THE_METAPHASEANAPHASE_TRANSITION	15	0.74	1.84	0.000	0.006	0.589	2511	tags=53%, list=11%, signal=60%
REACTOME_INTERACTIONS_OF_VPR_WITH_HOST_CELLULAR_PROTEINS	33	0.62	1.84	0.000	0.006	0.591	6242	tags=73%, list=27%, signal=100%
HALLMARK_HEME_METABOLISM	173	-0.43	-1.74	0.000	0.007	0.010	4205	tags=38%, list=18%, signal=46%
REACTOME_ORC1_REMOVAL_FROM_CHROMATIN	69	0.55	1.84	0.000	0.007	0.636	2572	tags=25%, list=11%, signal=28%
REACTOME_CYCLIN_A_B1_B2_ASSOCIATED_EVENTS_DURING_G2_M_TRANSITION	23	0.67	1.83	0.002	0.007	0.655	1899	tags=43%, list=8%, signal=47%
REACTOME_NUCLEAR_ENVELOPE_BREAKDOWN	50	0.58	1.83	0.002	0.007	0.665	4211	tags=52%, list=18%, signal=63%
REACTOME_TERMINATION_OF_TRANSLESION_DNA_SYNTHESIS	32	0.62	1.83	0.002	0.008	0.665	3116	tags=53%, list=14%, signal=61%
REACTOME_SUMOYLATION_OF_UBIQUITINYLATION_PROTEINS	36	0.61	1.83	0.000	0.008	0.677	6242	tags=64%, list=27%, signal=88%
WP_PYRIMIDINE_METABOLISM_AND_RELATED_DISEASES	15	0.74	1.82	0.002	0.008	0.717	2152	tags=47%, list=9%, signal=51%
REACTOME_CDC6_ASSOCIATION_WITH_THE_ORC_ORIGIN_COMPLEX	11	0.81	1.82	0.000	0.008	0.721	2151	tags=64%, list=9%, signal=70%
PID_MYC_ACTIV_PATHWAY	75	0.53	1.82	0.000	0.009	0.737	4294	tags=47%, list=19%, signal=57%
REACTOME_DISEASES_OF_DNA_REPAIR	12	0.79	1.82	0.000	0.009	0.746	2527	tags=58%, list=11%, signal=65%
KEGG_ONE_CARBON_POOL_BY_FOLATE	16	0.73	1.82	0.004	0.009	0.751	2123	tags=63%, list=9%, signal=69%
REACTOME_EXPORT_OF_VIRAL_RIBONUCLEOPROTEINS_FROM_NUCLEUS	30	0.63	1.82	0.000	0.009	0.753	6242	tags=77%, list=27%, signal=105%
REACTOME_RHO_GTPASE_EFFECTORS	286	0.45	1.81	0.000	0.010	0.783	2013	tags=21%, list=9%, signal=23%
KEGG_NUCLEOTIDE_EXCISION_REPAIR	43	0.57	1.81	0.002	0.010	0.802	4020	tags=42%, list=17%, signal=51%
KEGG_TYPE_I_DIABETES_MELLITUS	13	0.75	1.81	0.002	0.010	0.802	1747	tags=38%, list=8%, signal=42%
REACTOME_NUCLEAR_PORE_COMPLEX_NPC_DISASSEMBLY	33	0.62	1.81	0.000	0.010	0.811	4196	tags=55%, list=18%, signal=67%
BIOCARTA_RANMS_PATHWAY	10	0.81	1.80	0.002	0.010	0.816	3784	tags=80%, list=16%, signal=96%
REACTOME_TP53_REGULATES_TRANSCRIPTION_OF_GENES_INVOLVED_IN_G1_CELL_CYCLE_ARREST	11	0.79	1.80	0.002	0.011	0.831	291	tags=55%, list=1%, signal=55%
REACTOME_INITIATION_OF_NUCLEAR_ENVELOPE_NE_REFORMATION	19	0.69	1.80	0.000	0.011	0.834	1721	tags=42%, list=7%, signal=45%
REACTOME_SUMOYLATION_OF_DNA_DAMAGE_RESPONSE_AND_REPAIR_PROTEINS	74	0.53	1.80	0.000	0.012	0.847	4601	tags=42%, list=20%, signal=52%
REACTOME_E2F_ENABLED_INHIBITION_OF_PRE_REPLICATION_COMPLEX_FORMATION	9	0.84	1.79	0.000	0.012	0.855	2151	tags=67%, list=9%, signal=74%
REACTOME_DISEASES_OF_MITOTIC_CELL_CYCLE	38	0.59	1.79	0.003	0.012	0.863	1386	tags=26%, list=6%, signal=28%
REACTOME_AURKA_ACTIVATION_BY_TPX2	71	0.52	1.79	0.000	0.012	0.867	4941	tags=42%, list=21%, signal=54%
WP_APOPTOSIS	74	0.52	1.79	0.000	0.012	0.872	3827	tags=39%, list=17%, signal=47%
KEGG_PURINE_METABOLISM	138	0.48	1.79	0.000	0.012	0.874	3205	tags=36%, list=14%, signal=41%
BIOCARTA_FBW7_PATHWAY	9	0.83	1.79	0.000	0.012	0.876	1240	tags=44%, list=5%, signal=47%
WP_ATR_SIGNALING	9	0.84	1.79	0.002	0.012	0.877	2559	tags=78%, list=11%, signal=87%
WP_BIOMARKERS_FOR_PYRIMIDINE_METABOLISM_DISORDERS	13	0.75	1.79	0.000	0.012	0.878	2332	tags=62%, list=10%, signal=68%
REACTOME_MISMATCH_REPAIR	15	0.74	1.79	0.000	0.012	0.878	2527	tags=67%, list=11%, signal=75%
REACTOME_BASE_EXCISION_REPAIR	74	0.53	1.79	0.002	0.012	0.881	3240	tags=36%, list=14%, signal=42%
REACTOME_DNA_REPLICATION_INITIATION	8	0.86	1.79	0.000	0.012	0.883	3116	tags=100%, list=14%, signal=116%
BIOCARTA_RB_PATHWAY	12	0.79	1.78	0.002	0.014	0.909	2937	tags=67%, list=13%, signal=76%
BIOCARTA_PTC1_PATHWAY	10	0.81	1.78	0.006	0.014	0.912	4112	tags=90%, list=18%, signal=110%
REACTOME_KINESINS	47	0.56	1.77	0.002	0.014	0.917	991	tags=30%, list=4%, signal=31%
WP_DISORDERS_OF_FOLATE_METABOLISM_AND_TRANSPORT	12	0.77	1.77	0.000	0.014	0.919	1829	tags=67%, list=8%, signal=72%
REACTOME_HDR_THROUGH_MMEJ_ALT_NHEJ	9	0.81	1.77	0.000	0.014	0.921	3313	tags=67%, list=14%, signal=78%
WP_NUCLEOTIDE_EXCISION_REPAIR	43	0.57	1.77	0.002	0.014	0.924	4020	tags=42%, list=17%, signal=51%
REACTOME_GOLGI_CISTERNAE_PERICENTRIOLAR_STACK_REORGANIZATION	14	0.72	1.77	0.008	0.015	0.930	590	tags=29%, list=3%, signal=29%
REACTOME_GAP_FILLING_DNA_REPAIR_SYNTHESIS_AND_LIGATION_IN_GG_NER	25	0.64	1.77	0.005	0.015	0.931	3116	tags=56%, list=14%, signal=65%
HALLMARK_XENOBIOTIC_METABOLISM	167	-0.39	-1.56	0.000	0.016	0.071	3421	tags=32%, list=15%, signal=38%
REACTOME_ABERRANT_REGULATION_OF_MITOTIC_G1_S_TRANSITION_IN_CANCER_DUE_TO_RB1_DEFECTS	17	0.69	1.77	0.002	0.016	0.940	1386	tags=47%, list=6%, signal=50%
BIOCARTA_CDC25_PATHWAY	9	0.81	1.76	0.006	0.016	0.948	2583	tags=67%, list=11%, signal=75%
HALLMARK_HYPOXIA	184	-0.38	-1.57	0.000	0.017	0.064	3190	tags=33%, list=14%, signal=38%
REACTOME_DNA_DAMAGE_BYPASS	48	0.55	1.76	0.004	0.017	0.954	1818	tags=35%, list=8%, signal=38%
BIOCARTA_SRCRPTP_PATHWAY	11	0.76	1.76	0.004	0.017	0.955	2001	tags=55%, list=9%, signal=60%
HALLMARK_PROTEIN_SECRETION	94	-0.43	-1.58	0.000	0.018	0.056	5862	tags=48%, list=25%, signal=64%
HALLMARK_COAGULATION	111	-0.40	-1.54	0.005	0.018	0.092	2398	tags=25%, list=10%, signal=28%
REACTOME_APC_C_MEDIATED_DEGRADATION_OF_CELL_CYCLE_PROTEINS	86	0.50	1.75	0.000	0.018	0.962	636	tags=15%, list=3%, signal=15%
WP_MRNA_PROCESSING	123	0.47	1.75	0.000	0.018	0.962	5486	tags=46%, list=24%, signal=61%
BIOCARTA_BARD1_PATHWAY	8	0.83	1.75	0.004	0.018	0.965	1245	tags=63%, list=5%, signal=66%
BIOCARTA_G2_PATHWAY	23	0.64	1.75	0.004	0.018	0.965	2583	tags=48%, list=11%, signal=54%
HALLMARK_ESTROGEN_RESPONSE_LATE	179	-0.37	-1.51	0.003	0.019	0.110	3187	tags=38%, list=14%, signal=44%
KEGG_BASE_EXCISION_REPAIR	33	0.59	1.74	0.005	0.021	0.981	3624	tags=52%, list=16%, signal=61%
REACTOME_PHOSPHORYLATION_OF_THE_APC_C	20	0.66	1.73	0.004	0.024	0.988	211	tags=20%, list=1%, signal=20%
REACTOME_G2_M_DNA_REPLICATION_CHECKPOINT	5	0.92	1.73	0.000	0.024	0.988	1230	tags=80%, list=5%, signal=84%
REACTOME_TELOMERE_C_STRAND_SYNTHESIS_INITIATION	12	0.75	1.73	0.011	0.024	0.988	1803	tags=42%, list=8%, signal=45%
REACTOME_REGULATION_OF_TP53_ACTIVITY	146	0.46	1.73	0.000	0.024	0.988	3849	tags=29%, list=17%, signal=35%
PID_HIV_NEF_PATHWAY	34	0.58	1.72	0.002	0.025	0.989	3660	tags=38%, list=16%, signal=45%
REACTOME_TRANSLATION	266	0.42	1.72	0.000	0.027	0.991	6767	tags=47%, list=29%, signal=66%
REACTOME_ACTIVATION_OF_THE_MRNA_UPON_BINDING_OF_THE_CAP_BINDING_COMPLEX_AND_EIFS_AND_SUBSEQUENT_BINDING_TO_43S	55	0.54	1.72	0.007	0.027	0.993	6462	tags=55%, list=28%, signal=76%
REACTOME_P75NTR_REGULATES_AXONOGENESIS	8	0.83	1.72	0.004	0.028	0.993	112	tags=25%, list=0%, signal=25%
HALLMARK_APICAL_JUNCTION	179	-0.37	-1.47	0.003	0.029	0.178	4403	tags=36%, list=19%, signal=45%
KEGG_SPLICEOSOME	123	0.47	1.71	0.000	0.029	0.993	5717	tags=50%, list=25%, signal=66%
REACTOME_RNA_POLYMERASE_II_TRANSCRIPTION_TERMINATION	63	0.52	1.71	0.003	0.030	0.995	6149	tags=54%, list=27%, signal=73%
WP_MIRNAS_INVOLVED_IN_DNA_DAMAGE_RESPONSE	14	0.69	1.70	0.013	0.031	0.997	1237	tags=43%, list=5%, signal=45%
BIOCARTA_SM_PATHWAY	14	0.69	1.70	0.008	0.031	0.997	6760	tags=86%, list=29%, signal=121%
KEGG_RNA_DEGRADATION	56	0.52	1.70	0.000	0.031	0.997	6559	tags=63%, list=28%, signal=87%
SA_CASPASE_CASCADE	15	0.68	1.70	0.007	0.032	0.997	1983	tags=40%, list=9%, signal=44%
HALLMARK_ESTROGEN_RESPONSE_EARLY	188	-0.35	-1.45	0.003	0.033	0.214	3243	tags=32%, list=14%, signal=37%
REACTOME_MRNA_SPLICING	187	0.44	1.70	0.000	0.033	0.997	6992	tags=52%, list=30%, signal=75%
HALLMARK_P53_PATHWAY	193	-0.35	-1.43	0.003	0.035	0.250	2873	tags=27%, list=12%, signal=31%
BIOCARTA_CASPASE_PATHWAY	19	0.65	1.69	0.009	0.036	0.997	3660	tags=53%, list=16%, signal=63%
WP_HOMOLOGOUS_RECOMBINATION	12	0.72	1.69	0.009	0.036	0.997	3313	tags=58%, list=14%, signal=68%
HALLMARK_KRAS_SIGNALING_DN	142	-0.36	-1.42	0.011	0.040	0.294	3948	tags=30%, list=17%, signal=35%
REACTOME_TP53_REGULATES_TRANSCRIPTION_OF_CELL_CYCLE_GENES	46	0.53	1.68	0.002	0.040	0.998	2483	tags=33%, list=11%, signal=36%
REACTOME_CHK1_CHK2_CDS1_MEDIATED_INACTIVATION_OF_CYCLIN_B_CDK1_COMPLEX	13	0.71	1.67	0.009	0.042	0.999	2583	tags=46%, list=11%, signal=52%
REACTOME_NUCLEOBASE_BIOSYNTHESIS	13	0.71	1.67	0.007	0.043	0.999	3128	tags=62%, list=14%, signal=71%
PID_AURORA_A_PATHWAY	30	0.58	1.67	0.002	0.043	0.999	1562	tags=33%, list=7%, signal=36%
WP_PHOTODYNAMIC_THERAPYINDUCED_NFKB_SURVIVAL_SIGNALING	28	0.60	1.67	0.004	0.044	0.999	3802	tags=54%, list=17%, signal=64%
REACTOME_PROSTANOID_LIGAND_RECEPTORS	6	0.86	1.67	0.008	0.044	0.999	356	tags=33%, list=2%, signal=34%
REACTOME_SUMOYLATION_OF_RNA_BINDING_PROTEINS	44	0.53	1.67	0.007	0.045	0.999	4601	tags=45%, list=20%, signal=57%
REACTOME_MASTL_FACILITATES_MITOTIC_PROGRESSION	10	0.75	1.67	0.016	0.045	1000	779	tags=30%, list=3%, signal=31%
WP_NUCLEOTIDE_METABOLISM	17	0.67	1.66	0.010	0.048	1000	5087	tags=65%, list=22%, signal=83%
REACTOME_DUAL_INCISION_IN_GG_NER	41	0.54	1.66	0.002	0.048	1000	4020	tags=44%, list=17%, signal=53%
HALLMARK_KRAS_SIGNALING_UP	174	-0.34	-1.38	0.008	0.050	0.381	1941	tags=20%, list=8%, signal=22%
REACTOME_CYCLIN_D_ASSOCIATED_EVENTS_IN_G1	46	0.53	1.66	0.010	0.050	1000	3031	tags=37%, list=13%, signal=42%
REACTOME_PROCESSING_OF_CAPPED_INTRONLESS_PRE_MRNA	27	0.59	1.65	0.009	0.052	1000	6056	tags=56%, list=26%, signal=75%
REACTOME_MITOTIC_G2_G2_M_PHASES	183	0.43	1.65	0.000	0.052	1000	4175	tags=32%, list=18%, signal=38%
HALLMARK_MTORC1_SIGNALING	192	0.36	1.42	0.003	0.057	0.424	3206	tags=25%, list=14%, signal=29%
HALLMARK_DNA_REPAIR	144	0.38	1.43	0.015	0.058	0.384	5590	tags=38%, list=24%, signal=49%
BIOCARTA_CDMAC_PATHWAY	16	0.66	1.64	0.011	0.059	1000	3671	tags=38%, list=16%, signal=45%
WP_COMPOSITION_OF_LIPID_PARTICLES	6	0.85	1.64	0.004	0.060	1000	9	tags=17%, list=0%, signal=17%
WP_GENES_INVOLVED_IN_MALE_INFERTILITY	107	0.46	1.64	0.002	0.060	1000	2466	tags=28%, list=11%, signal=31%
REACTOME_METABOLISM_OF_FAT_SOLUBLE_VITAMINS	35	0.55	1.63	0.013	0.064	1000	2460	tags=26%, list=11%, signal=29%
WP_SMALL_LIGAND_GPCRS	15	0.67	1.63	0.012	0.064	1000	2437	tags=27%, list=11%, signal=30%
REACTOME_PIWI_INTERACTING_RNA_PIRNA_BIOGENESIS	22	0.59	1.62	0.015	0.068	1000	3925	tags=36%, list=17%, signal=44%
KEGG_P53_SIGNALING_PATHWAY	61	0.49	1.62	0.003	0.068	1000	1724	tags=30%, list=7%, signal=32%
REACTOME_TRANSCRIPTIONAL_REGULATION_BY_TP53	335	0.39	1.62	0.000	0.068	1000	4368	tags=28%, list=19%, signal=34%
PID_P38_GAMMA_DELTA_PATHWAY	11	0.73	1.62	0.014	0.069	1000	865	tags=36%, list=4%, signal=38%
REACTOME_MITOTIC_PROPHASE	118	0.45	1.62	0.000	0.069	1000	2948	tags=27%, list=13%, signal=31%
WP_CYTOKINES_AND_INFLAMMATORY_RESPONSE	15	0.66	1.62	0.016	0.069	1000	1705	tags=47%, list=7%, signal=50%
REACTOME_SIGNALING_BY_PDGF	55	0.50	1.62	0.007	0.069	1000	1883	tags=24%, list=8%, signal=26%
REACTOME_TRANSLESION_SYNTHESIS_BY_POLH	19	0.62	1.62	0.021	0.072	1000	2308	tags=42%, list=10%, signal=47%
REACTOME_INTERCONVERSION_OF_NUCLEOTIDE_DI_AND_TRIPHOSPHATES	26	0.57	1.61	0.014	0.072	1000	1266	tags=35%, list=5%, signal=37%
REACTOME_MITOTIC_TELOPHASE_CYTOKINESIS	13	0.68	1.61	0.016	0.072	1000	2511	tags=38%, list=11%, signal=43%
KEGG_PANTOTHENATE_AND_COA_BIOSYNTHESIS	15	0.66	1.61	0.024	0.074	1000	2097	tags=33%, list=9%, signal=37%
REACTOME_RECRUITMENT_OF_MITOTIC_CENTROSOME_PROTEINS_AND_COMPLEXES	77	0.47	1.61	0.003	0.075	1000	4941	tags=39%, list=21%, signal=49%
REACTOME_RECRUITMENT_OF_NUMA_TO_MITOTIC_CENTROSOMES	84	0.46	1.61	0.005	0.076	1000	4941	tags=40%, list=21%, signal=51%
PID_NFKAPPAB_CANONICAL_PATHWAY	22	0.60	1.61	0.009	0.076	1000	4112	tags=45%, list=18%, signal=55%
REACTOME_TRANSLESION_SYNTHESIS_BY_Y_FAMILY_DNA_POLYMERASES_BYPASSES_LESIONS_ON_DNA_TEMPLATE	39	0.53	1.61	0.011	0.077	1000	2656	tags=41%, list=12%, signal=46%
REACTOME_APC_CDC20_MEDIATED_DEGRADATION_OF_NEK2A	26	0.58	1.61	0.009	0.077	1000	1186	tags=23%, list=5%, signal=24%
REACTOME_GLOBAL_GENOME_NUCLEOTIDE_EXCISION_REPAIR_GG_NER	84	0.46	1.60	0.006	0.080	1000	4588	tags=35%, list=20%, signal=43%
REACTOME_SODIUM_COUPLED_PHOSPHATE_COTRANSPORTERS	4	0.93	1.60	0.006	0.080	1000	1551	tags=75%, list=7%, signal=80%
BIOCARTA_GHRELIN_PATHWAY	9	0.74	1.60	0.011	0.080	1000	4267	tags=56%, list=19%, signal=68%
REACTOME_LYSOSPHINGOLIPID_AND_LPA_RECEPTORS	10	0.72	1.60	0.022	0.081	1000	1009	tags=30%, list=4%, signal=31%
REACTOME_REGULATION_OF_PLK1_ACTIVITY_AT_G2_M_TRANSITION	86	0.45	1.60	0.007	0.083	1000	4943	tags=41%, list=21%, signal=52%
WP_ONE_CARBON_METABOLISM	27	0.56	1.59	0.013	0.084	1000	2385	tags=44%, list=10%, signal=50%
KEGG_GLYCOSAMINOGLYCAN_BIOSYNTHESIS_HEPARAN_SULFATE	21	0.60	1.59	0.018	0.085	1000	5029	tags=52%, list=22%, signal=67%
BIOCARTA_AKAP95_PATHWAY	10	0.71	1.59	0.023	0.085	1000	399	tags=30%, list=2%, signal=31%
REACTOME_CREB1_PHOSPHORYLATION_THROUGH_THE_ACTIVATION_OF_CAMKII_CAMKK_CAMKIV_CASCASDE	7	0.78	1.59	0.015	0.085	1000	3340	tags=57%, list=15%, signal=67%
WP_H19_ACTION_RBE2F1_SIGNALING_AND_CDKBETACATENIN_ACTIVITY	15	0.66	1.59	0.028	0.088	1000	3041	tags=47%, list=13%, signal=54%
KEGG_LYSOSOME	115	-0.51	-1.94	0.000	0.089	0.207	5495	tags=53%, list=24%, signal=69%
WP_OLIGODENDROCYTE_SPECIFICATION_AND_DIFFERENTIATION_LEADING_TO_MYELIN_COMPONENTS_FOR_CNS	22	0.60	1.59	0.020	0.089	1000	1980	tags=41%, list=9%, signal=45%
REACTOME_INHIBITION_OF_THE_PROTEOLYTIC_ACTIVITY_OF_APC_C_REQUIRED_FOR_THE_ONSET_OF_ANAPHASE_BY_MITOTIC_SPINDLE_CHECKPOINT_COMPONENTS	21	0.60	1.59	0.020	0.089	1000	4604	tags=43%, list=20%, signal=54%
REACTOME_TELOMERE_EXTENSION_BY_TELOMERASE	21	0.60	1.59	0.014	0.089	1000	6303	tags=62%, list=27%, signal=85%
BIOCARTA_VOBESITY_PATHWAY	7	0.78	1.58	0.025	0.090	1000	1678	tags=57%, list=7%, signal=62%
BIOCARTA_BTG2_PATHWAY	10	0.71	1.58	0.033	0.093	1000	865	tags=40%, list=4%, signal=42%
REACTOME_GAP_JUNCTION_ASSEMBLY	22	0.58	1.58	0.016	0.093	1000	2013	tags=32%, list=9%, signal=35%
REACTOME_DISPLACEMENT_OF_DNA_GLYCOSYLASE_BY_APEX1	9	0.74	1.58	0.006	0.093	1000	2232	tags=44%, list=10%, signal=49%
REACTOME_SLBP_DEPENDENT_PROCESSING_OF_REPLICATION_DEPENDENT_HISTONE_PRE_MRNAS	10	0.72	1.58	0.023	0.094	1000	6056	tags=80%, list=26%, signal=108%
BIOCARTA_RAN_PATHWAY	5	0.86	1.58	0.016	0.094	1000	1964	tags=60%, list=9%, signal=66%
REACTOME_SYNTHESIS_OF_PIPS_AT_THE_PLASMA_MEMBRANE	52	-0.58	-1.92	0.000	0.095	0.288	5149	tags=60%, list=22%, signal=77%
REACTOME_CAMK_IV_MEDIATED_PHOSPHORYLATION_OF_CREB	9	0.75	1.57	0.032	0.096	1000	3340	tags=56%, list=15%, signal=65%
KEGG_SMALL_CELL_LUNG_CANCER	81	0.45	1.57	0.013	0.096	1000	3339	tags=35%, list=14%, signal=40%
BIOCARTA_RACCYCD_PATHWAY	26	0.57	1.57	0.007	0.097	1000	3802	tags=50%, list=17%, signal=60%
REACTOME_ESTABLISHMENT_OF_SISTER_CHROMATID_COHESION	11	0.69	1.57	0.024	0.097	1000	2511	tags=36%, list=11%, signal=41%
WP_ATM_SIGNALING_NETWORK_IN_DEVELOPMENT_AND_DISEASE	42	0.51	1.57	0.015	0.100	1000	3347	tags=38%, list=15%, signal=44%
BIOCARTA_NO1_PATHWAY	25	-0.67	-1.90	0.000	0.101	0.372	2255	tags=32%, list=10%, signal=35%
REACTOME_MRNA_SPLICING_MINOR_PATHWAY	52	0.49	1.57	0.009	0.101	1000	8073	tags=63%, list=35%, signal=97%
REACTOME_RHO_GTPASES_ACTIVATE_KTN1	11	-0.77	-1.86	0.002	0.102	0.564	2362	tags=55%, list=10%, signal=61%
HALLMARK_TNFA_SIGNALING_VIA_NFKB	189	0.35	1.35	0.013	0.104	0.673	2812	tags=24%, list=12%, signal=27%
REACTOME_FCGR_ACTIVATION	8	0.72	1.56	0.030	0.108	1000	2837	tags=38%, list=12%, signal=43%
REACTOME_SLC_TRANSPORTER_DISORDERS	78	0.45	1.56	0.000	0.108	1000	4336	tags=40%, list=19%, signal=49%
WP_FLUOROPYRIMIDINE_ACTIVITY	27	0.55	1.56	0.017	0.108	1000	2097	tags=37%, list=9%, signal=41%
REACTOME_TRANSPORT_OF_CONNEXONS_TO_THE_PLASMA_MEMBRANE	13	0.65	1.56	0.036	0.109	1000	2013	tags=46%, list=9%, signal=51%
REACTOME_APC_C_CDC20_MEDIATED_DEGRADATION_OF_CYCLIN_B	24	0.58	1.56	0.013	0.109	1000	2224	tags=25%, list=10%, signal=28%
REACTOME_TFAP2A_ACTS_AS_A_TRANSCRIPTIONAL_REPRESSOR_DURING_RETINOIC_ACID_INDUCED_CELL_DIFFERENTIATION	5	0.85	1.56	0.012	0.109	1000	2421	tags=80%, list=11%, signal=89%
REACTOME_CYCLIN_A_CDK2_ASSOCIATED_EVENTS_AT_S_PHASE_ENTRY	83	0.46	1.55	0.005	0.109	1000	3539	tags=27%, list=15%, signal=31%
REACTOME_ACTIVATION_OF_NIMA_KINASES_NEK9_NEK6_NEK7	7	0.77	1.55	0.027	0.109	1000	590	tags=57%, list=3%, signal=59%
REACTOME_SIGNALING_BY_RHO_GTPASES_MIRO_GTPASES_AND_RHOBTB3	661	0.36	1.55	0.000	0.110	1000	2233	tags=19%, list=10%, signal=20%
REACTOME_BUTYROPHILIN_BTN_FAMILY_INTERACTIONS	6	0.79	1.55	0.035	0.110	1000	838	tags=50%, list=4%, signal=52%
WP_SPHINGOLIPID_PATHWAY	27	-0.65	-1.86	0.004	0.112	0.553	4842	tags=67%, list=21%, signal=84%
WP_INTRACELLULAR_TRAFFICKING_PROTEINS_INVOLVED_IN_CMT_NEUROPATHY	25	-0.65	-1.88	0.002	0.114	0.460	1822	tags=32%, list=8%, signal=35%
REACTOME_SYNTHESIS_OF_DIPHTHAMIDE_EEF2	8	0.75	1.55	0.035	0.117	1000	1644	tags=38%, list=7%, signal=40%
REACTOME_EFFECTS_OF_PIP2_HYDROLYSIS	25	-0.66	-1.87	0.002	0.121	0.533	2505	tags=36%, list=11%, signal=40%
REACTOME_SUMOYLATION	170	0.41	1.54	0.000	0.122	1000	4322	tags=35%, list=19%, signal=43%
WP_INTEGRATED_BREAST_CANCER_PATHWAY	145	0.41	1.54	0.002	0.122	1000	3277	tags=26%, list=14%, signal=30%
REACTOME_SPHINGOLIPID_METABOLISM	79	-0.51	-1.82	0.000	0.123	0.790	4616	tags=49%, list=20%, signal=62%
REACTOME_METABOLISM_OF_NUCLEOTIDES	85	0.45	1.54	0.007	0.123	1000	4506	tags=44%, list=20%, signal=54%
BIOCARTA_P53_PATHWAY	15	0.62	1.54	0.036	0.123	1000	3599	tags=67%, list=16%, signal=79%
BIOCARTA_INFLAM_PATHWAY	14	0.65	1.54	0.032	0.124	1000	1705	tags=50%, list=7%, signal=54%
BIOCARTA_MSP_PATHWAY	6	0.79	1.54	0.034	0.125	1000	286	tags=33%, list=1%, signal=34%
BIOCARTA_HIVNEF_PATHWAY	54	0.47	1.54	0.012	0.125	1000	3660	tags=31%, list=16%, signal=37%
WP_RETT_SYNDROME_CAUSING_GENES	41	-0.57	-1.82	0.000	0.126	0.776	3184	tags=39%, list=14%, signal=45%
PID_CASPASE_PATHWAY	48	0.49	1.53	0.012	0.126	1000	3750	tags=35%, list=16%, signal=42%
REACTOME_FLT3_SIGNALING_THROUGH_SRC_FAMILY_KINASES	5	0.83	1.53	0.018	0.126	1000	2837	tags=60%, list=12%, signal=68%
WP_PHOTODYNAMIC_THERAPYINDUCED_AP1_SURVIVAL_SIGNALING	47	0.49	1.53	0.017	0.127	1000	3447	tags=38%, list=15%, signal=45%
REACTOME_DEADENYLATION_DEPENDENT_MRNA_DECAY	55	0.47	1.53	0.009	0.127	1000	6868	tags=58%, list=30%, signal=83%
HALLMARK_SPERMATOGENESIS	96	0.37	1.30	0.062	0.129	0.829	4176	tags=27%, list=18%, signal=33%
HALLMARK_WNT_BETA_CATENIN_SIGNALING	38	0.43	1.31	0.100	0.131	0.804	3255	tags=34%, list=14%, signal=40%
REACTOME_TYPE_I_HEMIDESMOSOME_ASSEMBLY	11	-0.79	-1.83	0.004	0.131	0.760	2391	tags=55%, list=10%, signal=61%
REACTOME_BINDING_AND_UPTAKE_OF_LIGANDS_BY_SCAVENGER_RECEPTORS	33	0.52	1.53	0.031	0.131	1000	2693	tags=30%, list=12%, signal=34%
HALLMARK_ANDROGEN_RESPONSE	95	-0.33	-1.27	0.067	0.132	0.748	2076	tags=21%, list=9%, signal=23%
HALLMARK_APOPTOSIS	148	-0.32	-1.26	0.059	0.133	0.778	3342	tags=29%, list=15%, signal=34%
REACTOME_PHOSPHOLIPID_METABOLISM	189	-0.45	-1.84	0.000	0.133	0.707	5185	tags=47%, list=23%, signal=60%
HALLMARK_EPITHELIAL_MESENCHYMAL_TRANSITION	184	0.33	1.28	0.047	0.134	0.873	2428	tags=24%, list=11%, signal=27%
REACTOME_AQUAPORIN_MEDIATED_TRANSPORT	41	-0.55	-1.77	0.005	0.134	0.961	3077	tags=37%, list=13%, signal=42%
HALLMARK_TGF_BETA_SIGNALING	54	-0.37	-1.25	0.127	0.135	0.803	4352	tags=39%, list=19%, signal=48%
HALLMARK_GLYCOLYSIS	180	-0.30	-1.22	0.075	0.135	0.870	3950	tags=33%, list=17%, signal=40%
REACTOME_RHO_GTPASES_ACTIVATE_ROCKS	19	-0.66	-1.77	0.007	0.136	0.959	4457	tags=68%, list=19%, signal=85%
WP_NANOMATERIAL_INDUCED_APOPTOSIS	18	0.60	1.52	0.048	0.137	1000	3660	tags=39%, list=16%, signal=46%
KEGG_OTHER_GLYCAN_DEGRADATION	15	-0.70	-1.77	0.002	0.138	0.955	4878	tags=73%, list=21%, signal=93%
KEGG_GLIOMA	61	0.46	1.52	0.009	0.138	1000	4169	tags=34%, list=18%, signal=42%
REACTOME_REGULATION_OF_HSF1_MEDIATED_HEAT_SHOCK_RESPONSE	77	0.44	1.52	0.008	0.138	1000	5042	tags=45%, list=22%, signal=58%
HALLMARK_IL2_STAT5_SIGNALING	182	-0.30	-1.23	0.039	0.140	0.831	4393	tags=38%, list=19%, signal=46%
HALLMARK_FATTY_ACID_METABOLISM	142	-0.31	-1.22	0.077	0.140	0.869	4072	tags=35%, list=18%, signal=43%
REACTOME_ACTIVATION_OF_RAC1	13	-0.75	-1.81	0.002	0.141	0.862	2742	tags=54%, list=12%, signal=61%
HALLMARK_APICAL_SURFACE	38	-0.39	-1.22	0.148	0.142	0.855	2117	tags=29%, list=9%, signal=32%
BIOCARTA_NPP1_PATHWAY	8	0.73	1.52	0.039	0.142	1000	1911	tags=50%, list=8%, signal=55%
REACTOME_ENDOSOMAL_VACUOLAR_PATHWAY	4	0.87	1.52	0.021	0.142	1000	931	tags=25%, list=4%, signal=26%
BIOCARTA_DREAM_PATHWAY	11	-0.78	-1.83	0.002	0.143	0.758	1625	tags=36%, list=7%, signal=39%
REACTOME_COMMON_PATHWAY_OF_FIBRIN_CLOT_FORMATION	19	-0.66	-1.76	0.002	0.143	0.975	1977	tags=37%, list=9%, signal=40%
REACTOME_PI_METABOLISM	79	-0.49	-1.77	0.000	0.144	0.954	5149	tags=52%, list=22%, signal=67%
KEGG_COMPLEMENT_AND_COAGULATION_CASCADES	47	-0.55	-1.80	0.000	0.145	0.893	1645	tags=23%, list=7%, signal=25%
KEGG_ALLOGRAFT_REJECTION	7	0.74	1.51	0.031	0.146	1000	186	tags=29%, list=1%, signal=29%
REACTOME_REGULATION_OF_INSULIN_SECRETION	66	-0.50	-1.76	0.005	0.147	0.973	3182	tags=35%, list=14%, signal=40%
REACTOME_TYSND1_CLEAVES_PEROXISOMAL_PROTEINS	6	-0.89	-1.78	0.002	0.148	0.948	1642	tags=67%, list=7%, signal=72%
REACTOME_FGFR2C_LIGAND_BINDING_AND_ACTIVATION	6	-0.89	-1.77	0.004	0.148	0.954	1158	tags=50%, list=5%, signal=53%
REACTOME_TP53_REGULATES_TRANSCRIPTION_OF_DNA_REPAIR_GENES	57	0.47	1.51	0.020	0.148	1000	4588	tags=28%, list=20%, signal=35%
REACTOME_ELEVATION_OF_CYTOSOLIC_CA2_LEVELS	13	-0.73	-1.79	0.002	0.149	0.913	3435	tags=46%, list=15%, signal=54%
REACTOME_TBC_RABGAPS	41	-0.56	-1.78	0.000	0.149	0.923	3867	tags=39%, list=17%, signal=47%
REACTOME_ABC_TRANSPORTERS_IN_LIPID_HOMEOSTASIS	15	-0.71	-1.78	0.002	0.151	0.940	1112	tags=27%, list=5%, signal=28%
BIOCARTA_GSK3_PATHWAY	19	0.58	1.51	0.042	0.151	1000	865	tags=26%, list=4%, signal=27%
WP_AMPLIFICATION_AND_EXPANSION_OF_ONCOGENIC_PATHWAYS_AS_METASTATIC_TRAITS	17	0.59	1.51	0.047	0.151	1000	1734	tags=35%, list=8%, signal=38%
BIOCARTA_PLK3_PATHWAY	7	0.75	1.51	0.036	0.151	1000	2583	tags=71%, list=11%, signal=80%
REACTOME_PASSIVE_TRANSPORT_BY_AQUAPORINS	10	-0.78	-1.80	0.007	0.152	0.890	2274	tags=40%, list=10%, signal=44%
BIOCARTA_ATM_PATHWAY	17	0.60	1.51	0.027	0.152	1000	3313	tags=47%, list=14%, signal=55%
REACTOME_REGULATION_OF_FZD_BY_UBIQUITINATION	18	0.58	1.50	0.041	0.154	1000	2810	tags=44%, list=12%, signal=51%
REACTOME_COPI_DEPENDENT_GOLGI_TO_ER_RETROGRADE_TRAFFIC	86	0.42	1.50	0.003	0.154	1000	991	tags=16%, list=4%, signal=17%
WP_BENZENE_METABOLISM	5	0.80	1.50	0.051	0.154	1000	3463	tags=60%, list=15%, signal=71%
KEGG_GAP_JUNCTION	75	0.43	1.50	0.018	0.155	1000	2013	tags=23%, list=9%, signal=25%
REACTOME_MRNA_DECAY_BY_3_TO_5_EXORIBONUCLEASE	15	0.61	1.50	0.048	0.155	1000	5243	tags=60%, list=23%, signal=78%
REACTOME_BINDING_OF_TCF_LEF_CTNNB1_TO_TARGET_GENE_PROMOTERS	8	0.72	1.50	0.055	0.160	1000	5355	tags=75%, list=23%, signal=98%
WP_EUKARYOTIC_TRANSCRIPTION_INITIATION	41	0.48	1.49	0.020	0.163	1000	8713	tags=68%, list=38%, signal=110%
REACTOME_ACTIVATION_OF_PUMA_AND_TRANSLOCATION_TO_MITOCHONDRIA	5	0.80	1.49	0.046	0.163	1000	3827	tags=60%, list=17%, signal=72%
BIOCARTA_DNAFRAGMENT_PATHWAY	9	0.68	1.49	0.047	0.166	1000	3660	tags=56%, list=16%, signal=66%
REACTOME_MET_INTERACTS_WITH_TNS_PROTEINS	5	0.80	1.49	0.043	0.167	1000	2486	tags=40%, list=11%, signal=45%
REACTOME_RUNX3_REGULATES_WNT_SIGNALING	8	0.71	1.49	0.043	0.167	1000	5355	tags=75%, list=23%, signal=98%
BIOCARTA_DEATH_PATHWAY	28	0.53	1.49	0.043	0.169	1000	3750	tags=39%, list=16%, signal=47%
REACTOME_ACTIVATED_NTRK3_SIGNALS_THROUGH_PI3K	5	0.81	1.49	0.021	0.171	1000	2182	tags=40%, list=9%, signal=44%
REACTOME_METABOLIC_DISORDERS_OF_BIOLOGICAL_OXIDATION_ENZYMES	25	-0.58	-1.68	0.002	0.172	1000	3421	tags=36%, list=15%, signal=42%
BIOCARTA_HES_PATHWAY	10	0.67	1.48	0.054	0.173	1000	5025	tags=60%, list=22%, signal=77%
BIOCARTA_ARF_PATHWAY	15	0.60	1.48	0.053	0.174	1000	952	tags=27%, list=4%, signal=28%
WP_MED_AND_PSEUDOACHONDROPLASIA_GENES	3	0.90	1.48	0.030	0.174	1000	1153	tags=67%, list=5%, signal=70%
BIOCARTA_SARS_PATHWAY	7	0.74	1.48	0.044	0.174	1000	4732	tags=71%, list=21%, signal=90%
REACTOME_FASL_CD95L_SIGNALING	3	0.92	1.48	0.012	0.174	1000	186	tags=33%, list=1%, signal=34%
WP_NRF2_PATHWAY	103	-0.45	-1.69	0.000	0.175	1000	3195	tags=38%, list=14%, signal=44%
REACTOME_PEROXISOMAL_LIPID_METABOLISM	27	-0.57	-1.68	0.008	0.175	1000	3870	tags=44%, list=17%, signal=53%
REACTOME_NOTCH3_INTRACELLULAR_DOMAIN_REGULATES_TRANSCRIPTION	24	0.54	1.48	0.040	0.175	1000	3776	tags=38%, list=16%, signal=45%
WP_FAS_LIGAND_FASL_PATHWAY_AND_STRESS_INDUCTION_OF_HEAT_SHOCK_PROTEINS_HSP_REGULATION	39	0.49	1.48	0.045	0.175	1000	2552	tags=26%, list=11%, signal=29%
REACTOME_PTK6_REGULATES_CELL_CYCLE	6	0.77	1.48	0.049	0.175	1000	2937	tags=50%, list=13%, signal=57%
REACTOME_FGFR1C_LIGAND_BINDING_AND_ACTIVATION	6	-0.84	-1.68	0.011	0.177	1000	2099	tags=50%, list=9%, signal=55%
REACTOME_TRANSCRIPTION_COUPLED_NUCLEOTIDE_EXCISION_REPAIR_TC_NER	77	0.43	1.48	0.015	0.177	1000	4588	tags=32%, list=20%, signal=40%
REACTOME_SULFIDE_OXIDATION_TO_SULFATE	6	-0.85	-1.69	0.000	0.178	1000	2521	tags=67%, list=11%, signal=75%
REACTOME_FGFR2B_LIGAND_BINDING_AND_ACTIVATION	7	-0.79	-1.68	0.010	0.178	1000	1549	tags=57%, list=7%, signal=61%
REACTOME_NOTCH4_ACTIVATION_AND_TRANSMISSION_OF_SIGNAL_TO_THE_NUCLEUS	11	-0.71	-1.67	0.011	0.178	1000	2895	tags=64%, list=13%, signal=73%
REACTOME_ALPHA_OXIDATION_OF_PHYTANATE	6	-0.84	-1.67	0.012	0.178	1000	2681	tags=67%, list=12%, signal=75%
REACTOME_NUCLEOTIDE_EXCISION_REPAIR	109	0.41	1.48	0.002	0.178	1000	4588	tags=30%, list=20%, signal=38%
PID_ERBB_NETWORK_PATHWAY	13	-0.68	-1.68	0.016	0.179	1000	1828	tags=54%, list=8%, signal=58%
KEGG_RETINOL_METABOLISM	17	-0.63	-1.67	0.021	0.179	1000	1957	tags=29%, list=8%, signal=32%
REACTOME_O_GLYCOSYLATION_OF_TSR_DOMAIN_CONTAINING_PROTEINS	33	0.49	1.48	0.037	0.179	1000	3167	tags=33%, list=14%, signal=39%
REACTOME_DIGESTION_AND_ABSORPTION	12	0.64	1.48	0.057	0.179	1000	707	tags=17%, list=3%, signal=17%
WP_BLOOD_CLOTTING_CASCADE	17	-0.63	-1.69	0.011	0.180	1000	2249	tags=29%, list=10%, signal=33%
REACTOME_SEROTONIN_NEUROTRANSMITTER_RELEASE_CYCLE	12	-0.68	-1.66	0.005	0.180	1000	2899	tags=50%, list=13%, signal=57%
PID_RB_1PATHWAY	61	0.45	1.47	0.028	0.181	1000	4169	tags=43%, list=18%, signal=52%
REACTOME_LINOLEIC_ACID_LA_METABOLISM	7	0.72	1.47	0.053	0.181	1000	488	tags=43%, list=2%, signal=44%
REACTOME_PHOSPHOLIPASE_C_MEDIATED_CASCADE_FGFR2	9	-0.77	-1.69	0.011	0.182	1000	1158	tags=33%, list=5%, signal=35%
WP_PRIMARY_FOCAL_SEGMENTAL_GLOMERULOSCLEROSIS_FSGS	63	-0.49	-1.68	0.000	0.182	1000	3667	tags=38%, list=16%, signal=45%
REACTOME_HDL_REMODELING	6	-0.86	-1.68	0.004	0.182	1000	469	tags=33%, list=2%, signal=34%
REACTOME_REGULATION_OF_IFNA_SIGNALING	12	-0.68	-1.66	0.019	0.182	1000	2652	tags=42%, list=12%, signal=47%
KEGG_HISTIDINE_METABOLISM	27	-0.58	-1.69	0.009	0.184	1000	3903	tags=48%, list=17%, signal=58%
REACTOME_TP53_REGULATES_TRANSCRIPTION_OF_GENES_INVOLVED_IN_G2_CELL_CYCLE_ARREST	16	0.60	1.47	0.066	0.184	1000	3648	tags=56%, list=16%, signal=67%
REACTOME_TRNA_MODIFICATION_IN_THE_NUCLEUS_AND_CYTOSOL	40	0.48	1.47	0.031	0.184	1000	5885	tags=58%, list=26%, signal=77%
REACTOME_GLUTATHIONE_SYNTHESIS_AND_RECYCLING	12	-0.70	-1.68	0.013	0.185	1000	2113	tags=58%, list=9%, signal=64%
WP_CYSTEINE_AND_METHIONINE_CATABOLISM	15	-0.66	-1.66	0.008	0.185	1000	2521	tags=67%, list=11%, signal=75%
REACTOME_CYTOSOLIC_TRNA_AMINOACYLATION	7	0.73	1.47	0.046	0.185	1000	4561	tags=43%, list=20%, signal=53%
REACTOME_CARDIAC_CONDUCTION	101	-0.44	-1.66	0.002	0.186	1000	2349	tags=23%, list=10%, signal=25%
REACTOME_DOPAMINE_NEUROTRANSMITTER_RELEASE_CYCLE	17	-0.65	-1.66	0.004	0.186	1000	4254	tags=47%, list=18%, signal=58%
WP_DEREGULATION_OF_RAB_AND_RAB_EFFECTOR_GENES_IN_BLADDER_CANCER	15	-0.68	-1.69	0.015	0.187	1000	1920	tags=47%, list=8%, signal=51%
REACTOME_DISSOLUTION_OF_FIBRIN_CLOT	10	-0.76	-1.73	0.004	0.188	0.995	2722	tags=60%, list=12%, signal=68%
WP_NEPHROTIC_SYNDROME	38	-0.53	-1.70	0.004	0.188	1000	2817	tags=42%, list=12%, signal=48%
WP_INTEGRINMEDIATED_CELL_ADHESION	97	-0.44	-1.66	0.002	0.188	1000	4619	tags=38%, list=20%, signal=48%
REACTOME_G2_PHASE	4	0.86	1.47	0.029	0.188	1000	127	tags=50%, list=1%, signal=50%
BIOCARTA_NPC_PATHWAY	10	0.65	1.47	0.066	0.188	1000	3784	tags=50%, list=16%, signal=60%
REACTOME_PURINE_RIBONUCLEOSIDE_MONOPHOSPHATE_BIOSYNTHESIS	10	0.66	1.47	0.059	0.188	1000	3128	tags=60%, list=14%, signal=69%
WP_GLYCEROPHOSPHOLIPID_BIOSYNTHETIC_PATHWAY	28	-0.56	-1.65	0.010	0.189	1000	2822	tags=39%, list=12%, signal=45%
BIOCARTA_PML_PATHWAY	14	0.61	1.46	0.059	0.190	1000	515	tags=21%, list=2%, signal=22%
WP_MIR5093P_ALTERATION_OF_YAP1ECM_AXIS	17	0.58	1.46	0.058	0.190	1000	3361	tags=47%, list=15%, signal=55%
REACTOME_PLATELET_CALCIUM_HOMEOSTASIS	24	-0.59	-1.66	0.018	0.191	1000	1113	tags=25%, list=5%, signal=26%
REACTOME_INSULIN_RECEPTOR_RECYCLING	23	-0.59	-1.66	0.011	0.191	1000	4281	tags=61%, list=19%, signal=75%
REACTOME_SIGNALING_BY_CTNNB1_PHOSPHO_SITE_MUTANTS	15	-0.65	-1.66	0.013	0.191	1000	4825	tags=60%, list=21%, signal=76%
REACTOME_HIV_LIFE_CYCLE	139	0.39	1.46	0.003	0.191	1000	6310	tags=44%, list=27%, signal=60%
REACTOME_FGFR2_LIGAND_BINDING_AND_ACTIVATION	10	-0.75	-1.72	0.002	0.192	0.999	1549	tags=40%, list=7%, signal=43%
REACTOME_POST_TRANSLATIONAL_MODIFICATION_SYNTHESIS_OF_GPI_ANCHORED_PROTEINS	65	-0.47	-1.70	0.000	0.192	1000	1079	tags=15%, list=5%, signal=16%
REACTOME_ION_CHANNEL_TRANSPORT	151	-0.41	-1.65	0.000	0.192	1000	3845	tags=34%, list=17%, signal=40%
REACTOME_CONDENSATION_OF_PROPHASE_CHROMOSOMES	52	0.46	1.46	0.025	0.192	1000	1189	tags=19%, list=5%, signal=20%
WP_NEURODEGENERATION_WITH_BRAIN_IRON_ACCUMULATION_NBIA_SUBTYPES_PATHWAY	42	-0.54	-1.73	0.005	0.193	0.995	4170	tags=45%, list=18%, signal=55%
REACTOME_SPHINGOLIPID_DE_NOVO_BIOSYNTHESIS	42	-0.52	-1.66	0.009	0.193	1000	2995	tags=38%, list=13%, signal=44%
REACTOME_SEMA4D_IN_SEMAPHORIN_SIGNALING	24	-0.58	-1.65	0.018	0.194	1000	3213	tags=54%, list=14%, signal=63%
KEGG_FRUCTOSE_AND_MANNOSE_METABOLISM	30	-0.56	-1.64	0.002	0.194	1000	3043	tags=43%, list=13%, signal=50%
REACTOME_PTK6_REGULATES_PROTEINS_INVOLVED_IN_RNA_PROCESSING	5	0.78	1.46	0.059	0.196	1000	2022	tags=40%, list=9%, signal=44%
WP_HUMAN_COMPLEMENT_SYSTEM	62	-0.50	-1.72	0.000	0.197	0.999	1645	tags=27%, list=7%, signal=29%
BIOCARTA_MTA3_PATHWAY	16	-0.65	-1.70	0.015	0.197	1000	953	tags=31%, list=4%, signal=33%
PID_VEGFR1_PATHWAY	26	-0.57	-1.64	0.008	0.197	1000	2735	tags=35%, list=12%, signal=39%
REACTOME_GLYCEROPHOSPHOLIPID_BIOSYNTHESIS	111	-0.43	-1.64	0.003	0.197	1000	3770	tags=35%, list=16%, signal=42%
BIOCARTA_NKCELLS_PATHWAY	15	-0.66	-1.70	0.005	0.199	1000	1639	tags=33%, list=7%, signal=36%
BIOCARTA_REELIN_PATHWAY	6	0.76	1.46	0.041	0.199	1000	2815	tags=50%, list=12%, signal=57%
REACTOME_SIGNAL_TRANSDUCTION_BY_L1	21	-0.59	-1.64	0.005	0.200	1000	2099	tags=38%, list=9%, signal=42%
KEGG_ABC_TRANSPORTERS	35	-0.55	-1.71	0.005	0.201	0.999	1985	tags=26%, list=9%, signal=28%
REACTOME_SEMA4D_INDUCED_CELL_MIGRATION_AND_GROWTH_CONE_COLLAPSE	20	-0.60	-1.63	0.009	0.201	1000	4457	tags=65%, list=19%, signal=81%
BIOCARTA_CIRCADIAN_PATHWAY	6	-0.83	-1.63	0.006	0.201	1000	1678	tags=67%, list=7%, signal=72%
WP_ROBO4_AND_VEGF_SIGNALING_PATHWAYS_CROSSTALK	6	-0.84	-1.70	0.008	0.202	1000	2707	tags=83%, list=12%, signal=94%
WP_GAMMAGLUTAMYL_CYCLE_FOR_THE_BIOSYNTHESIS_AND_DEGRADATION_OF_GLUTATHIONE_INCLUDING_DISEASES	6	-0.83	-1.63	0.011	0.202	1000	2113	tags=83%, list=9%, signal=92%
WP_METASTATIC_BRAIN_TUMOR	5	0.80	1.45	0.036	0.202	1000	4169	tags=80%, list=18%, signal=98%
WP_COVID19_THROMBOSIS_AND_ANTICOAGULATION	6	-0.87	-1.71	0.000	0.203	1000	1645	tags=50%, list=7%, signal=54%
REACTOME_VASOPRESSIN_REGULATES_RENAL_WATER_HOMEOSTASIS_VIA_AQUAPORINS	35	-0.55	-1.70	0.015	0.203	1000	3077	tags=37%, list=13%, signal=43%
WP_PHOSPHOINOSITIDES_METABOLISM	47	-0.50	-1.70	0.011	0.203	1000	4784	tags=40%, list=21%, signal=51%
REACTOME_DUAL_INCISION_IN_TC_NER	64	0.44	1.45	0.042	0.204	1000	4020	tags=31%, list=17%, signal=38%
REACTOME_NOSTRIN_MEDIATED_ENOS_TRAFFICKING	5	-0.85	-1.63	0.006	0.205	1000	2255	tags=60%, list=10%, signal=66%
REACTOME_METAL_ION_SLC_TRANSPORTERS	23	0.53	1.45	0.052	0.205	1000	4845	tags=52%, list=21%, signal=66%
KEGG_GLYCEROPHOSPHOLIPID_METABOLISM	67	-0.48	-1.70	0.000	0.206	1000	3770	tags=39%, list=16%, signal=46%
REACTOME_ASSEMBLY_OF_THE_ORC_COMPLEX_AT_THE_ORIGIN_OF_REPLICATION	6	0.76	1.45	0.062	0.206	1000	2151	tags=50%, list=9%, signal=55%
WP_HIF1A_AND_PPARG_REGULATION_OF_GLYCOLYSIS	8	-0.79	-1.72	0.007	0.207	0.999	1961	tags=63%, list=9%, signal=68%
REACTOME_TP53_REGULATES_TRANSCRIPTION_OF_CASPASE_ACTIVATORS_AND_CASPASES	7	0.71	1.45	0.081	0.207	1000	3585	tags=57%, list=16%, signal=68%
WP_ID_SIGNALING_PATHWAY	13	0.61	1.45	0.087	0.207	1000	3623	tags=54%, list=16%, signal=64%
REACTOME_HDMS_DEMETHYLATE_HISTONES	41	-0.53	-1.70	0.000	0.210	1000	4482	tags=39%, list=19%, signal=48%
WP_MAJOR_RECEPTORS_TARGETED_BY_EPINEPHRINE_AND_NOREPINEPHRINE	13	-0.66	-1.61	0.015	0.210	1000	629	tags=23%, list=3%, signal=24%
REACTOME_NEUTROPHIL_DEGRANULATION	382	-0.37	-1.61	0.000	0.211	1000	3776	tags=29%, list=16%, signal=34%
REACTOME_PHOSPHOLIPASE_C_MEDIATED_CASCADE_FGFR4	6	-0.81	-1.61	0.023	0.212	1000	1158	tags=33%, list=5%, signal=35%
BIOCARTA_IL3_PATHWAY	14	-0.65	-1.62	0.024	0.213	1000	4792	tags=57%, list=21%, signal=72%
REACTOME_PHENYLALANINE_METABOLISM	5	0.79	1.44	0.059	0.213	1000	2637	tags=60%, list=11%, signal=68%
REACTOME_DEPOLYMERISATION_OF_THE_NUCLEAR_LAMINA	15	0.59	1.44	0.060	0.213	1000	581	tags=27%, list=3%, signal=27%
REACTOME_DISEASES_OF_MISMATCH_REPAIR_MMR	5	0.79	1.44	0.044	0.213	1000	4359	tags=80%, list=19%, signal=99%
BIOCARTA_PKC_PATHWAY	7	0.71	1.44	0.075	0.213	1000	3260	tags=43%, list=14%, signal=50%
REACTOME_ACTIVATION_OF_AMPK_DOWNSTREAM_OF_NMDARS	21	0.55	1.44	0.058	0.213	1000	2198	tags=38%, list=10%, signal=42%
REACTOME_ION_HOMEOSTASIS	48	-0.51	-1.70	0.002	0.214	1000	3795	tags=31%, list=16%, signal=37%
REACTOME_INTERLEUKIN_27_SIGNALING	10	-0.71	-1.62	0.017	0.214	1000	4786	tags=60%, list=21%, signal=76%
REACTOME_MITOCHONDRIAL_PROTEIN_IMPORT	59	0.44	1.44	0.023	0.214	1000	6191	tags=47%, list=27%, signal=65%
HALLMARK_REACTIVE_OXYGEN_SPECIES_PATHWAY	45	-0.35	-1.15	0.218	0.215	0.974	3190	tags=31%, list=14%, signal=36%
REACTOME_MUSCLE_CONTRACTION	159	-0.40	-1.62	0.000	0.215	1000	3795	tags=29%, list=16%, signal=34%
REACTOME_EPH_EPHRIN_SIGNALING	87	-0.44	-1.62	0.000	0.215	1000	3428	tags=37%, list=15%, signal=43%
REACTOME_CASPASE_ACTIVATION_VIA_DEATH_RECEPTORS_IN_THE_PRESENCE_OF_LIGAND	14	0.58	1.44	0.063	0.215	1000	4076	tags=36%, list=18%, signal=43%
WP_SPINAL_CORD_INJURY	91	0.41	1.44	0.019	0.215	1000	3255	tags=30%, list=14%, signal=34%
WP_MIRNAS_INVOLVEMENT_IN_THE_IMMUNE_RESPONSE_IN_SEPSIS	30	0.50	1.44	0.041	0.215	1000	5446	tags=57%, list=24%, signal=74%
REACTOME_ABC_FAMILY_PROTEINS_MEDIATED_TRANSPORT	93	-0.44	-1.62	0.000	0.216	1000	5934	tags=44%, list=26%, signal=59%
KEGG_FATTY_ACID_METABOLISM	33	-0.53	-1.62	0.011	0.216	1000	4072	tags=55%, list=18%, signal=66%
REACTOME_RHO_GTPASES_ACTIVATE_PKNS	71	-0.45	-1.62	0.000	0.216	1000	4497	tags=42%, list=20%, signal=52%
KEGG_GLYCOLYSIS_GLUCONEOGENESIS	45	-0.49	-1.61	0.014	0.216	1000	1731	tags=27%, list=8%, signal=29%
KEGG_PROSTATE_CANCER	84	0.41	1.44	0.023	0.216	1000	4169	tags=33%, list=18%, signal=41%
WP_15Q133_COPY_NUMBER_VARIATION_SYNDROME	10	0.65	1.44	0.060	0.216	1000	1687	tags=30%, list=7%, signal=32%
REACTOME_ABERRANT_REGULATION_OF_MITOTIC_EXIT_IN_CANCER_DUE_TO_RB1_DEFECTS	20	0.55	1.44	0.058	0.216	1000	4517	tags=35%, list=20%, signal=44%
WP_SMALL_CELL_LUNG_CANCER	90	0.40	1.44	0.018	0.216	1000	3339	tags=34%, list=14%, signal=40%
BIOCARTA_FIBRINOLYSIS_PATHWAY	9	-0.72	-1.62	0.020	0.217	1000	1645	tags=44%, list=7%, signal=48%
PID_P38_MKK3_6PATHWAY	25	-0.56	-1.61	0.019	0.217	1000	2558	tags=36%, list=11%, signal=40%
WP_GENES_CONTROLLING_NEPHROGENESIS	35	-0.51	-1.60	0.021	0.218	1000	2707	tags=37%, list=12%, signal=42%
REACTOME_NOREPINEPHRINE_NEUROTRANSMITTER_RELEASE_CYCLE	11	-0.69	-1.60	0.026	0.219	1000	4254	tags=64%, list=18%, signal=78%
REACTOME_SCAVENGING_OF_HEME_FROM_PLASMA	6	0.75	1.44	0.060	0.219	1000	1105	tags=33%, list=5%, signal=35%
SA_G2_AND_M_PHASES	8	0.69	1.43	0.072	0.219	1000	2833	tags=63%, list=12%, signal=71%
BIOCARTA_HCMV_PATHWAY	17	0.57	1.43	0.071	0.219	1000	6679	tags=59%, list=29%, signal=83%
WP_SPHINGOLIPID_METABOLISM_INTEGRATED_PATHWAY	21	-0.58	-1.60	0.017	0.220	1000	4842	tags=62%, list=21%, signal=78%
WP_SYNAPTIC_VESICLE_PATHWAY	38	-0.52	-1.60	0.014	0.221	1000	3218	tags=34%, list=14%, signal=40%
WP_TRYPTOPHAN_CATABOLISM_LEADING_TO_NAD_PRODUCTION	12	-0.68	-1.60	0.033	0.221	1000	1322	tags=33%, list=6%, signal=35%
REACTOME_PI3K_AKT_ACTIVATION	8	0.68	1.43	0.091	0.224	1000	2182	tags=38%, list=9%, signal=41%
REACTOME_CELLULAR_RESPONSE_TO_STARVATION	147	0.38	1.43	0.011	0.225	1000	6311	tags=48%, list=27%, signal=66%
REACTOME_ADRENOCEPTORS	7	-0.77	-1.60	0.015	0.227	1000	629	tags=29%, list=3%, signal=29%
REACTOME_CD163_MEDIATING_AN_ANTI_INFLAMMATORY_RESPONSE	8	-0.72	-1.60	0.027	0.228	1000	2036	tags=50%, list=9%, signal=55%
REACTOME_GRB7_EVENTS_IN_ERBB2_SIGNALING	5	-0.86	-1.59	0.013	0.228	1000	2811	tags=80%, list=12%, signal=91%
REACTOME_PROLACTIN_RECEPTOR_SIGNALING	11	-0.68	-1.59	0.044	0.231	1000	5408	tags=73%, list=23%, signal=95%
REACTOME_POLB_DEPENDENT_LONG_PATCH_BASE_EXCISION_REPAIR	8	0.68	1.43	0.067	0.232	1000	3240	tags=75%, list=14%, signal=87%
KEGG_OOCYTE_MEIOSIS	103	0.40	1.42	0.021	0.233	1000	636	tags=14%, list=3%, signal=14%
REACTOME_ACTIVATION_OF_NOXA_AND_TRANSLOCATION_TO_MITOCHONDRIA	4	0.83	1.42	0.043	0.235	1000	1240	tags=50%, list=5%, signal=53%
PID_DELTA_NP63_PATHWAY	42	0.46	1.42	0.045	0.236	1000	3984	tags=38%, list=17%, signal=46%
REACTOME_SYNAPTIC_ADHESION_LIKE_MOLECULES	18	-0.60	-1.59	0.025	0.237	1000	894	tags=17%, list=4%, signal=17%
HALLMARK_UV_RESPONSE_DN	142	-0.29	-1.13	0.174	0.238	0.984	2986	tags=23%, list=13%, signal=27%
REACTOME_ACETYLCHOLINE_NEUROTRANSMITTER_RELEASE_CYCLE	10	-0.70	-1.58	0.015	0.239	1000	4254	tags=60%, list=18%, signal=74%
WP_MICRORNA_NETWORK_ASSOCIATED_WITH_CHRONIC_LYMPHOCYTIC_LEUKEMIA	3	0.87	1.42	0.047	0.239	1000	1726	tags=33%, list=7%, signal=36%
REACTOME_SEMA3A_PAK_DEPENDENT_AXON_REPULSION	16	-0.60	-1.59	0.032	0.240	1000	2604	tags=38%, list=11%, signal=42%
REACTOME_METALLOPROTEASE_DUBS	30	0.50	1.42	0.066	0.240	1000	1189	tags=17%, list=5%, signal=18%
WP_SARSCOV2_AND_COVID19_PATHWAY	9	-0.73	-1.58	0.033	0.242	1000	1111	tags=44%, list=5%, signal=47%
REACTOME_INTERFERON_ALPHA_BETA_SIGNALING	48	-0.47	-1.58	0.007	0.243	1000	4382	tags=46%, list=19%, signal=56%
WP_CALORIC_RESTRICTION_AND_AGING	7	0.71	1.42	0.077	0.243	1000	410	tags=29%, list=2%, signal=29%
REACTOME_FOXO_MEDIATED_TRANSCRIPTION_OF_CELL_CYCLE_GENES	15	-0.61	-1.58	0.023	0.244	1000	2923	tags=33%, list=13%, signal=38%
WP_IL10_ANTIINFLAMMATORY_SIGNALING_PATHWAY	10	-0.70	-1.58	0.034	0.245	1000	3286	tags=50%, list=14%, signal=58%
REACTOME_GLYCOSPHINGOLIPID_METABOLISM	37	-0.50	-1.58	0.011	0.246	1000	4956	tags=54%, list=22%, signal=69%
WP_PHOTODYNAMIC_THERAPYINDUCED_NFE2L2_NRF2_SURVIVAL_SIGNALING	21	-0.57	-1.57	0.021	0.248	1000	3187	tags=43%, list=14%, signal=50%
REACTOME_INTESTINAL_ABSORPTION	4	0.82	1.41	0.086	0.248	1000	707	tags=25%, list=3%, signal=26%
BIOCARTA_D4GDI_PATHWAY	9	0.65	1.41	0.095	0.248	1000	1323	tags=33%, list=6%, signal=35%
WP_SPHINGOLIPID_METABOLISM_GENERAL_OVERVIEW	20	-0.57	-1.57	0.030	0.249	1000	4842	tags=60%, list=21%, signal=76%
REACTOME_BUTYRATE_RESPONSE_FACTOR_1_BRF1_BINDS_AND_DESTABILIZES_MRNA	16	0.56	1.41	0.081	0.251	1000	6679	tags=69%, list=29%, signal=97%
REACTOME_ANTIVIRAL_MECHANISM_BY_IFN_STIMULATED_GENES	73	0.42	1.41	0.039	0.252	1000	5411	tags=42%, list=23%, signal=55%
REACTOME_RNA_POLYMERASE_I_TRANSCRIPTION_TERMINATION	30	0.50	1.41	0.049	0.252	1000	5349	tags=50%, list=23%, signal=65%
WP_HOSTPATHOGEN_INTERACTION_OF_HUMAN_CORONA_VIRUSES_AUTOPHAGY	19	-0.58	-1.57	0.024	0.253	1000	3344	tags=47%, list=15%, signal=55%
REACTOME_DEGRADATION_OF_CYSTEINE_AND_HOMOCYSTEINE	13	-0.65	-1.57	0.026	0.253	1000	2521	tags=54%, list=11%, signal=60%
BIOCARTA_ARAP_PATHWAY	17	-0.61	-1.57	0.033	0.256	1000	5927	tags=65%, list=26%, signal=87%
KEGG_ARACHIDONIC_ACID_METABOLISM	35	-0.50	-1.57	0.018	0.257	1000	2706	tags=34%, list=12%, signal=39%
BIOCARTA_ARENRF2_PATHWAY	19	-0.59	-1.56	0.018	0.257	1000	2940	tags=32%, list=13%, signal=36%
KEGG_VASOPRESSIN_REGULATED_WATER_REABSORPTION	40	-0.49	-1.56	0.012	0.257	1000	3367	tags=30%, list=15%, signal=35%
REACTOME_GLUTATHIONE_CONJUGATION	32	-0.51	-1.56	0.012	0.257	1000	3305	tags=44%, list=14%, signal=51%
REACTOME_ROS_AND_RNS_PRODUCTION_IN_PHAGOCYTES	31	-0.51	-1.55	0.020	0.260	1000	4281	tags=45%, list=19%, signal=55%
REACTOME_HIV_TRANSCRIPTION_INITIATION	45	0.45	1.40	0.043	0.261	1000	8120	tags=58%, list=35%, signal=89%
KEGG_DRUG_METABOLISM_CYTOCHROME_P450	31	-0.52	-1.55	0.011	0.262	1000	3305	tags=45%, list=14%, signal=53%
WP_GLUTATHIONE_METABOLISM	16	-0.61	-1.55	0.026	0.262	1000	1103	tags=44%, list=5%, signal=46%
REACTOME_SUMOYLATION_OF_CHROMATIN_ORGANIZATION_PROTEINS	62	0.42	1.40	0.033	0.262	1000	4601	tags=39%, list=20%, signal=48%
PID_THROMBIN_PAR1_PATHWAY	43	-0.47	-1.55	0.013	0.263	1000	3079	tags=33%, list=13%, signal=38%
REACTOME_TRANSPORT_TO_THE_GOLGI_AND_SUBSEQUENT_MODIFICATION	168	-0.38	-1.55	0.003	0.264	1000	3812	tags=30%, list=17%, signal=35%
REACTOME_MITOCHONDRIAL_FATTY_ACID_BETA_OXIDATION_OF_UNSATURATED_FATTY_ACIDS	6	-0.78	-1.55	0.036	0.264	1000	3449	tags=67%, list=15%, signal=78%
REACTOME_ERBB2_REGULATES_CELL_MOTILITY	13	-0.64	-1.55	0.036	0.264	1000	2673	tags=54%, list=12%, signal=61%
PID_HIF1_TFPATHWAY	57	-0.46	-1.56	0.009	0.265	1000	2973	tags=35%, list=13%, signal=40%
REACTOME_SURFACTANT_METABOLISM	20	-0.56	-1.55	0.033	0.265	1000	2178	tags=35%, list=9%, signal=39%
REACTOME_INTEGRATION_OF_ENERGY_METABOLISM	94	-0.42	-1.56	0.005	0.266	1000	3271	tags=31%, list=14%, signal=36%
REACTOME_DEX_H_BOX_HELICASES_ACTIVATE_TYPE_I_IFN_AND_INFLAMMATORY_CYTOKINES_PRODUCTION	7	0.70	1.40	0.099	0.266	1000	5407	tags=71%, list=23%, signal=93%
REACTOME_GLUCONEOGENESIS	26	-0.54	-1.56	0.011	0.267	1000	4894	tags=54%, list=21%, signal=68%
REACTOME_RND2_GTPASE_CYCLE	41	-0.48	-1.56	0.027	0.268	1000	2845	tags=29%, list=12%, signal=33%
REACTOME_RNA_POLYMERASE_II_TRANSCRIPTION	943	0.32	1.40	0.000	0.268	1000	4654	tags=26%, list=20%, signal=32%
REACTOME_RNA_POLYMERASE_III_TRANSCRIPTION_TERMINATION	23	0.52	1.40	0.068	0.269	1000	5575	tags=52%, list=24%, signal=69%
WP_OSTEOCLAST_SIGNALING	13	0.60	1.40	0.096	0.269	1000	498	tags=23%, list=2%, signal=24%
BIOCARTA_PDZS_PATHWAY	17	-0.59	-1.55	0.049	0.270	1000	3461	tags=41%, list=15%, signal=48%
REACTOME_PURINE_SALVAGE	11	0.61	1.40	0.091	0.271	1000	2085	tags=36%, list=9%, signal=40%
REACTOME_TRISTETRAPROLIN_TTP_ZFP36_BINDS_AND_DESTABILIZES_MRNA	16	0.57	1.39	0.094	0.271	1000	5243	tags=56%, list=23%, signal=73%
REACTOME_SENSORY_PROCESSING_OF_SOUND	58	-0.45	-1.54	0.011	0.273	1000	3967	tags=34%, list=17%, signal=42%
WP_METABOLISM_OF_SPINGOLIPIDS_IN_ER_AND_GOLGI_APPARATUS	17	-0.60	-1.54	0.045	0.273	1000	4517	tags=41%, list=20%, signal=51%
BIOCARTA_TEL_PATHWAY	16	0.57	1.39	0.092	0.274	1000	3706	tags=44%, list=16%, signal=52%
BIOCARTA_SET_PATHWAY	8	0.68	1.39	0.089	0.274	1000	2347	tags=50%, list=10%, signal=56%
KEGG_RNA_POLYMERASE	27	0.50	1.39	0.071	0.274	1000	8535	tags=70%, list=37%, signal=112%
REACTOME_CHYLOMICRON_CLEARANCE	4	-0.86	-1.54	0.024	0.275	1000	852	tags=50%, list=4%, signal=52%
REACTOME_REGULATION_OF_EXPRESSION_OF_SLITS_AND_ROBOS	162	0.36	1.39	0.015	0.275	1000	6359	tags=42%, list=28%, signal=58%
WP_MITOCHONDRIAL_GENE_EXPRESSION	17	0.54	1.39	0.091	0.275	1000	4136	tags=53%, list=18%, signal=64%
REACTOME_EARLY_PHASE_OF_HIV_LIFE_CYCLE	14	0.58	1.39	0.095	0.275	1000	4681	tags=57%, list=20%, signal=72%
BIOCARTA_EXTRINSIC_PATHWAY	12	-0.63	-1.54	0.046	0.276	1000	1645	tags=25%, list=7%, signal=27%
REACTOME_PRE_NOTCH_PROCESSING_IN_GOLGI	17	-0.59	-1.54	0.035	0.277	1000	1111	tags=24%, list=5%, signal=25%
KEGG_METABOLISM_OF_XENOBIOTICS_BY_CYTOCHROME_P450	28	-0.52	-1.54	0.029	0.277	1000	3305	tags=43%, list=14%, signal=50%
REACTOME_RNA_POLYMERASE_III_CHAIN_ELONGATION	18	0.54	1.39	0.103	0.277	1000	7462	tags=67%, list=32%, signal=99%
WP_ECTODERM_DIFFERENTIATION	122	-0.40	-1.54	0.000	0.279	1000	3101	tags=30%, list=13%, signal=34%
REACTOME_ZINC_INFLUX_INTO_CELLS_BY_THE_SLC39_GENE_FAMILY	9	0.63	1.39	0.087	0.279	1000	4766	tags=56%, list=21%, signal=70%
REACTOME_METABOLISM_OF_LIPIDS	630	-0.34	-1.53	0.000	0.280	1000	4933	tags=37%, list=21%, signal=46%
REACTOME_REGULATION_BY_C_FLIP	9	0.63	1.39	0.106	0.281	1000	4076	tags=33%, list=18%, signal=40%
REACTOME_ECM_PROTEOGLYCANS	63	0.41	1.39	0.036	0.281	1000	2460	tags=30%, list=11%, signal=34%
PID_HEDGEHOG_2PATHWAY	17	0.55	1.38	0.103	0.283	1000	3807	tags=47%, list=17%, signal=56%
REACTOME_CHYLOMICRON_REMODELING	5	0.75	1.38	0.091	0.284	1000	9	tags=20%, list=0%, signal=20%
REACTOME_RHOBTB3_ATPASE_CYCLE	8	0.66	1.38	0.097	0.284	1000	879	tags=25%, list=4%, signal=26%
REACTOME_PKA_MEDIATED_PHOSPHORYLATION_OF_KEY_METABOLIC_FACTORS	4	0.78	1.38	0.101	0.284	1000	3640	tags=50%, list=16%, signal=59%
WP_FARNESOID_X_RECEPTOR_PATHWAY	10	0.63	1.38	0.105	0.284	1000	2154	tags=40%, list=9%, signal=44%
WP_PURINE_METABOLISM	10	0.63	1.38	0.109	0.285	1000	2006	tags=40%, list=9%, signal=44%
REACTOME_CYTOSOLIC_IRON_SULFUR_CLUSTER_ASSEMBLY	13	0.58	1.38	0.087	0.290	1000	642	tags=15%, list=3%, signal=16%
PID_S1P_S1P2_PATHWAY	24	-0.54	-1.53	0.028	0.293	1000	1639	tags=29%, list=7%, signal=31%
WP_COMPLEMENT_AND_COAGULATION_CASCADES	46	-0.46	-1.53	0.010	0.294	1000	2249	tags=22%, list=10%, signal=24%
REACTOME_INTERLEUKIN_18_SIGNALING	4	-0.85	-1.53	0.019	0.294	1000	3381	tags=100%, list=15%, signal=117%
WP_MITOCHONDRIAL_FATTY_ACID_SYNTHESIS_PATHWAY	5	0.75	1.37	0.110	0.294	1000	1535	tags=40%, list=7%, signal=43%
REACTOME_ASPARAGINE_N_LINKED_GLYCOSYLATION	274	-0.36	-1.52	0.000	0.295	1000	4370	tags=32%, list=19%, signal=40%
REACTOME_TRANSCRIPTIONAL_ACTIVATION_OF_MITOCHONDRIAL_BIOGENESIS	51	0.43	1.37	0.069	0.295	1000	4644	tags=33%, list=20%, signal=42%
REACTOME_MEIOSIS	91	0.39	1.37	0.028	0.295	1000	3313	tags=25%, list=14%, signal=29%
REACTOME_TNFR1_MEDIATED_CERAMIDE_PRODUCTION	6	0.73	1.37	0.094	0.295	1000	1615	tags=33%, list=7%, signal=36%
REACTOME_THYROXINE_BIOSYNTHESIS	7	-0.73	-1.52	0.055	0.296	1000	142	tags=14%, list=1%, signal=14%
REACTOME_RHOJ_GTPASE_CYCLE	54	0.43	1.37	0.064	0.296	1000	2233	tags=24%, list=10%, signal=27%
BIOCARTA_LONGEVITY_PATHWAY	14	0.57	1.37	0.093	0.296	1000	2969	tags=36%, list=13%, signal=41%
REACTOME_CELLULAR_RESPONSE_TO_HEAT_STRESS	96	0.38	1.37	0.033	0.296	1000	5710	tags=45%, list=25%, signal=59%
REACTOME_SUMO_IS_PROTEOLYTICALLY_PROCESSED	6	0.70	1.37	0.109	0.298	1000	1748	tags=33%, list=8%, signal=36%
BIOCARTA_ETS_PATHWAY	17	0.54	1.37	0.105	0.301	1000	1355	tags=24%, list=6%, signal=25%
KEGG_ENDOCYTOSIS	165	-0.38	-1.52	0.000	0.302	1000	4651	tags=39%, list=20%, signal=48%
REACTOME_FGFR1B_LIGAND_BINDING_AND_ACTIVATION	4	-0.88	-1.52	0.018	0.302	1000	2099	tags=75%, list=9%, signal=83%
KEGG_CELL_ADHESION_MOLECULES_CAMS	91	-0.41	-1.52	0.005	0.302	1000	4393	tags=37%, list=19%, signal=46%
REACTOME_SCAVENGING_BY_CLASS_F_RECEPTORS	5	0.75	1.37	0.094	0.302	1000	2673	tags=40%, list=12%, signal=45%
WP_PATHOGENESIS_OF_SARSCOV2_MEDIATED_BY_NSP9NSP10_COMPLEX	11	0.62	1.37	0.105	0.302	1000	1687	tags=36%, list=7%, signal=39%
REACTOME_MET_ACTIVATES_PI3K_AKT_SIGNALING	6	0.73	1.37	0.112	0.302	1000	2571	tags=50%, list=11%, signal=56%
BIOCARTA_CTL_PATHWAY	7	0.68	1.37	0.125	0.302	1000	1434	tags=29%, list=6%, signal=30%
REACTOME_STIMULI_SENSING_CHANNELS	82	-0.42	-1.52	0.012	0.303	1000	4416	tags=34%, list=19%, signal=42%
BIOCARTA_CD40_PATHWAY	14	0.56	1.37	0.114	0.303	1000	4713	tags=57%, list=20%, signal=72%
WP_LNCRNAMEDIATED_MECHANISMS_OF_THERAPEUTIC_RESISTANCE	5	-0.79	-1.51	0.037	0.305	1000	2438	tags=60%, list=11%, signal=67%
REACTOME_POTENTIAL_THERAPEUTICS_FOR_SARS	75	-0.42	-1.51	0.012	0.305	1000	4639	tags=37%, list=20%, signal=47%
REACTOME_ARACHIDONIC_ACID_METABOLISM	38	-0.48	-1.51	0.016	0.305	1000	3527	tags=42%, list=15%, signal=50%
REACTOME_SENSORY_PROCESSING_OF_SOUND_BY_OUTER_HAIR_CELLS_OF_THE_COCHLEA	41	-0.47	-1.51	0.040	0.305	1000	3967	tags=37%, list=17%, signal=44%
REACTOME_ZINC_TRANSPORTERS	15	0.54	1.36	0.091	0.305	1000	4845	tags=47%, list=21%, signal=59%
PID_PTP1B_PATHWAY	46	0.43	1.36	0.063	0.305	1000	2216	tags=22%, list=10%, signal=24%
REACTOME_AMINE_LIGAND_BINDING_RECEPTORS	20	-0.55	-1.51	0.042	0.306	1000	629	tags=10%, list=3%, signal=10%
BIOCARTA_PTDINS_PATHWAY	22	-0.55	-1.51	0.040	0.306	1000	4697	tags=45%, list=20%, signal=57%
WP_GALANIN_RECEPTOR_PATHWAY	18	-0.57	-1.51	0.051	0.306	1000	3092	tags=44%, list=13%, signal=51%
REACTOME_TRANSFERRIN_ENDOCYTOSIS_AND_RECYCLING	28	-0.51	-1.50	0.027	0.306	1000	4281	tags=57%, list=19%, signal=70%
REACTOME_TRANSCRIPTIONAL_REGULATION_OF_PLURIPOTENT_STEM_CELLS	19	-0.56	-1.50	0.041	0.306	1000	3059	tags=26%, list=13%, signal=30%
REACTOME_TP53_REGULATES_TRANSCRIPTION_OF_DEATH_RECEPTORS_AND_LIGANDS	5	0.74	1.36	0.088	0.306	1000	4076	tags=60%, list=18%, signal=73%
WP_VITAMIN_D_METABOLISM	7	0.67	1.36	0.129	0.306	1000	2633	tags=43%, list=11%, signal=48%
BIOCARTA_PPARG_PATHWAY	8	0.65	1.36	0.146	0.306	1000	410	tags=25%, list=2%, signal=25%
REACTOME_ACETYLCHOLINE_BINDING_AND_DOWNSTREAM_EVENTS	6	-0.75	-1.51	0.051	0.307	1000	1666	tags=33%, list=7%, signal=36%
REACTOME_RUNX1_REGULATES_TRANSCRIPTION_OF_GENES_INVOLVED_IN_INTERLEUKIN_SIGNALING	4	-0.85	-1.51	0.030	0.307	1000	1839	tags=75%, list=8%, signal=81%
REACTOME_BETA_OXIDATION_OF_PRISTANOYL_COA	9	-0.68	-1.51	0.040	0.307	1000	3199	tags=67%, list=14%, signal=77%
REACTOME_RECEPTOR_MEDIATED_MITOPHAGY	11	-0.63	-1.50	0.051	0.307	1000	3344	tags=36%, list=15%, signal=43%
PID_CXCR4_PATHWAY	94	-0.40	-1.50	0.007	0.307	1000	2972	tags=27%, list=13%, signal=30%
REACTOME_FORMATION_OF_FIBRIN_CLOT_CLOTTING_CASCADE	30	-0.51	-1.50	0.029	0.307	1000	2249	tags=30%, list=10%, signal=33%
KEGG_GLYCINE_SERINE_AND_THREONINE_METABOLISM	28	0.48	1.36	0.081	0.307	1000	2885	tags=36%, list=13%, signal=41%
REACTOME_UBIQUINOL_BIOSYNTHESIS	8	0.65	1.36	0.114	0.307	1000	616	tags=13%, list=3%, signal=13%
REACTOME_KSRP_KHSRP_BINDS_AND_DESTABILIZES_MRNA	16	0.54	1.36	0.094	0.307	1000	6679	tags=75%, list=29%, signal=106%
BIOCARTA_S1P_PATHWAY	8	0.64	1.36	0.127	0.307	1000	2802	tags=38%, list=12%, signal=43%
REACTOME_GENE_SILENCING_BY_RNA	108	0.38	1.36	0.036	0.307	1000	4196	tags=29%, list=18%, signal=35%
REACTOME_TRIGLYCERIDE_BIOSYNTHESIS	11	-0.64	-1.51	0.046	0.308	1000	563	tags=27%, list=2%, signal=28%
REACTOME_HIGHLY_CALCIUM_PERMEABLE_POSTSYNAPTIC_NICOTINIC_ACETYLCHOLINE_RECEPTORS	5	-0.79	-1.50	0.051	0.308	1000	1666	tags=40%, list=7%, signal=43%
BIOCARTA_FLUMAZENIL_PATHWAY	7	-0.74	-1.50	0.055	0.308	1000	207	tags=14%, list=1%, signal=14%
BIOCARTA_41BB_PATHWAY	16	0.54	1.36	0.100	0.308	1000	5446	tags=50%, list=24%, signal=65%
WP_MAP3K1_ROLE_IN_PROMOTING_AND_BLOCKING_GONADAL_DETERMINATION	15	-0.61	-1.50	0.046	0.309	1000	2484	tags=40%, list=11%, signal=45%
REACTOME_ATTACHMENT_AND_ENTRY	5	-0.78	-1.50	0.059	0.309	1000	1111	tags=40%, list=5%, signal=42%
HALLMARK_BILE_ACID_METABOLISM	95	-0.29	-1.08	0.283	0.310	0.995	3199	tags=25%, list=14%, signal=29%
REACTOME_GLUCAGON_SIGNALING_IN_METABOLIC_REGULATION	26	-0.52	-1.50	0.036	0.310	1000	3077	tags=35%, list=13%, signal=40%
WP_PRADERWILLI_AND_ANGELMAN_SYNDROME	44	0.43	1.36	0.069	0.311	1000	2937	tags=25%, list=13%, signal=29%
REACTOME_MITOCHONDRIAL_BIOGENESIS	77	0.40	1.36	0.056	0.312	1000	4732	tags=31%, list=21%, signal=39%
REACTOME_REPRESSION_OF_WNT_TARGET_GENES	14	0.57	1.35	0.127	0.313	1000	3581	tags=43%, list=16%, signal=51%
WP_SIGNAL_TRANSDUCTION_THROUGH_IL1R	30	0.47	1.35	0.077	0.314	1000	4732	tags=50%, list=21%, signal=63%
HALLMARK_ANGIOGENESIS	35	0.39	1.15	0.246	0.315	0.998	2631	tags=26%, list=11%, signal=29%
HALLMARK_CHOLESTEROL_HOMEOSTASIS	69	-0.31	-1.07	0.321	0.316	0.997	3883	tags=33%, list=17%, signal=40%
REACTOME_FORMYL_PEPTIDE_RECEPTORS_BIND_FORMYL_PEPTIDES_AND_MANY_OTHER_LIGANDS	4	0.76	1.35	0.114	0.316	1000	105	tags=25%, list=0%, signal=25%
REACTOME_DNA_DAMAGE_TELOMERE_STRESS_INDUCED_SENESCENCE	54	0.42	1.35	0.063	0.316	1000	1803	tags=19%, list=8%, signal=20%
BIOCARTA_CTCF_PATHWAY	22	0.50	1.35	0.104	0.316	1000	1930	tags=23%, list=8%, signal=25%
BIOCARTA_HSP27_PATHWAY	12	0.57	1.35	0.119	0.317	1000	2459	tags=42%, list=11%, signal=47%
KEGG_ASTHMA	6	0.70	1.35	0.128	0.317	1000	179	tags=17%, list=1%, signal=17%
KEGG_PANCREATIC_CANCER	68	0.40	1.35	0.052	0.317	1000	4169	tags=35%, list=18%, signal=43%
KEGG_DRUG_METABOLISM_OTHER_ENZYMES	20	0.50	1.35	0.106	0.319	1000	3128	tags=30%, list=14%, signal=35%
REACTOME_SUMO_IS_CONJUGATED_TO_E1_UBA2_SAE1	5	0.73	1.35	0.122	0.320	1000	1394	tags=40%, list=6%, signal=43%
WP_SIGNALING_PATHWAYS_IN_GLIOBLASTOMA	81	0.39	1.35	0.050	0.320	1000	3817	tags=31%, list=17%, signal=37%
HALLMARK_COMPLEMENT	166	0.30	1.16	0.143	0.322	0.997	4773	tags=34%, list=21%, signal=42%
PID_VEGF_VEGFR_PATHWAY	10	-0.65	-1.49	0.050	0.323	1000	1786	tags=60%, list=8%, signal=65%
WP_DDX1_AS_A_REGULATORY_COMPONENT_OF_THE_DROSHA_MICROPROCESSOR	6	0.71	1.35	0.127	0.323	1000	6754	tags=83%, list=29%, signal=118%
REACTOME_SENSING_OF_DNA_DOUBLE_STRAND_BREAKS	5	0.74	1.34	0.121	0.323	1000	6009	tags=80%, list=26%, signal=108%
REACTOME_PROCESSING_OF_INTRONLESS_PRE_MRNAS	19	0.51	1.34	0.129	0.323	1000	5788	tags=47%, list=25%, signal=63%
PID_THROMBIN_PAR4_PATHWAY	15	-0.58	-1.49	0.068	0.327	1000	4457	tags=33%, list=19%, signal=41%
BIOCARTA_PPARA_PATHWAY	48	0.43	1.34	0.085	0.327	1000	3255	tags=29%, list=14%, signal=34%
KEGG_BIOSYNTHESIS_OF_UNSATURATED_FATTY_ACIDS	18	0.53	1.34	0.102	0.327	1000	1164	tags=28%, list=5%, signal=29%
BIOCARTA_EICOSANOID_PATHWAY	19	0.52	1.34	0.116	0.327	1000	3769	tags=37%, list=16%, signal=44%
REACTOME_SEMAPHORIN_INTERACTIONS	62	-0.42	-1.48	0.020	0.329	1000	3213	tags=34%, list=14%, signal=39%
REACTOME_CHEMOKINE_RECEPTORS_BIND_CHEMOKINES	36	0.45	1.34	0.111	0.330	1000	5642	tags=42%, list=24%, signal=55%
BIOCARTA_TNFR1_PATHWAY	29	0.47	1.34	0.082	0.330	1000	1323	tags=17%, list=6%, signal=18%
REACTOME_METABOLISM_OF_COFACTORS	18	0.52	1.34	0.116	0.330	1000	3340	tags=22%, list=15%, signal=26%
REACTOME_FGFR3_LIGAND_BINDING_AND_ACTIVATION	6	-0.77	-1.48	0.053	0.331	1000	2984	tags=50%, list=13%, signal=57%
WP_TARGET_OF_RAPAMYCIN_TOR_SIGNALING	36	0.45	1.34	0.083	0.331	1000	2349	tags=19%, list=10%, signal=22%
WP_CELLTYPE_DEPENDENT_SELECTIVITY_OF_CCK2R_SIGNALING	12	0.58	1.34	0.142	0.331	1000	800	tags=17%, list=3%, signal=17%
KEGG_PHOSPHATIDYLINOSITOL_SIGNALING_SYSTEM	73	-0.41	-1.48	0.008	0.332	1000	5089	tags=41%, list=22%, signal=53%
NABA_MATRISOME_ASSOCIATED	454	-0.32	-1.45	0.000	0.332	1000	3912	tags=28%, list=17%, signal=33%
REACTOME_PKA_ACTIVATION_IN_GLUCAGON_SIGNALLING	15	-0.59	-1.49	0.049	0.333	1000	997	tags=20%, list=4%, signal=21%
REACTOME_ATTACHMENT_OF_GPI_ANCHOR_TO_UPAR	7	-0.72	-1.48	0.055	0.333	1000	5688	tags=71%, list=25%, signal=95%
REACTOME_FRS_MEDIATED_FGFR2_SIGNALING	15	-0.58	-1.48	0.061	0.333	1000	1158	tags=20%, list=5%, signal=21%
REACTOME_HIGHLY_SODIUM_PERMEABLE_POSTSYNAPTIC_ACETYLCHOLINE_NICOTINIC_RECEPTORS	4	-0.83	-1.48	0.052	0.333	1000	1666	tags=50%, list=7%, signal=54%
REACTOME_DEFECTIVE_FACTOR_IX_CAUSES_HEMOPHILIA_B	6	-0.76	-1.48	0.055	0.333	1000	1043	tags=33%, list=5%, signal=35%
REACTOME_PROTEIN_PROTEIN_INTERACTIONS_AT_SYNAPSES	69	-0.42	-1.47	0.013	0.333	1000	4254	tags=32%, list=18%, signal=39%
WP_METHIONINE_DE_NOVO_AND_SALVAGE_PATHWAY	20	0.49	1.34	0.111	0.333	1000	4117	tags=35%, list=18%, signal=43%
REACTOME_INTERLEUKIN_6_SIGNALING	10	-0.67	-1.48	0.058	0.334	1000	4361	tags=50%, list=19%, signal=62%
REACTOME_EPH_EPHRIN_MEDIATED_REPULSION_OF_CELLS	47	-0.45	-1.48	0.020	0.334	1000	1982	tags=30%, list=9%, signal=33%
KEGG_GLYCEROLIPID_METABOLISM	43	-0.46	-1.48	0.016	0.334	1000	2754	tags=40%, list=12%, signal=45%
REACTOME_TRIGLYCERIDE_METABOLISM	29	-0.49	-1.47	0.043	0.334	1000	1147	tags=21%, list=5%, signal=22%
WP_PKCGAMMA_CALCIUM_SIGNALING_PATHWAY_IN_ATAXIA	21	-0.53	-1.47	0.033	0.334	1000	1281	tags=14%, list=6%, signal=15%
PID_RAC1_REG_PATHWAY	37	-0.47	-1.47	0.033	0.334	1000	2859	tags=38%, list=12%, signal=43%
KEGG_REGULATION_OF_ACTIN_CYTOSKELETON	190	-0.35	-1.47	0.003	0.334	1000	4457	tags=35%, list=19%, signal=43%
REACTOME_SHC_MEDIATED_CASCADE_FGFR3	11	-0.62	-1.45	0.058	0.334	1000	5133	tags=55%, list=22%, signal=70%
REACTOME_SARS_COV_INFECTIONS	138	-0.37	-1.45	0.005	0.334	1000	5144	tags=40%, list=22%, signal=51%
REACTOME_ESTROGEN_DEPENDENT_GENE_EXPRESSION	125	-0.37	-1.45	0.010	0.334	1000	2873	tags=22%, list=12%, signal=25%
REACTOME_TRANSLATION_OF_REPLICASE_AND_ASSEMBLY_OF_THE_REPLICATION_TRANSCRIPTION_COMPLEX	12	-0.60	-1.45	0.086	0.334	1000	5955	tags=67%, list=26%, signal=90%
REACTOME_PRESYNAPTIC_DEPOLARIZATION_AND_CALCIUM_CHANNEL_OPENING	8	-0.67	-1.44	0.083	0.334	1000	2228	tags=50%, list=10%, signal=55%
KEGG_FC_GAMMA_R_MEDIATED_PHAGOCYTOSIS	89	-0.40	-1.44	0.010	0.334	1000	4188	tags=31%, list=18%, signal=38%
WP_GENES_TARGETED_BY_MIRNAS_IN_ADIPOCYTES	11	0.59	1.34	0.109	0.334	1000	3351	tags=45%, list=15%, signal=53%
REACTOME_SIGNALING_BY_NTRK2_TRKB	21	0.51	1.34	0.118	0.334	1000	2815	tags=33%, list=12%, signal=38%
PID_TELOMERASE_PATHWAY	63	0.41	1.33	0.066	0.334	1000	4277	tags=35%, list=19%, signal=43%
REACTOME_CALCITONIN_LIKE_LIGAND_RECEPTORS	8	-0.70	-1.48	0.059	0.335	1000	1369	tags=38%, list=6%, signal=40%
REACTOME_ESR_MEDIATED_SIGNALING	187	-0.36	-1.48	0.003	0.335	1000	3078	tags=24%, list=13%, signal=27%
REACTOME_LGI_ADAM_INTERACTIONS	10	-0.65	-1.48	0.062	0.335	1000	2891	tags=40%, list=13%, signal=46%
REACTOME_INTERLEUKIN_35_SIGNALLING	9	-0.67	-1.48	0.057	0.335	1000	6204	tags=67%, list=27%, signal=91%
REACTOME_ONCOGENIC_MAPK_SIGNALING	78	-0.41	-1.47	0.012	0.335	1000	3837	tags=35%, list=17%, signal=41%
REACTOME_HIGHLY_CALCIUM_PERMEABLE_NICOTINIC_ACETYLCHOLINE_RECEPTORS	5	-0.79	-1.45	0.048	0.335	1000	1666	tags=40%, list=7%, signal=43%
REACTOME_RND3_GTPASE_CYCLE	40	-0.46	-1.45	0.040	0.335	1000	2908	tags=28%, list=13%, signal=31%
WP_NOTCH_SIGNALING	43	-0.45	-1.45	0.043	0.335	1000	4089	tags=37%, list=18%, signal=45%
WP_TRYPTOPHAN_METABOLISM	27	-0.49	-1.44	0.052	0.335	1000	3778	tags=41%, list=16%, signal=49%
PID_UPA_UPAR_PATHWAY	32	-0.49	-1.47	0.042	0.336	1000	2194	tags=31%, list=10%, signal=34%
REACTOME_ACETYLCHOLINE_REGULATES_INSULIN_SECRETION	10	-0.63	-1.47	0.085	0.336	1000	3182	tags=30%, list=14%, signal=35%
REACTOME_SIGNALING_BY_VEGF	104	-0.39	-1.46	0.005	0.336	1000	3187	tags=26%, list=14%, signal=30%
PID_IL27_PATHWAY	20	-0.52	-1.45	0.050	0.336	1000	4792	tags=55%, list=21%, signal=69%
REACTOME_SIGNALING_BY_INSULIN_RECEPTOR	62	-0.42	-1.45	0.025	0.336	1000	4281	tags=39%, list=19%, signal=47%
REACTOME_MISCELLANEOUS_SUBSTRATES	3	-0.89	-1.45	0.040	0.336	1000	2495	tags=100%, list=11%, signal=112%
REACTOME_RUNX1_REGULATES_ESTROGEN_RECEPTOR_MEDIATED_TRANSCRIPTION	6	-0.72	-1.45	0.081	0.336	1000	1190	tags=50%, list=5%, signal=53%
REACTOME_RAB_GERANYLGERANYLATION	59	-0.43	-1.46	0.016	0.337	1000	3905	tags=37%, list=17%, signal=45%
REACTOME_POU5F1_OCT4_SOX2_NANOG_ACTIVATE_GENES_RELATED_TO_PROLIFERATION	6	-0.73	-1.46	0.065	0.337	1000	312	tags=17%, list=1%, signal=17%
KEGG_VIBRIO_CHOLERAE_INFECTION	51	-0.44	-1.46	0.027	0.337	1000	4281	tags=33%, list=19%, signal=41%
REACTOME_TRANSPORT_OF_SMALL_MOLECULES	588	-0.32	-1.46	0.000	0.337	1000	3224	tags=24%, list=14%, signal=28%
WP_THYROXINE_THYROID_HORMONE_PRODUCTION	4	-0.83	-1.46	0.066	0.337	1000	142	tags=25%, list=1%, signal=25%
REACTOME_RHO_GTPASES_ACTIVATE_RHOTEKIN_AND_RHOPHILINS	8	-0.67	-1.45	0.080	0.337	1000	1672	tags=25%, list=7%, signal=27%
KEGG_AXON_GUIDANCE	120	-0.38	-1.45	0.014	0.337	1000	4217	tags=36%, list=18%, signal=44%
PID_ENDOTHELIN_PATHWAY	59	-0.42	-1.45	0.031	0.337	1000	1821	tags=19%, list=8%, signal=20%
REACTOME_FREE_FATTY_ACID_RECEPTORS	3	-0.87	-1.45	0.051	0.337	1000	2389	tags=67%, list=10%, signal=74%
REACTOME_FREE_FATTY_ACIDS_REGULATE_INSULIN_SECRETION	11	-0.62	-1.46	0.083	0.338	1000	4072	tags=27%, list=18%, signal=33%
REACTOME_PLATELET_HOMEOSTASIS	73	-0.41	-1.46	0.019	0.338	1000	2724	tags=29%, list=12%, signal=33%
REACTOME_MAPK_FAMILY_SIGNALING_CASCADES	288	-0.34	-1.46	0.000	0.338	1000	5708	tags=41%, list=25%, signal=53%
REACTOME_HDACS_DEACETYLATE_HISTONES	73	-0.41	-1.46	0.028	0.338	1000	4482	tags=33%, list=19%, signal=41%
REACTOME_ANTI_INFLAMMATORY_RESPONSE_FAVOURING_LEISHMANIA_PARASITE_INFECTION	99	-0.39	-1.46	0.017	0.338	1000	3077	tags=25%, list=13%, signal=29%
PID_INTEGRIN_CS_PATHWAY	26	-0.50	-1.44	0.055	0.338	1000	3155	tags=38%, list=14%, signal=45%
REACTOME_SHC1_EVENTS_IN_ERBB2_SIGNALING	20	-0.52	-1.44	0.070	0.338	1000	5558	tags=60%, list=24%, signal=79%
REACTOME_PLATELET_AGGREGATION_PLUG_FORMATION	35	-0.47	-1.46	0.036	0.339	1000	4154	tags=31%, list=18%, signal=38%
REACTOME_REGULATION_OF_PTEN_MRNA_TRANSLATION	9	-0.65	-1.46	0.064	0.339	1000	7117	tags=78%, list=31%, signal=113%
PID_S1P_S1P3_PATHWAY	29	-0.49	-1.46	0.047	0.339	1000	1786	tags=31%, list=8%, signal=34%
REACTOME_INSERTION_OF_TAIL_ANCHORED_PROTEINS_INTO_THE_ENDOPLASMIC_RETICULUM_MEMBRANE	19	-0.55	-1.45	0.079	0.339	1000	3581	tags=37%, list=16%, signal=44%
WP_GPCRS_CLASS_C_METABOTROPIC_GLUTAMATE_PHEROMONE	7	-0.71	-1.44	0.068	0.339	1000	1285	tags=57%, list=6%, signal=61%
REACTOME_INNATE_IMMUNE_SYSTEM	803	-0.31	-1.47	0.000	0.340	1000	3859	tags=26%, list=17%, signal=30%
PID_RAS_PATHWAY	30	-0.49	-1.46	0.036	0.340	1000	4154	tags=43%, list=18%, signal=53%
WP_MONOAMINE_GPCRS	19	-0.55	-1.46	0.060	0.340	1000	629	tags=11%, list=3%, signal=11%
KEGG_COLORECTAL_CANCER	59	0.41	1.33	0.080	0.340	1000	2527	tags=24%, list=11%, signal=27%
BIOCARTA_BBCELL_PATHWAY	4	0.75	1.33	0.139	0.340	1000	186	tags=25%, list=1%, signal=25%
REACTOME_CREB3_FACTORS_ACTIVATE_GENES	7	-0.71	-1.46	0.072	0.341	1000	5421	tags=86%, list=24%, signal=112%
REACTOME_ER_TO_GOLGI_ANTEROGRADE_TRANSPORT	141	-0.37	-1.46	0.005	0.341	1000	4628	tags=33%, list=20%, signal=41%
BIOCARTA_CHEMICAL_PATHWAY	17	0.53	1.33	0.106	0.341	1000	3660	tags=41%, list=16%, signal=49%
WP_TUMOR_SUPPRESSOR_ACTIVITY_OF_SMARCB1	27	0.46	1.33	0.107	0.341	1000	5805	tags=52%, list=25%, signal=69%
BIOCARTA_LDL_PATHWAY	6	0.68	1.33	0.134	0.342	1000	1872	tags=50%, list=8%, signal=54%
REACTOME_CARGO_CONCENTRATION_IN_THE_ER	30	-0.47	-1.44	0.041	0.344	1000	2820	tags=30%, list=12%, signal=34%
REACTOME_MEIOTIC_RECOMBINATION	64	0.40	1.33	0.066	0.344	1000	2937	tags=23%, list=13%, signal=27%
REACTOME_RHOT1_GTPASE_CYCLE	5	0.71	1.33	0.154	0.344	1000	5153	tags=60%, list=22%, signal=77%
WP_ACE_INHIBITOR_PATHWAY	10	-0.63	-1.44	0.075	0.345	1000	2255	tags=40%, list=10%, signal=44%
WP_GLYCOGEN_SYNTHESIS_AND_DEGRADATION	34	-0.47	-1.44	0.031	0.345	1000	4825	tags=47%, list=21%, signal=59%
KEGG_PROGESTERONE_MEDIATED_OOCYTE_MATURATION	78	0.38	1.33	0.056	0.345	1000	2170	tags=19%, list=9%, signal=21%
REACTOME_PEROXISOMAL_PROTEIN_IMPORT	57	-0.42	-1.43	0.045	0.351	1000	4214	tags=37%, list=18%, signal=45%
WP_15Q112_COPY_NUMBER_VARIATION_SYNDROME	9	0.61	1.32	0.139	0.351	1000	4237	tags=44%, list=18%, signal=54%
KEGG_NOTCH_SIGNALING_PATHWAY	46	-0.43	-1.43	0.036	0.353	1000	4089	tags=37%, list=18%, signal=45%
BIOCARTA_CARM1_PATHWAY	11	-0.61	-1.43	0.085	0.355	1000	3168	tags=36%, list=14%, signal=42%
WP_G_PROTEIN_SIGNALING_PATHWAYS	82	-0.40	-1.43	0.010	0.355	1000	3204	tags=27%, list=14%, signal=31%
KEGG_LIMONENE_AND_PINENE_DEGRADATION	10	-0.63	-1.42	0.078	0.355	1000	4402	tags=70%, list=19%, signal=87%
BIOCARTA_MCALPAIN_PATHWAY	18	-0.54	-1.43	0.075	0.356	1000	3042	tags=33%, list=13%, signal=38%
KEGG_TYROSINE_METABOLISM	29	-0.48	-1.43	0.062	0.356	1000	2504	tags=38%, list=11%, signal=43%
REACTOME_NR1H3_NR1H2_REGULATE_GENE_EXPRESSION_LINKED_TO_CHOLESTEROL_TRANSPORT_AND_EFFLUX	33	-0.47	-1.42	0.045	0.356	1000	6086	tags=58%, list=26%, signal=78%
WP_GPCRS_OTHER	42	-0.44	-1.42	0.041	0.356	1000	1218	tags=17%, list=5%, signal=18%
BIOCARTA_CFTR_PATHWAY	10	-0.63	-1.42	0.101	0.356	1000	3886	tags=40%, list=17%, signal=48%
REACTOME_SYNTHESIS_OF_PIPS_AT_THE_GOLGI_MEMBRANE	16	-0.54	-1.42	0.084	0.356	1000	3788	tags=44%, list=16%, signal=52%
NABA_ECM_AFFILIATED	105	-0.38	-1.43	0.017	0.357	1000	3912	tags=33%, list=17%, signal=40%
REACTOME_POU5F1_OCT4_SOX2_NANOG_REPRESS_GENES_RELATED_TO_DIFFERENTIATION	5	-0.75	-1.42	0.096	0.357	1000	1833	tags=40%, list=8%, signal=43%
PID_ARF_3PATHWAY	19	-0.54	-1.42	0.072	0.357	1000	4190	tags=42%, list=18%, signal=51%
REACTOME_INTERLEUKIN_37_SIGNALING	19	-0.54	-1.42	0.077	0.357	1000	4940	tags=53%, list=21%, signal=67%
REACTOME_SPERM_MOTILITY_AND_TAXES	5	-0.75	-1.42	0.070	0.357	1000	1102	tags=40%, list=5%, signal=42%
PID_IL12_STAT4_PATHWAY	25	-0.48	-1.42	0.059	0.357	1000	4347	tags=32%, list=19%, signal=39%
BIOCARTA_HIF_PATHWAY	14	-0.57	-1.43	0.081	0.358	1000	5795	tags=64%, list=25%, signal=86%
REACTOME_PLATELET_ACTIVATION_SIGNALING_AND_AGGREGATION	227	-0.34	-1.42	0.003	0.358	1000	3741	tags=26%, list=16%, signal=31%
REACTOME_CREATION_OF_C4_AND_C2_ACTIVATORS	6	-0.72	-1.42	0.089	0.358	1000	1025	tags=17%, list=4%, signal=17%
WP_DEVELOPMENT_OF_PULMONARY_DENDRITIC_CELLS_AND_MACROPHAGE_SUBSETS	11	0.58	1.32	0.131	0.358	1000	1356	tags=36%, list=6%, signal=39%
BIOCARTA_GATA3_PATHWAY	11	-0.60	-1.42	0.098	0.359	1000	2487	tags=36%, list=11%, signal=41%
REACTOME_COPII_MEDIATED_VESICLE_TRANSPORT	65	-0.40	-1.42	0.031	0.359	1000	4628	tags=34%, list=20%, signal=42%
REACTOME_BETA_CATENIN_PHOSPHORYLATION_CASCADE	17	-0.53	-1.42	0.062	0.359	1000	4825	tags=53%, list=21%, signal=67%
REACTOME_RUNX1_REGULATES_TRANSCRIPTION_OF_GENES_INVOLVED_IN_WNT_SIGNALING	4	-0.81	-1.42	0.072	0.359	1000	1190	tags=50%, list=5%, signal=53%
WP_MAMMARY_GLAND_DEVELOPMENT_PATHWAY_PUBERTY_STAGE_2_OF_4	13	-0.58	-1.41	0.081	0.359	1000	2325	tags=46%, list=10%, signal=51%
REACTOME_RAB_REGULATION_OF_TRAFFICKING	115	-0.37	-1.41	0.012	0.359	1000	4638	tags=36%, list=20%, signal=44%
REACTOME_ELECTRIC_TRANSMISSION_ACROSS_GAP_JUNCTIONS	3	0.83	1.32	0.116	0.359	1000	66	tags=33%, list=0%, signal=33%
BIOCARTA_SODD_PATHWAY	10	0.59	1.32	0.147	0.359	1000	1983	tags=20%, list=9%, signal=22%
REACTOME_GAP_JUNCTION_TRAFFICKING_AND_REGULATION	34	0.45	1.32	0.108	0.359	1000	2013	tags=24%, list=9%, signal=26%
REACTOME_ANCHORING_OF_THE_BASAL_BODY_TO_THE_PLASMA_MEMBRANE	96	0.37	1.32	0.061	0.359	1000	4941	tags=33%, list=21%, signal=42%
REACTOME_CRISTAE_FORMATION	17	0.52	1.32	0.141	0.359	1000	8197	tags=59%, list=36%, signal=91%
REACTOME_HEMOSTASIS	496	-0.32	-1.42	0.000	0.360	1000	3768	tags=29%, list=16%, signal=34%
REACTOME_COMPETING_ENDOGENOUS_RNAS_CERNAS_REGULATE_PTEN_TRANSLATION	8	-0.65	-1.41	0.101	0.360	1000	7117	tags=88%, list=31%, signal=127%
KEGG_ERBB_SIGNALING_PATHWAY	83	-0.39	-1.41	0.020	0.360	1000	6038	tags=46%, list=26%, signal=62%
REACTOME_MECP2_REGULATES_TRANSCRIPTION_FACTORS	5	-0.75	-1.41	0.075	0.360	1000	2979	tags=60%, list=13%, signal=69%
BIOCARTA_STATHMIN_PATHWAY	15	0.53	1.32	0.127	0.360	1000	222	tags=20%, list=1%, signal=20%
WP_TRANSSULFURATION_AND_ONE_CARBON_METABOLISM	29	0.46	1.32	0.126	0.360	1000	2365	tags=34%, list=10%, signal=38%
PID_S1P_META_PATHWAY	20	-0.51	-1.42	0.066	0.361	1000	2705	tags=30%, list=12%, signal=34%
REACTOME_LDL_CLEARANCE	16	-0.54	-1.41	0.097	0.361	1000	2944	tags=38%, list=13%, signal=43%
REACTOME_INTERLEUKIN_1_FAMILY_SIGNALING	125	-0.37	-1.41	0.018	0.361	1000	5416	tags=40%, list=24%, signal=52%
REACTOME_CROSS_PRESENTATION_OF_PARTICULATE_EXOGENOUS_ANTIGENS_PHAGOSOMES	8	-0.66	-1.41	0.113	0.361	1000	3155	tags=38%, list=14%, signal=43%
REACTOME_MRNA_CAPPING	28	0.47	1.31	0.120	0.363	1000	8535	tags=61%, list=37%, signal=96%
REACTOME_INTERLEUKIN_10_SIGNALING	32	0.45	1.31	0.089	0.364	1000	3168	tags=31%, list=14%, signal=36%
KEGG_FOLATE_BIOSYNTHESIS	8	0.64	1.31	0.132	0.364	1000	5394	tags=50%, list=23%, signal=65%
REACTOME_REELIN_SIGNALLING_PATHWAY	4	0.75	1.31	0.146	0.364	1000	1687	tags=50%, list=7%, signal=54%
REACTOME_INTERLEUKIN_23_SIGNALING	8	0.62	1.31	0.163	0.364	1000	32	tags=13%, list=0%, signal=13%
BIOCARTA_ASBCELL_PATHWAY	5	0.72	1.31	0.163	0.364	1000	186	tags=20%, list=1%, signal=20%
BIOCARTA_IL1R_PATHWAY	28	0.45	1.31	0.106	0.364	1000	4732	tags=50%, list=21%, signal=63%
SA_MMP_CYTOKINE_CONNECTION	10	0.59	1.31	0.152	0.364	1000	876	tags=40%, list=4%, signal=42%
REACTOME_RHOC_GTPASE_CYCLE	72	0.38	1.31	0.089	0.365	1000	1647	tags=22%, list=7%, signal=24%
BIOCARTA_NTHI_PATHWAY	22	0.49	1.31	0.140	0.365	1000	4732	tags=50%, list=21%, signal=63%
REACTOME_SYNTHESIS_OF_PI	5	-0.73	-1.40	0.088	0.366	1000	1997	tags=60%, list=9%, signal=66%
REACTOME_CLATHRIN_MEDIATED_ENDOCYTOSIS	130	-0.36	-1.40	0.003	0.366	1000	4520	tags=35%, list=20%, signal=44%
REACTOME_RUNX3_REGULATES_CDKN1A_TRANSCRIPTION	6	-0.70	-1.41	0.085	0.367	1000	4165	tags=67%, list=18%, signal=81%
WP_EICOSANOID_SYNTHESIS	18	-0.53	-1.40	0.067	0.367	1000	2706	tags=39%, list=12%, signal=44%
REACTOME_WNT5A_DEPENDENT_INTERNALIZATION_OF_FZD4	15	-0.55	-1.40	0.088	0.368	1000	1543	tags=33%, list=7%, signal=36%
REACTOME_LOSS_OF_MECP2_BINDING_ABILITY_TO_THE_NCOR_SMRT_COMPLEX	7	-0.69	-1.40	0.106	0.368	1000	5928	tags=71%, list=26%, signal=96%
WP_REGULATION_OF_ACTIN_CYTOSKELETON	133	-0.36	-1.40	0.005	0.369	1000	5257	tags=40%, list=23%, signal=51%
REACTOME_APEX1_INDEPENDENT_RESOLUTION_OF_AP_SITES_VIA_THE_SINGLE_NUCLEOTIDE_REPLACEMENT_PATHWAY	7	-0.67	-1.40	0.134	0.369	1000	2497	tags=43%, list=11%, signal=48%
REACTOME_ACYL_CHAIN_REMODELLING_OF_PE	20	-0.52	-1.40	0.078	0.370	1000	4161	tags=45%, list=18%, signal=55%
REACTOME_SEMA3A_PLEXIN_REPULSION_SIGNALING_BY_INHIBITING_INTEGRIN_ADHESION	14	-0.57	-1.40	0.097	0.370	1000	2604	tags=43%, list=11%, signal=48%
KEGG_BLADDER_CANCER	37	0.43	1.31	0.118	0.372	1000	3671	tags=38%, list=16%, signal=45%
WP_MAMMARY_GLAND_DEVELOPMENT_PATHWAY_INVOLUTION_STAGE_4_OF_4	7	0.65	1.30	0.163	0.372	1000	3255	tags=43%, list=14%, signal=50%
NABA_PROTEOGLYCANS	26	0.46	1.30	0.135	0.373	1000	4055	tags=35%, list=18%, signal=42%
WP_SOMATROPH_AXIS_GH_AND_ITS_RELATIONSHIP_TO_DIETARY_RESTRICTION_AND_AGING	6	0.67	1.30	0.165	0.374	1000	4011	tags=50%, list=17%, signal=61%
REACTOME_ERYTHROCYTES_TAKE_UP_CARBON_DIOXIDE_AND_RELEASE_OXYGEN	6	-0.71	-1.40	0.115	0.375	1000	727	tags=17%, list=3%, signal=17%
REACTOME_PHASE_3_RAPID_REPOLARISATION	6	-0.71	-1.40	0.121	0.375	1000	2342	tags=67%, list=10%, signal=74%
REACTOME_DISEASES_OF_BASE_EXCISION_REPAIR	5	0.72	1.30	0.159	0.375	1000	2007	tags=40%, list=9%, signal=44%
REACTOME_ASSEMBLY_OF_ACTIVE_LPL_AND_LIPC_LIPASE_COMPLEXES	12	0.56	1.30	0.159	0.375	1000	584	tags=25%, list=3%, signal=26%
KEGG_CIRCADIAN_RHYTHM_MAMMAL	13	-0.58	-1.39	0.100	0.376	1000	2973	tags=38%, list=13%, signal=44%
REACTOME_MITOCHONDRIAL_IRON_SULFUR_CLUSTER_BIOGENESIS	12	0.57	1.30	0.153	0.376	1000	8056	tags=92%, list=35%, signal=141%
REACTOME_NEGATIVE_REGULATION_OF_FGFR2_SIGNALING	25	-0.48	-1.39	0.062	0.377	1000	2796	tags=28%, list=12%, signal=32%
REACTOME_DISEASES_OF_SIGNAL_TRANSDUCTION_BY_GROWTH_FACTOR_RECEPTORS_AND_SECOND_MESSENGERS	363	-0.32	-1.39	0.000	0.378	1000	5416	tags=39%, list=24%, signal=50%
WP_BLADDER_CANCER	35	0.44	1.30	0.120	0.378	1000	3671	tags=34%, list=16%, signal=41%
BIOCARTA_TNFR2_PATHWAY	17	0.52	1.30	0.142	0.378	1000	4713	tags=47%, list=20%, signal=59%
REACTOME_CLEC7A_INFLAMMASOME_PATHWAY	6	0.67	1.30	0.180	0.378	1000	6167	tags=67%, list=27%, signal=91%
WP_MFAP5MEDIATED_OVARIAN_CANCER_CELL_MOTILITY_AND_INVASIVENESS	13	-0.57	-1.39	0.100	0.379	1000	1012	tags=23%, list=4%, signal=24%
REACTOME_GLUCAGON_LIKE_PEPTIDE_1_GLP1_REGULATES_INSULIN_SECRETION	33	-0.46	-1.39	0.052	0.379	1000	3077	tags=30%, list=13%, signal=35%
REACTOME_SIGNALLING_TO_P38_VIA_RIT_AND_RIN	3	-0.85	-1.39	0.076	0.379	1000	3465	tags=100%, list=15%, signal=118%
REACTOME_IRF3_MEDIATED_ACTIVATION_OF_TYPE_1_IFN	4	-0.78	-1.39	0.111	0.379	1000	916	tags=25%, list=4%, signal=26%
REACTOME_BETA_DEFENSINS	4	0.75	1.30	0.165	0.379	1000	4948	tags=75%, list=21%, signal=96%
KEGG_TIGHT_JUNCTION	117	-0.36	-1.39	0.018	0.380	1000	3314	tags=25%, list=14%, signal=29%
REACTOME_FGFR1_LIGAND_BINDING_AND_ACTIVATION	8	-0.65	-1.39	0.109	0.380	1000	2099	tags=38%, list=9%, signal=41%
WP_VALPROIC_ACID_PATHWAY	8	-0.64	-1.39	0.116	0.383	1000	4913	tags=63%, list=21%, signal=79%
REACTOME_ABC_TRANSPORTER_DISORDERS	73	-0.38	-1.38	0.029	0.383	1000	6194	tags=47%, list=27%, signal=64%
REACTOME_VEGFR2_MEDIATED_VASCULAR_PERMEABILITY	27	-0.47	-1.38	0.047	0.383	1000	4056	tags=37%, list=18%, signal=45%
REACTOME_NEUREXINS_AND_NEUROLIGINS	44	-0.43	-1.38	0.051	0.383	1000	4107	tags=39%, list=18%, signal=47%
REACTOME_NONCANONICAL_ACTIVATION_OF_NOTCH3	8	-0.65	-1.38	0.110	0.384	1000	1982	tags=50%, list=9%, signal=55%
PID_S1P_S1P4_PATHWAY	13	-0.55	-1.38	0.086	0.384	1000	1399	tags=31%, list=6%, signal=33%
REACTOME_G1_S_DNA_DAMAGE_CHECKPOINTS	64	0.39	1.30	0.085	0.384	1000	1186	tags=11%, list=5%, signal=11%
REACTOME_DISEASES_ASSOCIATED_WITH_O_GLYCOSYLATION_OF_PROTEINS	55	0.40	1.29	0.098	0.384	1000	1102	tags=20%, list=5%, signal=21%
REACTOME_ERBB2_ACTIVATES_PTK6_SIGNALING	11	-0.60	-1.38	0.103	0.385	1000	1828	tags=45%, list=8%, signal=49%
KEGG_VALINE_LEUCINE_AND_ISOLEUCINE_BIOSYNTHESIS	7	-0.66	-1.38	0.130	0.385	1000	5910	tags=57%, list=26%, signal=77%
WP_RAS_SIGNALING	157	-0.34	-1.38	0.010	0.385	1000	3741	tags=32%, list=16%, signal=38%
REACTOME_RUNX1_REGULATES_GENES_INVOLVED_IN_MEGAKARYOCYTE_DIFFERENTIATION_AND_PLATELET_FUNCTION	73	-0.39	-1.38	0.038	0.385	1000	4482	tags=38%, list=19%, signal=47%
WP_BREAST_CANCER_PATHWAY	131	0.35	1.29	0.057	0.385	1000	3313	tags=24%, list=14%, signal=27%
REACTOME_AMINO_ACID_TRANSPORT_ACROSS_THE_PLASMA_MEMBRANE	27	0.45	1.29	0.114	0.386	1000	2164	tags=30%, list=9%, signal=33%
REACTOME_FACTORS_INVOLVED_IN_MEGAKARYOCYTE_DEVELOPMENT_AND_PLATELET_PRODUCTION	125	0.35	1.29	0.057	0.386	1000	2283	tags=21%, list=10%, signal=23%
BIOCARTA_FAS_PATHWAY	28	0.46	1.29	0.128	0.386	1000	1323	tags=18%, list=6%, signal=19%
REACTOME_NUCLEOTIDE_SALVAGE	19	0.50	1.29	0.151	0.386	1000	2085	tags=26%, list=9%, signal=29%
PID_VEGFR1_2_PATHWAY	68	-0.39	-1.38	0.034	0.387	1000	4817	tags=40%, list=21%, signal=50%
REACTOME_ATF4_ACTIVATES_GENES_IN_RESPONSE_TO_ENDOPLASMIC_RETICULUM_STRESS	24	0.47	1.29	0.143	0.387	1000	7095	tags=63%, list=31%, signal=90%
REACTOME_SIGNALING_BY_NUCLEAR_RECEPTORS	244	-0.33	-1.38	0.006	0.388	1000	4134	tags=28%, list=18%, signal=34%
REACTOME_SYNTHESIS_OF_PG	8	-0.63	-1.38	0.161	0.388	1000	3448	tags=63%, list=15%, signal=73%
WP_PATHWAYS_OF_NUCLEIC_ACID_METABOLISM_AND_INNATE_IMMUNE_SENSING	12	0.55	1.29	0.167	0.388	1000	1406	tags=25%, list=6%, signal=27%
REACTOME_TNFR1_INDUCED_PROAPOPTOTIC_SIGNALING	13	0.54	1.29	0.162	0.388	1000	405	tags=15%, list=2%, signal=16%
REACTOME_RUNX3_REGULATES_IMMUNE_RESPONSE_AND_CELL_MIGRATION	6	0.67	1.29	0.171	0.390	1000	714	tags=33%, list=3%, signal=34%
WP_FOCAL_ADHESIONPI3KAKTMTORSIGNALING_PATHWAY	263	-0.33	-1.38	0.000	0.391	1000	3344	tags=29%, list=15%, signal=33%
BIOCARTA_INTRINSIC_PATHWAY	18	-0.52	-1.37	0.091	0.391	1000	3440	tags=33%, list=15%, signal=39%
REACTOME_SYNTHESIS_OF_WYBUTOSINE_AT_G37_OF_TRNA_PHE	6	0.67	1.29	0.178	0.391	1000	3065	tags=50%, list=13%, signal=58%
KEGG_MAPK_SIGNALING_PATHWAY	226	-0.33	-1.37	0.006	0.392	1000	4030	tags=33%, list=17%, signal=39%
REACTOME_EXTRACELLULAR_MATRIX_ORGANIZATION	251	-0.32	-1.37	0.003	0.392	1000	3155	tags=28%, list=14%, signal=32%
REACTOME_MITOCHONDRIAL_FATTY_ACID_BETA_OXIDATION_OF_SATURATED_FATTY_ACIDS	10	-0.60	-1.37	0.125	0.393	1000	4710	tags=70%, list=20%, signal=88%
WP_SCFA_AND_SKELETAL_MUSCLE_SUBSTRATE_METABOLISM	3	-0.83	-1.37	0.097	0.393	1000	2389	tags=67%, list=10%, signal=74%
REACTOME_SIGNALING_BY_HIPPO	20	0.49	1.29	0.132	0.393	1000	8107	tags=70%, list=35%, signal=108%
KEGG_PATHWAYS_IN_CANCER	287	0.32	1.29	0.022	0.393	1000	3577	tags=25%, list=16%, signal=29%
REACTOME_SYNTHESIS_OF_PYROPHOSPHATES_IN_THE_CYTOSOL	9	0.59	1.28	0.166	0.393	1000	6392	tags=78%, list=28%, signal=108%
REACTOME_RHO_GTPASES_ACTIVATE_PAKS	21	-0.50	-1.37	0.088	0.394	1000	3213	tags=43%, list=14%, signal=50%
WP_DEVELOPMENT_OF_URETERIC_COLLECTION_SYSTEM	39	-0.43	-1.37	0.064	0.394	1000	3349	tags=38%, list=15%, signal=45%
BIOCARTA_STRESS_PATHWAY	24	0.47	1.29	0.140	0.394	1000	4732	tags=42%, list=21%, signal=52%
WP_ACTIVATION_OF_NLRP3_INFLAMMASOME_BY_SARSCOV2	7	0.63	1.28	0.166	0.394	1000	7160	tags=71%, list=31%, signal=104%
KEGG_MELANOMA	59	0.39	1.28	0.107	0.394	1000	4169	tags=34%, list=18%, signal=41%
REACTOME_TRANSPORT_OF_BILE_SALTS_AND_ORGANIC_ACIDS_METAL_IONS_AND_AMINE_COMPOUNDS	60	0.39	1.28	0.114	0.394	1000	2854	tags=27%, list=12%, signal=30%
REACTOME_IMMUNOREGULATORY_INTERACTIONS_BETWEEN_A_LYMPHOID_AND_A_NON_LYMPHOID_CELL	55	0.40	1.28	0.110	0.394	1000	2917	tags=24%, list=13%, signal=27%
WP_LEPTIN_AND_ADIPONECTIN	8	-0.64	-1.37	0.126	0.395	1000	3952	tags=75%, list=17%, signal=91%
REACTOME_DEFECTIVE_CSF2RB_CAUSES_SMDP5	3	-0.82	-1.37	0.100	0.395	1000	2178	tags=67%, list=9%, signal=74%
REACTOME_VITAMIN_C_ASCORBATE_METABOLISM	8	-0.64	-1.37	0.111	0.395	1000	3305	tags=63%, list=14%, signal=73%
KEGG_CARDIAC_MUSCLE_CONTRACTION	61	-0.40	-1.37	0.036	0.395	1000	5614	tags=36%, list=24%, signal=48%
REACTOME_TRIF_MEDIATED_PROGRAMMED_CELL_DEATH	9	0.59	1.28	0.161	0.395	1000	958	tags=22%, list=4%, signal=23%
REACTOME_TRNA_AMINOACYLATION	25	0.46	1.28	0.133	0.395	1000	6767	tags=52%, list=29%, signal=74%
BIOCARTA_RELA_PATHWAY	15	0.52	1.28	0.164	0.395	1000	3802	tags=40%, list=17%, signal=48%
WP_APOPTOSIS_MODULATION_BY_HSP70	17	0.50	1.28	0.143	0.398	1000	5487	tags=47%, list=24%, signal=62%
REACTOME_ADORA2B_MEDIATED_ANTI_INFLAMMATORY_CYTOKINES_PRODUCTION	71	-0.38	-1.37	0.037	0.399	1000	3077	tags=25%, list=13%, signal=29%
REACTOME_FGFR3B_LIGAND_BINDING_AND_ACTIVATION	4	-0.78	-1.37	0.106	0.399	1000	2984	tags=50%, list=13%, signal=57%
REACTOME_RHOB_GTPASE_CYCLE	67	0.38	1.28	0.098	0.399	1000	1647	tags=21%, list=7%, signal=22%
REACTOME_EGFR_INTERACTS_WITH_PHOSPHOLIPASE_C_GAMMA	8	-0.64	-1.36	0.125	0.402	1000	1777	tags=50%, list=8%, signal=54%
REACTOME_FRS_MEDIATED_FGFR3_SIGNALING	12	-0.56	-1.36	0.109	0.403	1000	5133	tags=42%, list=22%, signal=54%
KEGG_SPHINGOLIPID_METABOLISM	33	-0.44	-1.36	0.067	0.403	1000	4956	tags=52%, list=22%, signal=66%
SIG_PIP3_SIGNALING_IN_B_LYMPHOCYTES	31	-0.44	-1.36	0.084	0.403	1000	5951	tags=42%, list=26%, signal=56%
REACTOME_FGFRL1_MODULATION_OF_FGFR1_SIGNALING	5	-0.71	-1.36	0.135	0.403	1000	3766	tags=40%, list=16%, signal=48%
REACTOME_PKA_MEDIATED_PHOSPHORYLATION_OF_CREB	18	-0.51	-1.36	0.079	0.403	1000	997	tags=17%, list=4%, signal=17%
REACTOME_PHENYLALANINE_AND_TYROSINE_METABOLISM	7	0.63	1.28	0.184	0.403	1000	2637	tags=43%, list=11%, signal=48%
WP_PHOSPHODIESTERASES_IN_NEURONAL_FUNCTION	41	0.42	1.28	0.112	0.403	1000	2891	tags=24%, list=13%, signal=28%
WP_PATHWAYS_AFFECTED_IN_ADENOID_CYSTIC_CARCINOMA	58	0.39	1.28	0.098	0.404	1000	3671	tags=22%, list=16%, signal=27%
WP_CYTOSINE_METHYLATION	9	0.61	1.28	0.179	0.404	1000	2800	tags=44%, list=12%, signal=51%
REACTOME_NEGATIVE_REGULATION_OF_MAPK_PATHWAY	43	-0.41	-1.36	0.069	0.406	1000	5133	tags=44%, list=22%, signal=57%
REACTOME_GLYCEROPHOSPHOLIPID_CATABOLISM	7	-0.66	-1.36	0.120	0.407	1000	973	tags=43%, list=4%, signal=45%
REACTOME_NR1H2_AND_NR1H3_MEDIATED_SIGNALING	40	-0.42	-1.36	0.056	0.407	1000	6086	tags=55%, list=26%, signal=75%
REACTOME_BRANCHED_CHAIN_AMINO_ACID_CATABOLISM	21	-0.49	-1.36	0.112	0.407	1000	5647	tags=52%, list=25%, signal=69%
WP_GLYCOLYSIS_AND_GLUCONEOGENESIS	36	-0.44	-1.35	0.062	0.407	1000	3696	tags=33%, list=16%, signal=40%
REACTOME_RELEASE_OF_APOPTOTIC_FACTORS_FROM_THE_MITOCHONDRIA	7	-0.65	-1.35	0.145	0.407	1000	726	tags=29%, list=3%, signal=29%
REACTOME_DEVELOPMENTAL_BIOLOGY	850	-0.29	-1.35	0.000	0.407	1000	3368	tags=21%, list=15%, signal=24%
REACTOME_THROMBOXANE_SIGNALLING_THROUGH_TP_RECEPTOR	19	-0.50	-1.36	0.108	0.408	1000	3077	tags=37%, list=13%, signal=42%
REACTOME_PRE_NOTCH_EXPRESSION_AND_PROCESSING	86	-0.37	-1.35	0.052	0.408	1000	4503	tags=36%, list=20%, signal=45%
REACTOME_N_GLYCAN_TRIMMING_IN_THE_ER_AND_CALNEXIN_CALRETICULIN_CYCLE	35	-0.45	-1.36	0.073	0.409	1000	6191	tags=60%, list=27%, signal=82%
REACTOME_TRANSMISSION_ACROSS_CHEMICAL_SYNAPSES	194	-0.33	-1.36	0.003	0.410	1000	2939	tags=22%, list=13%, signal=25%
REACTOME_LECTIN_PATHWAY_OF_COMPLEMENT_ACTIVATION	3	-0.83	-1.36	0.111	0.410	1000	1025	tags=33%, list=4%, signal=35%
REACTOME_NEURONAL_SYSTEM	299	-0.31	-1.36	0.003	0.410	1000	2939	tags=20%, list=13%, signal=23%
PID_ER_NONGENOMIC_PATHWAY	38	-0.42	-1.35	0.088	0.410	1000	3298	tags=32%, list=14%, signal=37%
KEGG_INOSITOL_PHOSPHATE_METABOLISM	52	-0.41	-1.35	0.044	0.410	1000	5955	tags=50%, list=26%, signal=67%
REACTOME_IRE1ALPHA_ACTIVATES_CHAPERONES	47	-0.41	-1.35	0.063	0.411	1000	5348	tags=40%, list=23%, signal=53%
HALLMARK_INTERFERON_GAMMA_RESPONSE	178	-0.25	-1.03	0.370	0.412	0.999	3299	tags=22%, list=14%, signal=26%
REACTOME_CATION_COUPLED_CHLORIDE_COTRANSPORTERS	6	-0.70	-1.35	0.115	0.412	1000	2704	tags=67%, list=12%, signal=76%
REACTOME_NETRIN_1_SIGNALING	42	-0.42	-1.35	0.067	0.412	1000	3187	tags=26%, list=14%, signal=30%
KEGG_RIBOFLAVIN_METABOLISM	13	-0.54	-1.35	0.119	0.412	1000	1947	tags=31%, list=8%, signal=34%
WP_NEURAL_CREST_CELL_MIGRATION_DURING_DEVELOPMENT	38	-0.43	-1.35	0.077	0.413	1000	3428	tags=26%, list=15%, signal=31%
REACTOME_SHC_MEDIATED_CASCADE_FGFR4	11	-0.59	-1.35	0.134	0.414	1000	5133	tags=45%, list=22%, signal=58%
WP_OVARIAN_INFERTILITY_GENES	25	-0.47	-1.34	0.124	0.414	1000	2923	tags=32%, list=13%, signal=37%
REACTOME_CYTOSOLIC_SULFONATION_OF_SMALL_MOLECULES	15	0.51	1.27	0.171	0.414	1000	1556	tags=20%, list=7%, signal=21%
REACTOME_ASSEMBLY_OF_THE_HIV_VIRION	16	-0.53	-1.35	0.101	0.415	1000	4292	tags=63%, list=19%, signal=77%
WP_NUCLEAR_RECEPTORS_METAPATHWAY	235	-0.32	-1.34	0.011	0.415	1000	2990	tags=26%, list=13%, signal=30%
REACTOME_INTERLEUKIN_RECEPTOR_SHC_SIGNALING	24	-0.48	-1.34	0.112	0.415	1000	5072	tags=50%, list=22%, signal=64%
REACTOME_REPRODUCTION	103	0.35	1.27	0.081	0.415	1000	3313	tags=22%, list=14%, signal=26%
WP_4HYDROXYTAMOXIFEN_DEXAMETHASONE_AND_RETINOIC_ACIDS_REGULATION_OF_P27_EXPRESSION	18	0.49	1.27	0.162	0.415	1000	6679	tags=44%, list=29%, signal=63%
NABA_CORE_MATRISOME	209	0.32	1.27	0.049	0.416	1000	2460	tags=20%, list=11%, signal=22%
REACTOME_SYNTHESIS_OF_LEUKOTRIENES_LT_AND_EOXINS_EX	13	-0.55	-1.33	0.148	0.417	1000	3384	tags=54%, list=15%, signal=63%
REACTOME_INTERLEUKIN_17_SIGNALING	66	-0.38	-1.33	0.063	0.417	1000	5408	tags=42%, list=23%, signal=55%
REACTOME_ABACAVIR_TRANSMEMBRANE_TRANSPORT	3	0.81	1.27	0.155	0.417	1000	2063	tags=67%, list=9%, signal=73%
WP_REGULATION_OF_MICROTUBULE_CYTOSKELETON	44	0.41	1.27	0.147	0.417	1000	1579	tags=14%, list=7%, signal=15%
WP_LNCRNA_INVOLVEMENT_IN_CANONICAL_WNT_SIGNALING_AND_COLORECTAL_CANCER	81	0.37	1.27	0.089	0.417	1000	3594	tags=28%, list=16%, signal=34%
REACTOME_MEMBRANE_TRAFFICKING	570	-0.30	-1.34	0.003	0.418	1000	5063	tags=36%, list=22%, signal=45%
REACTOME_DEFECTIVE_F9_ACTIVATION	3	-0.82	-1.34	0.108	0.418	1000	804	tags=33%, list=3%, signal=35%
REACTOME_SYNTHESIS_OF_GDP_MANNOSE	5	-0.71	-1.34	0.159	0.418	1000	3030	tags=60%, list=13%, signal=69%
WP_MITOCHONDRIAL_LCFATTY_ACID_BETAOXIDATION	17	-0.52	-1.33	0.128	0.418	1000	4072	tags=53%, list=18%, signal=64%
NABA_MATRISOME	663	-0.29	-1.33	0.000	0.418	1000	2799	tags=21%, list=12%, signal=23%
REACTOME_ACTIVATED_PKN1_STIMULATES_TRANSCRIPTION_OF_AR_ANDROGEN_RECEPTOR_REGULATED_GENES_KLK2_AND_KLK3	44	-0.41	-1.33	0.084	0.418	1000	4482	tags=36%, list=19%, signal=45%
REACTOME_CREB1_PHOSPHORYLATION_THROUGH_THE_ACTIVATION_OF_ADENYLATE_CYCLASE	10	-0.59	-1.33	0.142	0.418	1000	997	tags=20%, list=4%, signal=21%
WP_NEURAL_CREST_DIFFERENTIATION	82	-0.36	-1.33	0.043	0.418	1000	3288	tags=29%, list=14%, signal=34%
WP_EBOLA_VIRUS_PATHWAY_ON_HOST	98	-0.35	-1.33	0.045	0.418	1000	4403	tags=31%, list=19%, signal=38%
REACTOME_RNA_POLYMERASE_III_TRANSCRIPTION_INITIATION_FROM_TYPE_1_PROMOTER	28	0.45	1.27	0.149	0.418	1000	6132	tags=46%, list=27%, signal=63%
REACTOME_COLLAGEN_FORMATION	78	-0.37	-1.34	0.047	0.419	1000	2799	tags=26%, list=12%, signal=29%
PID_HNF3A_PATHWAY	32	-0.44	-1.34	0.083	0.419	1000	3289	tags=31%, list=14%, signal=36%
REACTOME_DOWNREGULATION_OF_ERBB2_ERBB3_SIGNALING	13	-0.54	-1.33	0.136	0.419	1000	3078	tags=46%, list=13%, signal=53%
WP_TRIACYLGLYCERIDE_SYNTHESIS	21	-0.48	-1.33	0.107	0.419	1000	2408	tags=43%, list=10%, signal=48%
KEGG_VEGF_SIGNALING_PATHWAY	67	-0.38	-1.33	0.057	0.419	1000	5162	tags=45%, list=22%, signal=58%
PID_INTEGRIN1_PATHWAY	62	-0.38	-1.33	0.051	0.419	1000	2756	tags=35%, list=12%, signal=40%
REACTOME_PHASE_2_PLATEAU_PHASE	9	-0.60	-1.33	0.135	0.419	1000	2342	tags=67%, list=10%, signal=74%
REACTOME_EPHA_MEDIATED_GROWTH_CONE_COLLAPSE	27	-0.45	-1.33	0.087	0.419	1000	3227	tags=41%, list=14%, signal=47%
REACTOME_ROLE_OF_PHOSPHOLIPIDS_IN_PHAGOCYTOSIS	21	-0.48	-1.33	0.127	0.419	1000	4915	tags=38%, list=21%, signal=48%
KEGG_PHENYLALANINE_METABOLISM	15	-0.52	-1.33	0.124	0.419	1000	1296	tags=40%, list=6%, signal=42%
REACTOME_NA_CL_DEPENDENT_NEUROTRANSMITTER_TRANSPORTERS	9	0.60	1.27	0.179	0.419	1000	423	tags=22%, list=2%, signal=23%
REACTOME_DIGESTION	8	0.61	1.27	0.184	0.419	1000	8	tags=13%, list=0%, signal=13%
WP_NEURAL_CREST_CELL_MIGRATION_IN_CANCER	41	-0.43	-1.34	0.074	0.420	1000	3428	tags=29%, list=15%, signal=34%
WP_CANNABINOID_RECEPTOR_SIGNALING	22	-0.47	-1.34	0.090	0.420	1000	3189	tags=32%, list=14%, signal=37%
REACTOME_N_GLYCAN_ANTENNAE_ELONGATION_IN_THE_MEDIAL_TRANS_GOLGI	23	-0.48	-1.34	0.106	0.420	1000	293	tags=22%, list=1%, signal=22%
REACTOME_FATTY_ACID_METABOLISM	142	-0.34	-1.34	0.019	0.420	1000	3549	tags=32%, list=15%, signal=38%
PID_S1P_S1P1_PATHWAY	21	-0.48	-1.34	0.097	0.420	1000	1786	tags=38%, list=8%, signal=41%
REACTOME_FGFR1_MUTANT_RECEPTOR_ACTIVATION	26	-0.46	-1.34	0.093	0.420	1000	4792	tags=38%, list=21%, signal=49%
REACTOME_SULFUR_AMINO_ACID_METABOLISM	26	-0.47	-1.34	0.102	0.420	1000	3210	tags=38%, list=14%, signal=45%
SA_B_CELL_RECEPTOR_COMPLEXES	24	-0.46	-1.33	0.095	0.420	1000	4154	tags=29%, list=18%, signal=36%
KEGG_GLYCOSPHINGOLIPID_BIOSYNTHESIS_LACTO_AND_NEOLACTO_SERIES	19	-0.50	-1.33	0.128	0.420	1000	558	tags=21%, list=2%, signal=22%
BIOCARTA_CSK_PATHWAY	14	-0.54	-1.34	0.127	0.421	1000	1559	tags=21%, list=7%, signal=23%
SA_FAS_SIGNALING	8	0.60	1.26	0.191	0.421	1000	1726	tags=25%, list=7%, signal=27%
WP_MATRIX_METALLOPROTEINASES	18	0.49	1.26	0.183	0.422	1000	5372	tags=56%, list=23%, signal=72%
REACTOME_TRANSCRIPTIONAL_REGULATION_BY_SMALL_RNAS	83	0.36	1.26	0.092	0.422	1000	5420	tags=36%, list=24%, signal=47%
REACTOME_TRANSCRIPTION_OF_THE_HIV_GENOME	64	0.38	1.26	0.117	0.422	1000	8120	tags=53%, list=35%, signal=82%
WP_THE_INFLUENCE_OF_LAMINOPATHIES_ON_WNT_SIGNALING	33	0.43	1.26	0.141	0.422	1000	5355	tags=45%, list=23%, signal=59%
REACTOME_SCF_SKP2_MEDIATED_DEGRADATION_OF_P27_P21	59	0.38	1.26	0.125	0.422	1000	3539	tags=20%, list=15%, signal=24%
WP_COMPUTATIONAL_MODEL_OF_AEROBIC_GLYCOLYSIS	11	-0.56	-1.32	0.142	0.423	1000	5620	tags=64%, list=24%, signal=84%
WP_NANOPARTICLE_TRIGGERED_AUTOPHAGIC_CELL_DEATH	22	-0.48	-1.32	0.109	0.424	1000	5840	tags=68%, list=25%, signal=91%
WP_NANOPARTICLE_TRIGGERED_REGULATED_NECROSIS	11	0.55	1.26	0.178	0.424	1000	2796	tags=27%, list=12%, signal=31%
REACTOME_GAMMA_CARBOXYLATION_HYPUSINE_FORMATION_AND_ARYLSULFATASE_ACTIVATION	36	0.42	1.26	0.137	0.424	1000	1644	tags=25%, list=7%, signal=27%
REACTOME_RHOBTB1_GTPASE_CYCLE	23	-0.47	-1.32	0.120	0.425	1000	4858	tags=43%, list=21%, signal=55%
BIOCARTA_FEEDER_PATHWAY	8	-0.63	-1.32	0.147	0.425	1000	5620	tags=63%, list=24%, signal=83%
REACTOME_LEUKOTRIENE_RECEPTORS	4	-0.75	-1.32	0.158	0.425	1000	2815	tags=50%, list=12%, signal=57%
REACTOME_RMTS_METHYLATE_HISTONE_ARGININES	61	0.38	1.26	0.115	0.425	1000	3196	tags=26%, list=14%, signal=30%
REACTOME_SIGNALING_BY_RNF43_MUTANTS	7	0.62	1.26	0.219	0.425	1000	1797	tags=43%, list=8%, signal=46%
REACTOME_DEFENSINS	6	0.64	1.26	0.204	0.425	1000	4948	tags=50%, list=21%, signal=64%
REACTOME_ACYL_CHAIN_REMODELLING_OF_PS	16	-0.50	-1.32	0.152	0.426	1000	4161	tags=44%, list=18%, signal=53%
REACTOME_FRUCTOSE_CATABOLISM	4	-0.75	-1.32	0.163	0.426	1000	5713	tags=100%, list=25%, signal=133%
WP_AMINO_ACID_METABOLISM	74	-0.37	-1.32	0.060	0.426	1000	1714	tags=23%, list=7%, signal=25%
REACTOME_ERKS_ARE_INACTIVATED	13	-0.54	-1.32	0.144	0.426	1000	5755	tags=54%, list=25%, signal=72%
REACTOME_SIGNALING_BY_RECEPTOR_TYROSINE_KINASES	459	-0.29	-1.31	0.000	0.426	1000	3301	tags=24%, list=14%, signal=28%
REACTOME_DISEASES_OF_CARBOHYDRATE_METABOLISM	28	-0.44	-1.31	0.105	0.426	1000	3902	tags=43%, list=17%, signal=52%
REACTOME_LEISHMANIA_INFECTION	180	-0.32	-1.31	0.021	0.426	1000	2057	tags=17%, list=9%, signal=18%
PID_ANTHRAX_PATHWAY	16	0.50	1.26	0.195	0.426	1000	957	tags=25%, list=4%, signal=26%
REACTOME_INTEGRIN_SIGNALING	26	-0.45	-1.32	0.122	0.427	1000	4154	tags=35%, list=18%, signal=42%
BIOCARTA_CB1R_PATHWAY	6	-0.67	-1.32	0.174	0.427	1000	758	tags=33%, list=3%, signal=34%
REACTOME_MAPK_TARGETS_NUCLEAR_EVENTS_MEDIATED_BY_MAP_KINASES	30	-0.43	-1.32	0.101	0.427	1000	4635	tags=40%, list=20%, signal=50%
WP_MAPK_SIGNALING_PATHWAY	208	-0.32	-1.32	0.006	0.427	1000	3923	tags=32%, list=17%, signal=38%
REACTOME_NEF_MEDIATED_CD8_DOWN_REGULATION	6	-0.68	-1.32	0.144	0.427	1000	1340	tags=33%, list=6%, signal=35%
REACTOME_RUNX1_REGULATES_TRANSCRIPTION_OF_GENES_INVOLVED_IN_BCR_SIGNALING	5	-0.69	-1.32	0.163	0.427	1000	1839	tags=40%, list=8%, signal=43%
REACTOME_G_ALPHA_Q_SIGNALLING_EVENTS	151	-0.33	-1.32	0.032	0.427	1000	3379	tags=22%, list=15%, signal=25%
WP_LIPID_METABOLISM_PATHWAY	28	-0.44	-1.32	0.103	0.427	1000	3952	tags=36%, list=17%, signal=43%
WP_PHYTOCHEMICAL_ACTIVITY_ON_NRF2_TRANSCRIPTIONAL_ACTIVATION	15	-0.52	-1.31	0.146	0.427	1000	2492	tags=33%, list=11%, signal=37%
REACTOME_G_ALPHA_Z_SIGNALLING_EVENTS	41	-0.41	-1.31	0.098	0.427	1000	3379	tags=34%, list=15%, signal=40%
REACTOME_LOSS_OF_FUNCTION_OF_MECP2_IN_RETT_SYNDROME	12	-0.54	-1.31	0.167	0.427	1000	5928	tags=58%, list=26%, signal=79%
REACTOME_NEGATIVE_REGULATION_OF_FGFR3_SIGNALING	22	-0.48	-1.31	0.131	0.427	1000	2984	tags=32%, list=13%, signal=37%
SA_G1_AND_S_PHASES	13	0.54	1.26	0.196	0.427	1000	2937	tags=38%, list=13%, signal=44%
REACTOME_EXTRA_NUCLEAR_ESTROGEN_SIGNALING	66	-0.38	-1.32	0.057	0.428	1000	3692	tags=32%, list=16%, signal=38%
REACTOME_REGULATION_OF_TLR_BY_ENDOGENOUS_LIGAND	16	-0.51	-1.31	0.135	0.428	1000	1645	tags=38%, list=7%, signal=40%
WP_VEGFAVEGFR2_SIGNALING_PATHWAY	408	-0.29	-1.31	0.003	0.429	1000	4209	tags=28%, list=18%, signal=34%
REACTOME_WNT5A_DEPENDENT_INTERNALIZATION_OF_FZD2_FZD5_AND_ROR2	13	-0.54	-1.31	0.165	0.429	1000	1543	tags=38%, list=7%, signal=41%
REACTOME_CROSS_PRESENTATION_OF_SOLUBLE_EXOGENOUS_ANTIGENS_ENDOSOMES	45	-0.39	-1.31	0.078	0.429	1000	6722	tags=51%, list=29%, signal=72%
REACTOME_FRS_MEDIATED_FGFR4_SIGNALING	12	-0.54	-1.31	0.129	0.430	1000	1158	tags=17%, list=5%, signal=18%
KEGG_VALINE_LEUCINE_AND_ISOLEUCINE_DEGRADATION	42	-0.41	-1.31	0.086	0.430	1000	3987	tags=36%, list=17%, signal=43%
REACTOME_O_LINKED_GLYCOSYLATION_OF_MUCINS	47	-0.40	-1.31	0.081	0.430	1000	1929	tags=26%, list=8%, signal=28%
REACTOME_SHC1_EVENTS_IN_ERBB4_SIGNALING	12	-0.54	-1.31	0.140	0.430	1000	5487	tags=58%, list=24%, signal=77%
REACTOME_THE_RETINOID_CYCLE_IN_CONES_DAYLIGHT_VISION	5	-0.70	-1.31	0.176	0.430	1000	1957	tags=40%, list=8%, signal=44%
KEGG_PENTOSE_PHOSPHATE_PATHWAY	19	-0.49	-1.31	0.146	0.430	1000	3606	tags=47%, list=16%, signal=56%
KEGG_HEDGEHOG_SIGNALING_PATHWAY	42	-0.41	-1.31	0.094	0.430	1000	4063	tags=38%, list=18%, signal=46%
WP_ERBB_SIGNALING_PATHWAY	85	-0.35	-1.30	0.064	0.430	1000	6038	tags=45%, list=26%, signal=60%
REACTOME_HCMV_EARLY_EVENTS	106	0.35	1.26	0.076	0.430	1000	5420	tags=36%, list=24%, signal=47%
WP_MECP2_AND_ASSOCIATED_RETT_SYNDROME	61	0.37	1.25	0.122	0.430	1000	2247	tags=23%, list=10%, signal=25%
WP_TGFBETA_RECEPTOR_SIGNALLING_IN_SKELETAL_DYSPLASIAS	53	0.39	1.25	0.123	0.430	1000	2082	tags=23%, list=9%, signal=25%
REACTOME_PURINERGIC_SIGNALING_IN_LEISHMANIASIS_INFECTION	23	-0.46	-1.31	0.133	0.431	1000	1563	tags=26%, list=7%, signal=28%
REACTOME_ERK_MAPK_TARGETS	22	-0.47	-1.30	0.135	0.431	1000	4635	tags=45%, list=20%, signal=57%
REACTOME_GLYCOLYSIS	61	0.38	1.25	0.115	0.431	1000	6242	tags=52%, list=27%, signal=72%
WP_PURINE_METABOLISM_AND_RELATED_DISORDERS	18	0.49	1.25	0.178	0.431	1000	3125	tags=44%, list=14%, signal=51%
REACTOME_G_PROTEIN_BETA_GAMMA_SIGNALLING	26	-0.45	-1.30	0.114	0.432	1000	3692	tags=42%, list=16%, signal=50%
REACTOME_CLASS_B_2_SECRETIN_FAMILY_RECEPTORS	59	-0.38	-1.30	0.082	0.433	1000	3349	tags=31%, list=15%, signal=36%
WP_NUCLEAR_RECEPTORS_IN_LIPID_METABOLISM_AND_TOXICITY	20	-0.47	-1.30	0.135	0.433	1000	3168	tags=35%, list=14%, signal=41%
WP_FGFR3_SIGNALLING_IN_CHONDROCYTE_PROLIFERATION_AND_TERMINAL_DIFFERENTIATION	25	-0.44	-1.30	0.141	0.433	1000	3240	tags=32%, list=14%, signal=37%
WP_CANONICAL_AND_NONCANONICAL_NOTCH_SIGNALING	24	-0.46	-1.30	0.119	0.433	1000	2895	tags=29%, list=13%, signal=33%
REACTOME_CELL_JUNCTION_ORGANIZATION	82	-0.36	-1.30	0.066	0.433	1000	3288	tags=27%, list=14%, signal=31%
WP_SEROTONIN_TRANSPORTER_ACTIVITY	10	-0.57	-1.30	0.152	0.435	1000	4939	tags=60%, list=21%, signal=76%
REACTOME_BLOOD_GROUP_SYSTEMS_BIOSYNTHESIS	14	0.52	1.25	0.194	0.435	1000	4584	tags=57%, list=20%, signal=71%
REACTOME_ROLE_OF_ABL_IN_ROBO_SLIT_SIGNALING	8	-0.61	-1.30	0.180	0.436	1000	3541	tags=50%, list=15%, signal=59%
PID_INTEGRIN2_PATHWAY	23	-0.45	-1.30	0.120	0.436	1000	3048	tags=39%, list=13%, signal=45%
REACTOME_ACTIVATION_OF_KAINATE_RECEPTORS_UPON_GLUTAMATE_BINDING	23	-0.46	-1.30	0.156	0.437	1000	3077	tags=35%, list=13%, signal=40%
PID_INSULIN_PATHWAY	43	-0.40	-1.30	0.108	0.437	1000	3692	tags=30%, list=16%, signal=36%
REACTOME_CARNITINE_METABOLISM	13	0.53	1.25	0.199	0.437	1000	3054	tags=38%, list=13%, signal=44%
KEGG_PENTOSE_AND_GLUCURONATE_INTERCONVERSIONS	8	0.60	1.25	0.197	0.437	1000	8432	tags=75%, list=37%, signal=118%
PID_SYNDECAN_3_PATHWAY	14	-0.52	-1.30	0.159	0.438	1000	1982	tags=29%, list=9%, signal=31%
REACTOME_RHOA_GTPASE_CYCLE	143	0.33	1.25	0.085	0.438	1000	1936	tags=20%, list=8%, signal=22%
REACTOME_ASSEMBLY_OF_COLLAGEN_FIBRILS_AND_OTHER_MULTIMERIC_STRUCTURES	52	-0.39	-1.29	0.097	0.439	1000	4139	tags=37%, list=18%, signal=44%
REACTOME_RND1_GTPASE_CYCLE	41	-0.40	-1.29	0.110	0.440	1000	3193	tags=32%, list=14%, signal=37%
REACTOME_OVARIAN_TUMOR_DOMAIN_PROTEASES	36	-0.41	-1.29	0.092	0.440	1000	2796	tags=33%, list=12%, signal=38%
PID_FRA_PATHWAY	34	-0.42	-1.29	0.115	0.440	1000	2844	tags=32%, list=12%, signal=37%
REACTOME_ER_QUALITY_CONTROL_COMPARTMENT_ERQC	21	-0.46	-1.29	0.148	0.440	1000	3678	tags=43%, list=16%, signal=51%
REACTOME_PLASMA_LIPOPROTEIN_ASSEMBLY_REMODELING_AND_CLEARANCE	55	-0.37	-1.29	0.092	0.440	1000	2398	tags=29%, list=10%, signal=32%
REACTOME_NEUROTOXICITY_OF_CLOSTRIDIUM_TOXINS	7	-0.61	-1.29	0.205	0.440	1000	2891	tags=43%, list=13%, signal=49%
PID_TGFBR_PATHWAY	54	0.38	1.25	0.149	0.440	1000	1930	tags=19%, list=8%, signal=20%
REACTOME_RAS_ACTIVATION_UPON_CA2_INFLUX_THROUGH_NMDA_RECEPTOR	17	-0.49	-1.29	0.144	0.441	1000	2633	tags=24%, list=11%, signal=27%
REACTOME_RHOBTB_GTPASE_CYCLE	35	-0.41	-1.29	0.111	0.441	1000	4858	tags=40%, list=21%, signal=51%
REACTOME_DETOXIFICATION_OF_REACTIVE_OXYGEN_SPECIES	33	-0.41	-1.29	0.114	0.441	1000	2975	tags=21%, list=13%, signal=24%
REACTOME_INTERLEUKIN_2_FAMILY_SIGNALING	39	-0.41	-1.29	0.107	0.441	1000	5072	tags=44%, list=22%, signal=56%
WP_AUTOPHAGY	30	-0.43	-1.29	0.156	0.441	1000	4077	tags=43%, list=18%, signal=53%
PID_AJDISS_2PATHWAY	44	-0.40	-1.29	0.101	0.441	1000	1829	tags=23%, list=8%, signal=25%
REACTOME_FERTILIZATION	12	-0.54	-1.29	0.162	0.441	1000	3089	tags=25%, list=13%, signal=29%
WP_OMEGA9_FA_SYNTHESIS	11	0.55	1.25	0.201	0.441	1000	3601	tags=55%, list=16%, signal=65%
WP_IMATINIB_AND_CHRONIC_MYELOID_LEUKEMIA	19	0.48	1.25	0.184	0.441	1000	3999	tags=58%, list=17%, signal=70%
KEGG_AMINO_SUGAR_AND_NUCLEOTIDE_SUGAR_METABOLISM	39	-0.41	-1.29	0.112	0.442	1000	4308	tags=49%, list=19%, signal=60%
REACTOME_DISEASES_ASSOCIATED_WITH_GLYCOSYLATION_PRECURSOR_BIOSYNTHESIS	18	-0.48	-1.29	0.151	0.442	1000	4616	tags=50%, list=20%, signal=62%
WP_16P112_DISTAL_DELETION_SYNDROME	18	-0.48	-1.29	0.174	0.442	1000	4245	tags=56%, list=18%, signal=68%
BIOCARTA_AMI_PATHWAY	17	-0.50	-1.29	0.139	0.442	1000	3440	tags=29%, list=15%, signal=35%
REACTOME_RRNA_PROCESSING_IN_THE_MITOCHONDRION	12	0.54	1.24	0.210	0.442	1000	2569	tags=25%, list=11%, signal=28%
WP_INSULIN_SIGNALING	149	-0.32	-1.29	0.039	0.443	1000	3962	tags=30%, list=17%, signal=36%
NABA_SECRETED_FACTORS	198	-0.32	-1.29	0.008	0.443	1000	1868	tags=19%, list=8%, signal=21%
PID_IL8_CXCR2_PATHWAY	32	-0.42	-1.28	0.107	0.443	1000	3741	tags=38%, list=16%, signal=45%
REACTOME_HYALURONAN_BIOSYNTHESIS_AND_EXPORT	4	-0.71	-1.28	0.212	0.443	1000	1120	tags=50%, list=5%, signal=53%
REACTOME_NR1H2_NR1H3_REGULATE_GENE_EXPRESSION_LINKED_TO_TRIGLYCERIDE_LIPOLYSIS_IN_ADIPOSE	5	-0.67	-1.27	0.236	0.443	1000	7565	tags=100%, list=33%, signal=149%
WP_TRANSSULFURATION_PATHWAY	10	-0.56	-1.27	0.198	0.443	1000	1395	tags=50%, list=6%, signal=53%
WP_SARSCOV2_AND_ANGIOTENSINCONVERTING_ENZYME_2_RECEPTOR_MOLECULAR_MECHANISMS	4	-0.73	-1.27	0.192	0.443	1000	768	tags=50%, list=3%, signal=52%
PID_HDAC_CLASSIII_PATHWAY	23	0.45	1.24	0.169	0.443	1000	4011	tags=39%, list=17%, signal=47%
REACTOME_HOST_INTERACTIONS_OF_HIV_FACTORS	123	0.34	1.24	0.080	0.443	1000	4196	tags=28%, list=18%, signal=34%
REACTOME_PRESYNAPTIC_FUNCTION_OF_KAINATE_RECEPTORS	16	-0.50	-1.29	0.136	0.444	1000	3077	tags=44%, list=13%, signal=50%
WP_PPAR_SIGNALING_PATHWAY	51	-0.38	-1.28	0.097	0.444	1000	3239	tags=31%, list=14%, signal=36%
REACTOME_INTERLEUKIN_6_FAMILY_SIGNALING	21	-0.47	-1.28	0.147	0.444	1000	4361	tags=33%, list=19%, signal=41%
REACTOME_COPI_INDEPENDENT_GOLGI_TO_ER_RETROGRADE_TRAFFIC	43	-0.39	-1.27	0.112	0.444	1000	3963	tags=35%, list=17%, signal=42%
REACTOME_COPI_MEDIATED_ANTEROGRADE_TRANSPORT	89	-0.35	-1.27	0.065	0.444	1000	4358	tags=31%, list=19%, signal=39%
REACTOME_SYNTHESIS_OF_12_EICOSATETRAENOIC_ACID_DERIVATIVES	6	-0.65	-1.28	0.201	0.445	1000	3527	tags=50%, list=15%, signal=59%
REACTOME_SIGNALING_BY_MRAS_COMPLEX_MUTANTS	8	-0.59	-1.28	0.190	0.445	1000	2913	tags=50%, list=13%, signal=57%
WP_HIPPOMERLIN_SIGNALING_DYSREGULATION	110	-0.33	-1.28	0.057	0.445	1000	3288	tags=27%, list=14%, signal=32%
REACTOME_NEGATIVE_REGULATION_OF_THE_PI3K_AKT_NETWORK	93	-0.34	-1.27	0.061	0.445	1000	4915	tags=40%, list=21%, signal=50%
BIOCARTA_NUCLEARRS_PATHWAY	20	-0.47	-1.27	0.161	0.445	1000	3168	tags=35%, list=14%, signal=41%
BIOCARTA_BOTULIN_PATHWAY	3	-0.77	-1.27	0.180	0.445	1000	2891	tags=67%, list=13%, signal=76%
WP_OXIDATION_BY_CYTOCHROME_P450	24	-0.45	-1.27	0.155	0.445	1000	3507	tags=29%, list=15%, signal=34%
REACTOME_EICOSANOIDS	3	-0.77	-1.27	0.176	0.445	1000	5298	tags=100%, list=23%, signal=130%
REACTOME_REMOVAL_OF_AMINOTERMINAL_PROPEPTIDES_FROM_GAMMA_CARBOXYLATED_PROTEINS	9	-0.57	-1.27	0.181	0.445	1000	1111	tags=22%, list=5%, signal=23%
REACTOME_ENDOSOMAL_SORTING_COMPLEX_REQUIRED_FOR_TRANSPORT_ESCRT	30	-0.42	-1.27	0.124	0.445	1000	5552	tags=47%, list=24%, signal=61%
REACTOME_PEPTIDE_LIGAND_BINDING_RECEPTORS	102	0.35	1.24	0.106	0.445	1000	3187	tags=19%, list=14%, signal=22%
PID_IL8_CXCR1_PATHWAY	26	-0.45	-1.28	0.138	0.446	1000	3692	tags=35%, list=16%, signal=41%
KEGG_SNARE_INTERACTIONS_IN_VESICULAR_TRANSPORT	32	-0.42	-1.28	0.119	0.446	1000	4236	tags=34%, list=18%, signal=42%
REACTOME_CELL_CELL_COMMUNICATION	111	-0.33	-1.28	0.070	0.446	1000	3288	tags=24%, list=14%, signal=28%
REACTOME_VESICLE_MEDIATED_TRANSPORT	602	-0.28	-1.28	0.000	0.446	1000	4638	tags=32%, list=20%, signal=39%
KEGG_GLUTATHIONE_METABOLISM	44	-0.40	-1.28	0.104	0.446	1000	3305	tags=41%, list=14%, signal=48%
REACTOME_MAPK1_ERK2_ACTIVATION	8	-0.62	-1.28	0.206	0.446	1000	4361	tags=50%, list=19%, signal=62%
REACTOME_SIGNALING_BY_NOTCH1_T_7_9_NOTCH1_M1580_K2555_TRANSLOCATION_MUTANT	7	-0.61	-1.27	0.203	0.446	1000	2895	tags=43%, list=13%, signal=49%
REACTOME_MRNA_DECAY_BY_5_TO_3_EXORIBONUCLEASE	15	0.52	1.24	0.188	0.446	1000	5323	tags=53%, list=23%, signal=69%
WP_PATHWAYS_REGULATING_HIPPO_SIGNALING	89	-0.35	-1.28	0.074	0.447	1000	2992	tags=24%, list=13%, signal=27%
WP_CANONICAL_AND_NONCANONICAL_TGFB_SIGNALING	16	-0.50	-1.28	0.157	0.447	1000	3891	tags=50%, list=17%, signal=60%
WP_SRF_AND_MIRS_IN_SMOOTH_MUSCLE_DIFFERENTIATION_AND_PROLIFERATION	9	-0.58	-1.28	0.181	0.447	1000	4908	tags=56%, list=21%, signal=71%
SA_TRKA_RECEPTOR	16	-0.50	-1.28	0.181	0.447	1000	4154	tags=31%, list=18%, signal=38%
SIG_PIP3_SIGNALING_IN_CARDIAC_MYOCTES	65	-0.37	-1.28	0.092	0.447	1000	4697	tags=34%, list=20%, signal=42%
REACTOME_VEGF_LIGAND_RECEPTOR_INTERACTIONS	8	-0.61	-1.28	0.195	0.447	1000	1786	tags=63%, list=8%, signal=68%
BIOCARTA_WNT_LRP6_PATHWAY	5	0.66	1.24	0.240	0.447	1000	3594	tags=40%, list=16%, signal=47%
WP_NEUROINFLAMMATION	12	0.53	1.24	0.201	0.447	1000	5446	tags=33%, list=24%, signal=44%
BIOCARTA_SAM68_PATHWAY	6	0.65	1.24	0.224	0.447	1000	54	tags=17%, list=0%, signal=17%
REACTOME_NRIF_SIGNALS_CELL_DEATH_FROM_THE_NUCLEUS	16	-0.49	-1.28	0.168	0.448	1000	3465	tags=50%, list=15%, signal=59%
WP_BDNFTRKB_SIGNALING	33	-0.42	-1.28	0.134	0.448	1000	3298	tags=27%, list=14%, signal=32%
WP_CALCIUM_REGULATION_IN_THE_CARDIAC_CELL	128	-0.32	-1.27	0.068	0.448	1000	3182	tags=25%, list=14%, signal=29%
WP_TFS_REGULATE_MIRNAS_RELATED_TO_CARDIAC_HYPERTROPHY	8	-0.60	-1.26	0.186	0.448	1000	693	tags=25%, list=3%, signal=26%
WP_INTRAFLAGELLAR_TRANSPORT_PROTEINS_BINDING_TO_DYNEIN	26	-0.44	-1.27	0.147	0.449	1000	4829	tags=42%, list=21%, signal=53%
REACTOME_SYNTHESIS_OF_IP3_AND_IP4_IN_THE_CYTOSOL	25	-0.44	-1.27	0.181	0.449	1000	5089	tags=44%, list=22%, signal=56%
REACTOME_L1CAM_INTERACTIONS	101	-0.34	-1.27	0.066	0.449	1000	2160	tags=19%, list=9%, signal=21%
REACTOME_DEGRADATION_OF_THE_EXTRACELLULAR_MATRIX	113	-0.33	-1.27	0.069	0.449	1000	2324	tags=25%, list=10%, signal=27%
BIOCARTA_UCALPAIN_PATHWAY	13	-0.52	-1.26	0.183	0.449	1000	4324	tags=38%, list=19%, signal=47%
REACTOME_DSCAM_INTERACTIONS	9	-0.57	-1.26	0.214	0.449	1000	3187	tags=56%, list=14%, signal=64%
WP_FGF23_SIGNALLING_IN_HYPOPHOSPHATEMIC_RICKETS_AND_RELATED_DISORDERS	14	0.52	1.24	0.190	0.449	1000	2012	tags=43%, list=9%, signal=47%
REACTOME_ION_TRANSPORT_BY_P_TYPE_ATPASES	49	-0.38	-1.27	0.099	0.450	1000	3010	tags=29%, list=13%, signal=33%
WP_PHOTODYNAMIC_THERAPYINDUCED_UNFOLDED_PROTEIN_RESPONSE	24	-0.45	-1.26	0.155	0.450	1000	3861	tags=29%, list=17%, signal=35%
WP_DUAL_HIJACK_MODEL_OF_VIF_IN_HIV_INFECTION	7	-0.63	-1.26	0.196	0.451	1000	5345	tags=57%, list=23%, signal=74%
PID_HEDGEHOG_GLI_PATHWAY	46	-0.38	-1.26	0.114	0.451	1000	3612	tags=35%, list=16%, signal=41%
REACTOME_GAMMA_CARBOXYLATION_TRANSPORT_AND_AMINO_TERMINAL_CLEAVAGE_OF_PROTEINS	10	-0.55	-1.26	0.194	0.452	1000	1111	tags=20%, list=5%, signal=21%
REACTOME_NUCLEAR_RECEPTOR_TRANSCRIPTION_PATHWAY	45	-0.38	-1.26	0.122	0.452	1000	4743	tags=42%, list=21%, signal=53%
REACTOME_CELL_SURFACE_INTERACTIONS_AT_THE_VASCULAR_WALL	101	-0.33	-1.26	0.067	0.452	1000	3767	tags=31%, list=16%, signal=37%
REACTOME_VXPX_CARGO_TARGETING_TO_CILIUM	20	-0.46	-1.26	0.161	0.452	1000	4851	tags=40%, list=21%, signal=51%
REACTOME_CONSTITUTIVE_SIGNALING_BY_OVEREXPRESSED_ERBB2	11	-0.55	-1.26	0.171	0.452	1000	5133	tags=55%, list=22%, signal=70%
REACTOME_NUCLEAR_EVENTS_KINASE_AND_TRANSCRIPTION_FACTOR_ACTIVATION	58	-0.37	-1.26	0.114	0.452	1000	4635	tags=34%, list=20%, signal=43%
WP_COMPLEMENT_ACTIVATION	15	-0.50	-1.26	0.182	0.452	1000	1305	tags=27%, list=6%, signal=28%
BIOCARTA_MITOCHONDRIA_PATHWAY	19	0.47	1.24	0.189	0.452	1000	3660	tags=37%, list=16%, signal=44%
WP_MIRNA_BIOGENESIS	6	0.62	1.24	0.219	0.452	1000	6754	tags=67%, list=29%, signal=94%
WP_EXTRACELLULAR_VESICLES_IN_THE_CROSSTALK_OF_CARDIAC_CELLS	17	0.49	1.23	0.200	0.452	1000	1278	tags=24%, list=6%, signal=25%
BIOCARTA_EFP_PATHWAY	15	0.50	1.23	0.203	0.452	1000	2937	tags=40%, list=13%, signal=46%
REACTOME_INTERLEUKIN_9_SIGNALING	8	-0.59	-1.26	0.214	0.453	1000	4792	tags=63%, list=21%, signal=79%
REACTOME_TIGHT_JUNCTION_INTERACTIONS	23	-0.45	-1.26	0.151	0.453	1000	3048	tags=39%, list=13%, signal=45%
REACTOME_CREB1_PHOSPHORYLATION_THROUGH_NMDA_RECEPTOR_MEDIATED_ACTIVATION_OF_RAS_SIGNALING	25	-0.44	-1.26	0.151	0.453	1000	1405	tags=16%, list=6%, signal=17%
REACTOME_FATTY_ACIDS_BOUND_TO_GPR40_FFAR1_REGULATE_INSULIN_SECRETION	8	-0.57	-1.26	0.229	0.453	1000	1281	tags=13%, list=6%, signal=13%
REACTOME_RNA_POLYMERASE_III_TRANSCRIPTION_INITIATION_FROM_TYPE_3_PROMOTER	27	0.44	1.24	0.172	0.453	1000	8347	tags=67%, list=36%, signal=104%
WP_TAMOXIFEN_METABOLISM	5	0.66	1.24	0.240	0.453	1000	6993	tags=80%, list=30%, signal=115%
REACTOME_RRNA_MODIFICATION_IN_THE_MITOCHONDRION	8	0.58	1.23	0.210	0.453	1000	2569	tags=25%, list=11%, signal=28%
WP_MITOCHONDRIAL_CII_ASSEMBLY	8	0.60	1.23	0.204	0.453	1000	4257	tags=38%, list=18%, signal=46%
REACTOME_2_LTR_CIRCLE_FORMATION	7	0.61	1.23	0.226	0.453	1000	4681	tags=57%, list=20%, signal=72%
REACTOME_APOBEC3G_MEDIATED_RESISTANCE_TO_HIV_1_INFECTION	4	0.71	1.23	0.226	0.453	1000	4681	tags=75%, list=20%, signal=94%
REACTOME_SHC1_EVENTS_IN_EGFR_SIGNALING	13	-0.52	-1.25	0.193	0.454	1000	5487	tags=62%, list=24%, signal=81%
WP_SULFATION_BIOTRANSFORMATION_REACTION	6	-0.63	-1.25	0.196	0.454	1000	5147	tags=67%, list=22%, signal=86%
REACTOME_COSTIMULATION_BY_THE_CD28_FAMILY	52	-0.37	-1.25	0.139	0.454	1000	4915	tags=40%, list=21%, signal=51%
REACTOME_VEGFR2_MEDIATED_CELL_PROLIFERATION	19	-0.46	-1.25	0.148	0.454	1000	6622	tags=58%, list=29%, signal=81%
WP_ENDOMETRIAL_CANCER	60	-0.36	-1.25	0.086	0.454	1000	3342	tags=27%, list=15%, signal=31%
REACTOME_SIGNALING_BY_NOTCH3	47	0.39	1.24	0.149	0.454	1000	3776	tags=30%, list=16%, signal=36%
REACTOME_ACTIVATED_NTRK2_SIGNALS_THROUGH_PI3K	6	0.64	1.24	0.229	0.454	1000	2571	tags=50%, list=11%, signal=56%
WP_INTERLEUKIN1_INDUCED_ACTIVATION_OF_NFKAPPAB	9	-0.57	-1.26	0.214	0.455	1000	1849	tags=33%, list=8%, signal=36%
REACTOME_CA2_ACTIVATED_K_CHANNELS	8	-0.58	-1.25	0.207	0.455	1000	480	tags=25%, list=2%, signal=26%
PID_IL12_2PATHWAY	46	-0.38	-1.25	0.131	0.455	1000	3496	tags=22%, list=15%, signal=26%
WP_GLYCEROLIPIDS_AND_GLYCEROPHOSPHOLIPIDS	21	-0.46	-1.25	0.152	0.455	1000	1864	tags=24%, list=8%, signal=26%
REACTOME_ERCC6_CSB_AND_EHMT2_G9A_POSITIVELY_REGULATE_RRNA_EXPRESSION	55	-0.37	-1.25	0.094	0.455	1000	5144	tags=38%, list=22%, signal=49%
PID_ARF6_TRAFFICKING_PATHWAY	45	-0.38	-1.25	0.143	0.455	1000	5838	tags=49%, list=25%, signal=65%
REACTOME_CHREBP_ACTIVATES_METABOLIC_GENE_EXPRESSION	7	0.61	1.23	0.230	0.455	1000	3601	tags=57%, list=16%, signal=68%
NABA_ECM_GLYCOPROTEINS	145	0.33	1.23	0.100	0.455	1000	2409	tags=19%, list=10%, signal=21%
REACTOME_THE_ROLE_OF_GTSE1_IN_G2_M_PROGRESSION_AFTER_G2_CHECKPOINT	69	0.36	1.23	0.129	0.455	1000	2572	tags=17%, list=11%, signal=20%
PID_INTEGRIN_A9B1_PATHWAY	21	0.47	1.23	0.178	0.455	1000	384	tags=24%, list=2%, signal=24%
BIOCARTA_CARDIACEGF_PATHWAY	17	0.49	1.23	0.199	0.455	1000	3260	tags=29%, list=14%, signal=34%
REACTOME_WNT_LIGAND_BIOGENESIS_AND_TRAFFICKING	20	-0.46	-1.25	0.190	0.456	1000	2081	tags=25%, list=9%, signal=27%
BIOCARTA_MPR_PATHWAY	20	-0.45	-1.25	0.191	0.456	1000	1500	tags=30%, list=7%, signal=32%
KEGG_TAURINE_AND_HYPOTAURINE_METABOLISM	9	-0.56	-1.25	0.210	0.456	1000	1871	tags=44%, list=8%, signal=48%
REACTOME_NEGATIVE_REGULATION_OF_FGFR4_SIGNALING	22	-0.46	-1.25	0.183	0.456	1000	2796	tags=27%, list=12%, signal=31%
REACTOME_RHOD_GTPASE_CYCLE	49	0.38	1.23	0.173	0.456	1000	1444	tags=18%, list=6%, signal=20%
REACTOME_ACETYLCHOLINE_INHIBITS_CONTRACTION_OF_OUTER_HAIR_CELLS	3	-0.77	-1.25	0.212	0.457	1000	16	tags=33%, list=0%, signal=33%
PID_NFKAPPAB_ATYPICAL_PATHWAY	16	0.50	1.23	0.210	0.457	1000	4732	tags=44%, list=21%, signal=55%
BIOCARTA_CTBP1_PATHWAY	8	0.58	1.23	0.219	0.457	1000	4530	tags=50%, list=20%, signal=62%
REACTOME_TRANS_GOLGI_NETWORK_VESICLE_BUDDING	67	-0.36	-1.25	0.129	0.458	1000	5375	tags=45%, list=23%, signal=58%
KEGG_ARRHYTHMOGENIC_RIGHT_VENTRICULAR_CARDIOMYOPATHY_ARVC	62	-0.36	-1.25	0.109	0.458	1000	4817	tags=37%, list=21%, signal=47%
BIOCARTA_NOS1_PATHWAY	17	-0.49	-1.25	0.202	0.458	1000	2242	tags=24%, list=10%, signal=26%
REACTOME_NCAM_SIGNALING_FOR_NEURITE_OUT_GROWTH	53	0.38	1.23	0.135	0.458	1000	2382	tags=23%, list=10%, signal=25%
REACTOME_MYOGENESIS	24	-0.44	-1.25	0.152	0.459	1000	4908	tags=42%, list=21%, signal=53%
KEGG_O_GLYCAN_BIOSYNTHESIS	24	-0.44	-1.25	0.175	0.459	1000	6946	tags=58%, list=30%, signal=83%
PID_ERBB4_PATHWAY	34	-0.40	-1.24	0.138	0.459	1000	1777	tags=21%, list=8%, signal=22%
REACTOME_CARGO_RECOGNITION_FOR_CLATHRIN_MEDIATED_ENDOCYTOSIS	90	-0.34	-1.24	0.087	0.459	1000	4154	tags=31%, list=18%, signal=38%
REACTOME_FATTY_ACYL_COA_BIOSYNTHESIS	28	0.43	1.23	0.184	0.459	1000	1535	tags=25%, list=7%, signal=27%
KEGG_GALACTOSE_METABOLISM	21	-0.45	-1.25	0.170	0.460	1000	3785	tags=48%, list=16%, signal=57%
REACTOME_REGULATED_PROTEOLYSIS_OF_P75NTR	11	-0.52	-1.24	0.203	0.460	1000	1982	tags=36%, list=9%, signal=40%
REACTOME_NEGATIVE_REGULATION_OF_FGFR1_SIGNALING	25	-0.43	-1.24	0.150	0.460	1000	2796	tags=28%, list=12%, signal=32%
REACTOME_REGULATION_OF_GLYCOLYSIS_BY_FRUCTOSE_2_6_BISPHOSPHATE_METABOLISM	11	-0.53	-1.24	0.236	0.460	1000	2377	tags=27%, list=10%, signal=30%
WP_ARRHYTHMOGENIC_RIGHT_VENTRICULAR_CARDIOMYOPATHY	62	-0.36	-1.24	0.134	0.460	1000	4817	tags=37%, list=21%, signal=47%
REACTOME_REGULATION_OF_RUNX3_EXPRESSION_AND_ACTIVITY	55	-0.37	-1.24	0.114	0.460	1000	7093	tags=55%, list=31%, signal=79%
WP_TGFBETA_RECEPTOR_SIGNALING	50	0.39	1.23	0.166	0.460	1000	1930	tags=22%, list=8%, signal=24%
REACTOME_BICARBONATE_TRANSPORTERS	9	0.57	1.22	0.233	0.460	1000	53	tags=11%, list=0%, signal=11%
REACTOME_CRMPS_IN_SEMA3A_SIGNALING	15	-0.49	-1.24	0.212	0.461	1000	1019	tags=20%, list=4%, signal=21%
REACTOME_FCGR3A_MEDIATED_IL10_SYNTHESIS	31	-0.41	-1.24	0.134	0.461	1000	1012	tags=13%, list=4%, signal=13%
KEGG_DILATED_CARDIOMYOPATHY	76	-0.34	-1.24	0.105	0.461	1000	3155	tags=26%, list=14%, signal=30%
BIOCARTA_PELP1_PATHWAY	6	-0.63	-1.24	0.245	0.461	1000	2844	tags=33%, list=12%, signal=38%
WP_ANGIOGENESIS	23	-0.44	-1.24	0.164	0.461	1000	2992	tags=35%, list=13%, signal=40%
KEGG_INSULIN_SIGNALING_PATHWAY	120	-0.32	-1.24	0.077	0.461	1000	4403	tags=29%, list=19%, signal=36%
PID_TOLL_ENDOGENOUS_PATHWAY	22	0.46	1.22	0.175	0.461	1000	4948	tags=45%, list=21%, signal=58%
REACTOME_MULTIFUNCTIONAL_ANION_EXCHANGERS	6	0.64	1.22	0.251	0.461	1000	2635	tags=33%, list=11%, signal=38%
REACTOME_SYNTHESIS_OF_DOLICHYL_PHOSPHATE	6	0.63	1.22	0.261	0.461	1000	6471	tags=83%, list=28%, signal=116%
REACTOME_REGULATION_OF_IFNG_SIGNALING	13	-0.51	-1.24	0.195	0.462	1000	2652	tags=31%, list=12%, signal=35%
BIOCARTA_CK1_PATHWAY	13	-0.50	-1.24	0.192	0.463	1000	2242	tags=23%, list=10%, signal=26%
REACTOME_ACYL_CHAIN_REMODELING_OF_DAG_AND_TAG	5	-0.66	-1.24	0.206	0.464	1000	1957	tags=40%, list=8%, signal=44%
REACTOME_DOWNREGULATION_OF_ERBB2_SIGNALING	27	-0.42	-1.24	0.170	0.464	1000	5487	tags=48%, list=24%, signal=63%
WP_THERMOGENESIS	97	-0.33	-1.23	0.089	0.464	1000	4298	tags=31%, list=19%, signal=38%
BIOCARTA_IL17_PATHWAY	7	-0.60	-1.23	0.229	0.464	1000	4946	tags=43%, list=21%, signal=55%
REACTOME_SYNTHESIS_OF_PIPS_AT_THE_ER_MEMBRANE	5	-0.64	-1.23	0.237	0.464	1000	7579	tags=80%, list=33%, signal=119%
REACTOME_TRNA_MODIFICATION_IN_THE_MITOCHONDRION	9	0.57	1.22	0.234	0.464	1000	4047	tags=67%, list=18%, signal=81%
REACTOME_TRANSPORT_OF_FATTY_ACIDS	4	-0.69	-1.24	0.243	0.465	1000	6988	tags=75%, list=30%, signal=108%
REACTOME_RESPONSE_TO_ELEVATED_PLATELET_CYTOSOLIC_CA2	111	-0.32	-1.24	0.101	0.465	1000	3183	tags=25%, list=14%, signal=29%
REACTOME_ADRENALINE_NORADRENALINE_INHIBITS_INSULIN_SECRETION	22	-0.45	-1.23	0.184	0.465	1000	3077	tags=45%, list=13%, signal=52%
KEGG_ARGININE_AND_PROLINE_METABOLISM	46	-0.38	-1.23	0.145	0.465	1000	4360	tags=39%, list=19%, signal=48%
WP_TOLLLIKE_RECEPTOR_SIGNALING_PATHWAY	82	0.35	1.22	0.136	0.465	1000	5042	tags=30%, list=22%, signal=39%
KEGG_TRYPTOPHAN_METABOLISM	30	-0.42	-1.23	0.172	0.466	1000	3903	tags=43%, list=17%, signal=52%
REACTOME_SYNTHESIS_OF_PA	32	-0.40	-1.23	0.179	0.466	1000	3770	tags=41%, list=16%, signal=49%
REACTOME_CIRCADIAN_CLOCK	69	-0.35	-1.23	0.128	0.466	1000	2973	tags=23%, list=13%, signal=27%
REACTOME_OLFACTORY_SIGNALING_PATHWAY	10	-0.53	-1.23	0.243	0.467	1000	2057	tags=20%, list=9%, signal=22%
BIOCARTA_SUMO_PATHWAY	6	0.63	1.22	0.238	0.467	1000	1394	tags=33%, list=6%, signal=35%
REACTOME_G_BETA_GAMMA_SIGNALLING_THROUGH_PI3KGAMMA	20	-0.45	-1.23	0.208	0.468	1000	3692	tags=45%, list=16%, signal=54%
KEGG_LEUKOCYTE_TRANSENDOTHELIAL_MIGRATION	101	-0.33	-1.23	0.107	0.468	1000	4915	tags=35%, list=21%, signal=44%
REACTOME_TRAFFICKING_OF_AMPA_RECEPTORS	28	-0.41	-1.23	0.167	0.468	1000	1340	tags=18%, list=6%, signal=19%
REACTOME_BIOLOGICAL_OXIDATIONS	128	-0.32	-1.23	0.081	0.468	1000	3830	tags=28%, list=17%, signal=34%
PID_HDAC_CLASSII_PATHWAY	32	-0.40	-1.22	0.160	0.468	1000	3184	tags=28%, list=14%, signal=33%
REACTOME_DEFECTIVE_CFTR_CAUSES_CYSTIC_FIBROSIS	60	-0.35	-1.22	0.132	0.468	1000	5934	tags=47%, list=26%, signal=63%
BIOCARTA_MRP_PATHWAY	5	-0.65	-1.22	0.261	0.468	1000	136	tags=20%, list=1%, signal=20%
REACTOME_AUTOPHAGY	139	-0.31	-1.22	0.077	0.468	1000	4655	tags=37%, list=20%, signal=46%
BIOCARTA_HER2_PATHWAY	22	-0.43	-1.22	0.213	0.468	1000	4361	tags=41%, list=19%, signal=50%
WP_NRF2ARE_REGULATION	23	-0.45	-1.23	0.192	0.469	1000	2492	tags=26%, list=11%, signal=29%
KEGG_CALCIUM_SIGNALING_PATHWAY	140	-0.31	-1.23	0.071	0.469	1000	2939	tags=18%, list=13%, signal=20%
KEGG_FOCAL_ADHESION	187	-0.30	-1.22	0.072	0.469	1000	3189	tags=25%, list=14%, signal=29%
PID_NOTCH_PATHWAY	53	-0.36	-1.22	0.136	0.469	1000	3230	tags=28%, list=14%, signal=33%
WP_ESTROGEN_RECEPTOR_PATHWAY	9	-0.56	-1.22	0.246	0.469	1000	1273	tags=33%, list=6%, signal=35%
REACTOME_SIGNALLING_TO_ERKS	31	-0.40	-1.22	0.167	0.469	1000	6038	tags=48%, list=26%, signal=65%
REACTOME_VLDL_ASSEMBLY	4	-0.69	-1.22	0.239	0.469	1000	5795	tags=75%, list=25%, signal=100%
WP_PROXIMAL_TUBULE_TRANSPORT	41	-0.38	-1.22	0.155	0.469	1000	2248	tags=27%, list=10%, signal=30%
REACTOME_INTRINSIC_PATHWAY_OF_FIBRIN_CLOT_FORMATION	16	-0.47	-1.22	0.231	0.469	1000	2249	tags=31%, list=10%, signal=35%
WP_RENIN_ANGIOTENSIN_ALDOSTERONE_SYSTEM_RAAS	33	-0.40	-1.22	0.195	0.469	1000	2775	tags=24%, list=12%, signal=28%
WP_MET_IN_TYPE_1_PAPILLARY_RENAL_CELL_CARCINOMA	56	-0.36	-1.22	0.124	0.469	1000	6622	tags=46%, list=29%, signal=65%
WP_THE_OVERLAP_BETWEEN_SIGNAL_TRANSDUCTION_PATHWAYS_THAT_CONTRIBUTE_TO_A_RANGE_OF_LMNA_LAMINOPATHIES	52	0.38	1.22	0.155	0.469	1000	5025	tags=40%, list=22%, signal=52%
BIOCARTA_EPO_PATHWAY	18	-0.45	-1.23	0.194	0.470	1000	4792	tags=33%, list=21%, signal=42%
REACTOME_RETROGRADE_NEUROTROPHIN_SIGNALLING	13	-0.50	-1.23	0.218	0.470	1000	1340	tags=31%, list=6%, signal=33%
REACTOME_HEDGEHOG_LIGAND_BIOGENESIS	60	-0.35	-1.23	0.138	0.470	1000	5934	tags=45%, list=26%, signal=60%
PID_SYNDECAN_2_PATHWAY	30	-0.40	-1.23	0.162	0.470	1000	3914	tags=33%, list=17%, signal=40%
PID_AR_PATHWAY	56	-0.36	-1.23	0.130	0.470	1000	1950	tags=20%, list=8%, signal=21%
REACTOME_PLASMA_LIPOPROTEIN_ASSEMBLY	13	-0.51	-1.22	0.219	0.470	1000	2398	tags=31%, list=10%, signal=34%
REACTOME_SIGNALING_BY_MST1	5	-0.65	-1.22	0.261	0.470	1000	5768	tags=60%, list=25%, signal=80%
REACTOME_ACYL_CHAIN_REMODELING_OF_CL	6	-0.62	-1.22	0.255	0.470	1000	3449	tags=67%, list=15%, signal=78%
REACTOME_DISEASES_OF_METABOLISM	203	-0.29	-1.22	0.068	0.470	1000	3552	tags=26%, list=15%, signal=31%
REACTOME_PERK_REGULATES_GENE_EXPRESSION	28	0.44	1.22	0.166	0.470	1000	7095	tags=57%, list=31%, signal=82%
WP_VITAMIN_DSENSITIVE_CALCIUM_SIGNALING_IN_DEPRESSION	27	-0.42	-1.22	0.175	0.471	1000	1113	tags=19%, list=5%, signal=19%
REACTOME_SIGNALING_BY_BRAF_AND_RAF_FUSIONS	61	-0.35	-1.22	0.150	0.471	1000	3837	tags=31%, list=17%, signal=37%
REACTOME_G_ALPHA_12_13_SIGNALLING_EVENTS	71	-0.35	-1.22	0.111	0.471	1000	4477	tags=42%, list=19%, signal=52%
REACTOME_CALNEXIN_CALRETICULIN_CYCLE	26	-0.42	-1.22	0.182	0.471	1000	5027	tags=46%, list=22%, signal=59%
REACTOME_JNK_C_JUN_KINASES_PHOSPHORYLATION_AND_ACTIVATION_MEDIATED_BY_ACTIVATED_HUMAN_TAK1	21	-0.44	-1.22	0.189	0.471	1000	5306	tags=48%, list=23%, signal=62%
REACTOME_KERATAN_SULFATE_KERATIN_METABOLISM	32	-0.40	-1.21	0.180	0.471	1000	3004	tags=28%, list=13%, signal=32%
REACTOME_SIGNALING_BY_ERBB2	48	-0.37	-1.21	0.118	0.471	1000	3298	tags=29%, list=14%, signal=34%
REACTOME_SIGNALING_BY_INTERLEUKINS	387	-0.28	-1.21	0.029	0.471	1000	4946	tags=33%, list=21%, signal=41%
WP_HEREDITARY_LEIOMYOMATOSIS_AND_RENAL_CELL_CARCINOMA_PATHWAY	18	-0.45	-1.21	0.215	0.471	1000	3952	tags=39%, list=17%, signal=47%
REACTOME_APC_C_CDH1_MEDIATED_DEGRADATION_OF_CDC20_AND_OTHER_APC_C_CDH1_TARGETED_PROTEINS_IN_LATE_MITOSIS_EARLY_G1	73	0.36	1.22	0.127	0.471	1000	4517	tags=22%, list=20%, signal=27%
REACTOME_RAB_GEFS_EXCHANGE_GTP_FOR_GDP_ON_RABS	85	-0.33	-1.21	0.137	0.472	1000	5061	tags=40%, list=22%, signal=51%
REACTOME_NRCAM_INTERACTIONS	7	-0.58	-1.21	0.263	0.472	1000	556	tags=14%, list=2%, signal=15%
REACTOME_PI_3K_CASCADE_FGFR2	14	-0.49	-1.21	0.232	0.472	1000	1158	tags=21%, list=5%, signal=23%
REACTOME_AFLATOXIN_ACTIVATION_AND_DETOXIFICATION	12	-0.51	-1.21	0.238	0.472	1000	4079	tags=58%, list=18%, signal=71%
WP_FOLATE_METABOLISM	53	0.38	1.22	0.148	0.472	1000	3260	tags=36%, list=14%, signal=42%
WP_TGFBETA_SIGNALING_PATHWAY	128	0.33	1.22	0.120	0.472	1000	3671	tags=25%, list=16%, signal=30%
REACTOME_RAS_SIGNALING_DOWNSTREAM_OF_NF1_LOSS_OF_FUNCTION_VARIANTS	7	-0.59	-1.22	0.264	0.473	1000	5133	tags=57%, list=22%, signal=74%
REACTOME_MUCOPOLYSACCHARIDOSES	11	-0.51	-1.21	0.219	0.473	1000	4616	tags=55%, list=20%, signal=68%
REACTOME_G_BETA_GAMMA_SIGNALLING_THROUGH_CDC42	15	-0.47	-1.21	0.227	0.473	1000	3077	tags=47%, list=13%, signal=54%
WP_OSTEOBLAST_DIFFERENTIATION	102	-0.32	-1.21	0.116	0.473	1000	3349	tags=28%, list=15%, signal=33%
REACTOME_SHC_MEDIATED_CASCADE_FGFR1	14	-0.49	-1.21	0.221	0.473	1000	5133	tags=43%, list=22%, signal=55%
REACTOME_NEUROTRANSMITTER_RECEPTORS_AND_POSTSYNAPTIC_SIGNAL_TRANSMISSION	151	-0.31	-1.21	0.091	0.474	1000	3077	tags=21%, list=13%, signal=24%
REACTOME_REGULATION_OF_RAS_BY_GAPS	66	-0.34	-1.21	0.145	0.475	1000	5934	tags=45%, list=26%, signal=61%
PID_ALK1_PATHWAY	24	-0.43	-1.21	0.228	0.475	1000	693	tags=13%, list=3%, signal=13%
REACTOME_ACTIVATED_NOTCH1_TRANSMITS_SIGNAL_TO_THE_NUCLEUS	29	-0.40	-1.21	0.193	0.476	1000	2895	tags=38%, list=13%, signal=43%
NABA_ECM_REGULATORS	151	-0.30	-1.21	0.074	0.476	1000	2885	tags=19%, list=13%, signal=22%
PID_LYSOPHOSPHOLIPID_PATHWAY	62	-0.35	-1.21	0.134	0.476	1000	2972	tags=26%, list=13%, signal=30%
WP_PI3KAKT_SIGNALING_PATHWAY	268	-0.28	-1.21	0.071	0.476	1000	3227	tags=26%, list=14%, signal=30%
REACTOME_SIGNALING_BY_KIT_IN_DISEASE	20	0.46	1.21	0.214	0.476	1000	2102	tags=25%, list=9%, signal=27%
REACTOME_GOLGI_TO_ER_RETROGRADE_TRANSPORT	118	0.33	1.21	0.114	0.476	1000	991	tags=12%, list=4%, signal=12%
WP_IL18_SIGNALING_PATHWAY	229	0.31	1.21	0.073	0.476	1000	3339	tags=21%, list=14%, signal=24%
REACTOME_CELLULAR_HEXOSE_TRANSPORT	13	-0.48	-1.21	0.228	0.477	1000	2677	tags=46%, list=12%, signal=52%
PID_ANGIOPOIETIN_RECEPTOR_PATHWAY	47	-0.37	-1.21	0.158	0.477	1000	3448	tags=34%, list=15%, signal=40%
REACTOME_INTRACELLULAR_SIGNALING_BY_SECOND_MESSENGERS	281	-0.28	-1.20	0.054	0.477	1000	5934	tags=38%, list=26%, signal=51%
BIOCARTA_EPONFKB_PATHWAY	10	-0.53	-1.20	0.253	0.477	1000	1603	tags=30%, list=7%, signal=32%
REACTOME_HSP90_CHAPERONE_CYCLE_FOR_STEROID_HORMONE_RECEPTORS_SHR	48	-0.36	-1.21	0.139	0.478	1000	3963	tags=35%, list=17%, signal=43%
REACTOME_UNBLOCKING_OF_NMDA_RECEPTORS_GLUTAMATE_BINDING_AND_ACTIVATION	16	-0.46	-1.20	0.230	0.478	1000	1405	tags=19%, list=6%, signal=20%
BIOCARTA_IFNA_PATHWAY	7	-0.59	-1.20	0.264	0.478	1000	2652	tags=29%, list=12%, signal=32%
REACTOME_MHC_CLASS_II_ANTIGEN_PRESENTATION	96	0.34	1.21	0.131	0.478	1000	991	tags=15%, list=4%, signal=15%
REACTOME_SIGNAL_REGULATORY_PROTEIN_FAMILY_INTERACTIONS	11	-0.50	-1.20	0.227	0.481	1000	708	tags=27%, list=3%, signal=28%
REACTOME_RHOH_GTPASE_CYCLE	36	-0.38	-1.20	0.196	0.481	1000	5732	tags=50%, list=25%, signal=66%
REACTOME_O_LINKED_GLYCOSYLATION	90	0.35	1.21	0.130	0.481	1000	1102	tags=17%, list=5%, signal=17%
REACTOME_AKT_PHOSPHORYLATES_TARGETS_IN_THE_CYTOSOL	14	-0.48	-1.20	0.251	0.482	1000	3342	tags=36%, list=15%, signal=42%
REACTOME_NCAM1_INTERACTIONS	33	0.42	1.21	0.187	0.482	1000	2368	tags=27%, list=10%, signal=30%
WP_HAIR_FOLLICLE_DEVELOPMENT_ORGANOGENESIS_PART_2_OF_3	29	0.43	1.21	0.178	0.483	1000	3260	tags=41%, list=14%, signal=48%
REACTOME_PYRIMIDINE_SALVAGE	9	0.57	1.21	0.284	0.484	1000	251	tags=22%, list=1%, signal=22%
REACTOME_TRANSPORT_OF_INORGANIC_CATIONS_ANIONS_AND_AMINO_ACIDS_OLIGOPEPTIDES	87	0.34	1.21	0.128	0.484	1000	2635	tags=22%, list=11%, signal=25%
WP_SREBF_AND_MIR33_IN_CHOLESTEROL_AND_LIPID_HOMEOSTASIS	15	0.49	1.20	0.231	0.484	1000	4011	tags=40%, list=17%, signal=48%
PID_PI3KCI_PATHWAY	46	-0.36	-1.20	0.163	0.485	1000	5931	tags=41%, list=26%, signal=56%
WP_ERK_PATHWAY_IN_HUNTINGTONS_DISEASE	15	0.49	1.21	0.232	0.485	1000	6075	tags=53%, list=26%, signal=72%
BIOCARTA_TID_PATHWAY	16	0.48	1.21	0.230	0.485	1000	4084	tags=44%, list=18%, signal=53%
REACTOME_SCAVENGING_BY_CLASS_A_RECEPTORS	17	0.48	1.21	0.212	0.485	1000	1860	tags=24%, list=8%, signal=26%
PID_SYNDECAN_4_PATHWAY	30	0.41	1.21	0.209	0.485	1000	3092	tags=23%, list=13%, signal=27%
WP_ROLE_OF_ALTERED_GLYCOLYSATION_OF_MUC1_IN_TUMOUR_MICROENVIRONMENT	9	0.57	1.21	0.235	0.485	1000	3802	tags=67%, list=17%, signal=80%
WP_ENDOCHONDRAL_OSSIFICATION	51	0.38	1.21	0.182	0.485	1000	3857	tags=35%, list=17%, signal=42%
REACTOME_RHOQ_GTPASE_CYCLE	58	0.37	1.20	0.184	0.485	1000	2233	tags=22%, list=10%, signal=25%
BIOCARTA_NFKB_PATHWAY	20	0.47	1.20	0.204	0.485	1000	4713	tags=45%, list=20%, signal=57%
REACTOME_HYALURONAN_UPTAKE_AND_DEGRADATION	12	0.52	1.20	0.242	0.485	1000	394	tags=17%, list=2%, signal=17%
WP_ESTROGEN_METABOLISM	5	0.65	1.20	0.263	0.485	1000	6993	tags=80%, list=30%, signal=115%
WP_ENDOCHONDRAL_OSSIFICATION_WITH_SKELETAL_DYSPLASIAS	51	0.38	1.20	0.170	0.485	1000	3857	tags=35%, list=17%, signal=42%
REACTOME_RUNX2_REGULATES_OSTEOBLAST_DIFFERENTIATION	22	0.45	1.20	0.223	0.486	1000	5042	tags=41%, list=22%, signal=52%
REACTOME_CASPASE_ACTIVATION_VIA_EXTRINSIC_APOPTOTIC_SIGNALLING_PATHWAY	22	0.45	1.20	0.215	0.486	1000	4076	tags=27%, list=18%, signal=33%
REACTOME_CLASS_A_1_RHODOPSIN_LIKE_RECEPTORS	181	0.31	1.20	0.103	0.486	1000	2729	tags=15%, list=12%, signal=17%
REACTOME_RNA_POLYMERASE_III_TRANSCRIPTION	40	0.39	1.20	0.188	0.486	1000	6381	tags=45%, list=28%, signal=62%
REACTOME_N_GLYCAN_TRIMMING_AND_ELONGATION_IN_THE_CIS_GOLGI	4	-0.68	-1.20	0.285	0.487	1000	3108	tags=50%, list=13%, signal=58%
WP_OSTEOPONTIN_SIGNALING	12	0.51	1.20	0.236	0.487	1000	3857	tags=50%, list=17%, signal=60%
REACTOME_TRANSLESION_SYNTHESIS_BY_POLK	17	0.48	1.20	0.217	0.487	1000	1186	tags=35%, list=5%, signal=37%
REACTOME_CDC42_GTPASE_CYCLE	153	0.32	1.20	0.100	0.487	1000	1936	tags=19%, list=8%, signal=21%
REACTOME_ORGANIC_ANION_TRANSPORTERS	8	-0.56	-1.20	0.258	0.488	1000	142	tags=13%, list=1%, signal=13%
REACTOME_CELL_DEATH_SIGNALLING_VIA_NRAGE_NRIF_AND_NADE	74	-0.33	-1.20	0.146	0.489	1000	4477	tags=43%, list=19%, signal=54%
WP_MYOMETRIAL_RELAXATION_AND_CONTRACTION_PATHWAYS	140	-0.30	-1.20	0.113	0.489	1000	3077	tags=21%, list=13%, signal=24%
REACTOME_BUDDING_AND_MATURATION_OF_HIV_VIRION	27	-0.41	-1.20	0.211	0.489	1000	5552	tags=48%, list=24%, signal=63%
BIOCARTA_LAIR_PATHWAY	12	0.52	1.20	0.245	0.489	1000	1434	tags=33%, list=6%, signal=36%
BIOCARTA_AGPCR_PATHWAY	10	-0.53	-1.19	0.281	0.490	1000	1892	tags=30%, list=8%, signal=33%
KEGG_VASCULAR_SMOOTH_MUSCLE_CONTRACTION	96	-0.32	-1.19	0.129	0.490	1000	3408	tags=23%, list=15%, signal=27%
BIOCARTA_VEGF_PATHWAY	26	-0.40	-1.19	0.182	0.490	1000	3298	tags=27%, list=14%, signal=31%
BIOCARTA_INTEGRIN_PATHWAY	33	-0.39	-1.19	0.207	0.490	1000	4533	tags=30%, list=20%, signal=38%
REACTOME_BASE_EXCISION_REPAIR_AP_SITE_FORMATION	46	0.38	1.20	0.185	0.490	1000	2007	tags=17%, list=9%, signal=19%
REACTOME_P130CAS_LINKAGE_TO_MAPK_SIGNALING_FOR_INTEGRINS	14	-0.49	-1.19	0.239	0.491	1000	2249	tags=29%, list=10%, signal=32%
REACTOME_PINK1_PRKN_MEDIATED_MITOPHAGY	21	-0.44	-1.19	0.227	0.491	1000	2796	tags=38%, list=12%, signal=43%
REACTOME_MRNA_EDITING	4	-0.67	-1.19	0.298	0.491	1000	5626	tags=75%, list=24%, signal=99%
WP_CHEMOKINE_SIGNALING_PATHWAY	141	-0.30	-1.19	0.109	0.491	1000	4695	tags=30%, list=20%, signal=38%
PID_CERAMIDE_PATHWAY	44	0.39	1.20	0.195	0.492	1000	3709	tags=30%, list=16%, signal=35%
HALLMARK_INTERFERON_ALPHA_RESPONSE	88	0.29	1.03	0.394	0.493	1000	2015	tags=18%, list=9%, signal=20%
REACTOME_INITIAL_TRIGGERING_OF_COMPLEMENT	13	-0.49	-1.19	0.233	0.493	1000	2375	tags=31%, list=10%, signal=34%
REACTOME_SIGNALING_BY_NOTCH	208	-0.29	-1.19	0.102	0.493	1000	5460	tags=37%, list=24%, signal=48%
BIOCARTA_SHH_PATHWAY	14	-0.48	-1.19	0.244	0.493	1000	2898	tags=36%, list=13%, signal=41%
REACTOME_NR1H2_NR1H3_REGULATE_GENE_EXPRESSION_LINKED_TO_GLUCONEOGENESIS	4	-0.67	-1.19	0.263	0.493	1000	7565	tags=100%, list=33%, signal=149%
WP_HYPOTHESIZED_PATHWAYS_IN_PATHOGENESIS_OF_CARDIOVASCULAR_DISEASE	23	0.44	1.20	0.233	0.493	1000	2134	tags=30%, list=9%, signal=34%
KEGG_TOLL_LIKE_RECEPTOR_SIGNALING_PATHWAY	81	0.35	1.20	0.173	0.493	1000	5042	tags=30%, list=22%, signal=38%
REACTOME_ERYTHROPOIETIN_ACTIVATES_PHOSPHOINOSITIDE_3_KINASE_PI3K	11	0.53	1.19	0.240	0.495	1000	4148	tags=45%, list=18%, signal=55%
REACTOME_EICOSANOID_LIGAND_BINDING_RECEPTORS	10	0.54	1.19	0.240	0.496	1000	356	tags=20%, list=2%, signal=20%
WP_AMYOTROPHIC_LATERAL_SCLEROSIS_ALS	35	0.40	1.19	0.207	0.496	1000	5487	tags=46%, list=24%, signal=60%
WP_RANKLRANK_RECEPTOR_ACTIVATOR_OF_NFKB_LIGAND_SIGNALING_PATHWAY	54	0.37	1.19	0.191	0.497	1000	3861	tags=28%, list=17%, signal=33%
BIOCARTA_TCAPOPTOSIS_PATHWAY	6	0.62	1.19	0.285	0.497	1000	186	tags=17%, list=1%, signal=17%
PID_AVB3_INTEGRIN_PATHWAY	71	-0.33	-1.19	0.165	0.498	1000	3048	tags=25%, list=13%, signal=29%
BIOCARTA_TOLL_PATHWAY	24	0.44	1.19	0.218	0.498	1000	5446	tags=50%, list=24%, signal=65%
WP_MAMMARY_GLAND_DEVELOPMENT_PATHWAY_EMBRYONIC_DEVELOPMENT_STAGE_1_OF_4	14	0.49	1.19	0.235	0.498	1000	3426	tags=50%, list=15%, signal=59%
REACTOME_HEME_DEGRADATION	8	-0.54	-1.19	0.284	0.499	1000	1210	tags=25%, list=5%, signal=26%
WP_FRAGILE_X_SYNDROME	111	-0.31	-1.19	0.129	0.499	1000	3015	tags=22%, list=13%, signal=25%
PID_IL23_PATHWAY	29	0.42	1.19	0.213	0.499	1000	1562	tags=17%, list=7%, signal=18%
REACTOME_BIOSYNTHESIS_OF_EPA_DERIVED_SPMS	5	0.64	1.19	0.288	0.499	1000	2294	tags=60%, list=10%, signal=67%
REACTOME_FORMATION_OF_SENESCENCE_ASSOCIATED_HETEROCHROMATIN_FOCI_SAHF	10	0.54	1.19	0.248	0.499	1000	1420	tags=30%, list=6%, signal=32%
REACTOME_TRANSCRIPTIONAL_REGULATION_BY_THE_AP_2_TFAP2_FAMILY_OF_TRANSCRIPTION_FACTORS	33	0.40	1.19	0.222	0.499	1000	2421	tags=33%, list=11%, signal=37%
BIOCARTA_KERATINOCYTE_PATHWAY	45	0.38	1.19	0.192	0.499	1000	5940	tags=44%, list=26%, signal=60%
HALLMARK_HEDGEHOG_SIGNALING	31	-0.33	-0.98	0.500	0.500	1000	3531	tags=32%, list=15%, signal=38%
HALLMARK_HEDGEHOG_SIGNALING	31	-0.33	-0.98	0.500	0.500	1000	3531	tags=32%, list=15%, signal=38%
REACTOME_LTC4_CYSLTR_MEDIATED_IL4_PRODUCTION	7	-0.57	-1.18	0.256	0.500	1000	110	tags=29%, list=0%, signal=29%
REACTOME_INTERLEUKIN_4_AND_INTERLEUKIN_13_SIGNALING	85	-0.32	-1.18	0.126	0.500	1000	2652	tags=27%, list=12%, signal=30%
REACTOME_INTRA_GOLGI_TRAFFIC	39	-0.37	-1.18	0.212	0.500	1000	4228	tags=36%, list=18%, signal=44%
WP_DEVELOPMENT_AND_HETEROGENEITY_OF_THE_ILC_FAMILY	20	-0.43	-1.18	0.230	0.500	1000	1036	tags=35%, list=4%, signal=37%
REACTOME_DISEASES_OF_PROGRAMMED_CELL_DEATH	80	0.34	1.19	0.157	0.500	1000	2815	tags=21%, list=12%, signal=24%
WP_APOPTOSIS_MODULATION_AND_SIGNALING	77	0.35	1.19	0.173	0.500	1000	4076	tags=32%, list=18%, signal=39%
WP_UREA_CYCLE_AND_METABOLISM_OF_AMINO_GROUPS	19	0.46	1.19	0.232	0.500	1000	3479	tags=37%, list=15%, signal=43%
WP_TNF_RELATED_WEAK_INDUCER_OF_APOPTOSIS_TWEAK_SIGNALING_PATHWAY	41	0.38	1.19	0.192	0.500	1000	5487	tags=46%, list=24%, signal=61%
PID_IFNG_PATHWAY	39	0.39	1.19	0.203	0.500	1000	6937	tags=44%, list=30%, signal=62%
WP_CELLS_AND_MOLECULES_INVOLVED_IN_LOCAL_ACUTE_INFLAMMATORY_RESPONSE	12	0.52	1.19	0.236	0.500	1000	1434	tags=33%, list=6%, signal=36%
REACTOME_NONHOMOLOGOUS_END_JOINING_NHEJ	55	0.36	1.19	0.197	0.500	1000	3706	tags=24%, list=16%, signal=28%
KEGG_GRAFT_VERSUS_HOST_DISEASE	7	0.60	1.19	0.276	0.500	1000	186	tags=29%, list=1%, signal=29%
WP_ARYL_HYDROCARBON_RECEPTOR_NETPATH	42	0.38	1.19	0.194	0.500	1000	2093	tags=24%, list=9%, signal=26%
WP_VITAMIN_A_AND_CAROTENOID_METABOLISM	33	0.41	1.18	0.211	0.500	1000	2693	tags=21%, list=12%, signal=24%
REACTOME_GROWTH_HORMONE_RECEPTOR_SIGNALING	20	-0.44	-1.18	0.240	0.501	1000	2420	tags=25%, list=11%, signal=28%
REACTOME_TRANSPORT_OF_VITAMINS_NUCLEOSIDES_AND_RELATED_MOLECULES	33	-0.38	-1.18	0.225	0.501	1000	3643	tags=27%, list=16%, signal=32%
REACTOME_MITOCHONDRIAL_TRANSLATION	95	0.34	1.18	0.170	0.502	1000	7048	tags=45%, list=31%, signal=65%
KEGG_HYPERTROPHIC_CARDIOMYOPATHY_HCM	71	-0.33	-1.18	0.165	0.503	1000	4139	tags=35%, list=18%, signal=43%
KEGG_PEROXISOME	72	-0.33	-1.18	0.154	0.503	1000	4214	tags=31%, list=18%, signal=37%
PID_EPHRINB_REV_PATHWAY	28	-0.40	-1.18	0.203	0.503	1000	1645	tags=29%, list=7%, signal=31%
WP_STRIATED_MUSCLE_CONTRACTION_PATHWAY	32	-0.39	-1.18	0.213	0.503	1000	4040	tags=28%, list=18%, signal=34%
REACTOME_TP53_REGULATES_TRANSCRIPTION_OF_CELL_DEATH_GENES	31	0.41	1.18	0.208	0.503	1000	4167	tags=45%, list=18%, signal=55%
WP_METABOLIC_REPROGRAMMING_IN_COLON_CANCER	37	0.39	1.18	0.227	0.504	1000	4406	tags=41%, list=19%, signal=50%
REACTOME_RNA_POLYMERASE_I_TRANSCRIPTION_INITIATION	46	0.38	1.18	0.197	0.505	1000	5349	tags=41%, list=23%, signal=54%
BIOCARTA_IL7_PATHWAY	16	0.48	1.18	0.262	0.505	1000	2401	tags=38%, list=10%, signal=42%
BIOCARTA_CELL2CELL_PATHWAY	9	-0.54	-1.18	0.278	0.506	1000	6724	tags=67%, list=29%, signal=94%
REACTOME_CYTOSOLIC_SENSORS_OF_PATHOGEN_ASSOCIATED_DNA	59	0.36	1.18	0.174	0.506	1000	5575	tags=42%, list=24%, signal=56%
PID_CMYB_PATHWAY	73	0.34	1.18	0.168	0.506	1000	5275	tags=36%, list=23%, signal=46%
WP_TGFB_SIGNALING_IN_THYROID_CELLS_FOR_EPITHELIALMESENCHYMAL_TRANSITION	17	0.46	1.18	0.265	0.506	1000	3321	tags=29%, list=14%, signal=34%
WP_CANONICAL_NFKB_PATHWAY	8	0.56	1.18	0.295	0.506	1000	3802	tags=63%, list=17%, signal=75%
REACTOME_TRAIL_SIGNALING	5	0.64	1.18	0.288	0.506	1000	4076	tags=40%, list=18%, signal=49%
WP_16P112_PROXIMAL_DELETION_SYNDROME	63	0.36	1.18	0.183	0.507	1000	4499	tags=33%, list=20%, signal=41%
WP_BILE_ACIDS_SYNTHESIS_AND_ENTEROHEPATIC_CIRCULATION	7	0.58	1.18	0.291	0.507	1000	5042	tags=43%, list=22%, signal=55%
REACTOME_SIGNALING_BY_ROBO_RECEPTORS	205	0.30	1.18	0.107	0.507	1000	6359	tags=40%, list=28%, signal=54%
REACTOME_PROCESSING_AND_ACTIVATION_OF_SUMO	10	0.53	1.18	0.277	0.507	1000	1748	tags=30%, list=8%, signal=32%
WP_DEGRADATION_PATHWAY_OF_SPHINGOLIPIDS_INCLUDING_DISEASES	9	-0.52	-1.18	0.280	0.509	1000	4616	tags=56%, list=20%, signal=69%
WP_TYPE_III_INTERFERON_SIGNALING	8	-0.56	-1.17	0.275	0.509	1000	2652	tags=25%, list=12%, signal=28%
REACTOME_GOLGI_ASSOCIATED_VESICLE_BIOGENESIS	53	-0.35	-1.18	0.197	0.510	1000	5375	tags=47%, list=23%, signal=61%
REACTOME_RHO_GTPASES_ACTIVATE_CIT	19	-0.44	-1.17	0.258	0.510	1000	3213	tags=53%, list=14%, signal=61%
REACTOME_SYNTHESIS_OF_IP2_IP_AND_INS_IN_THE_CYTOSOL	13	-0.48	-1.17	0.239	0.510	1000	5594	tags=54%, list=24%, signal=71%
PID_EPHA2_FWD_PATHWAY	19	-0.44	-1.17	0.256	0.510	1000	4154	tags=37%, list=18%, signal=45%
PID_CDC42_PATHWAY	70	-0.33	-1.17	0.185	0.510	1000	3334	tags=21%, list=14%, signal=25%
REACTOME_FORMATION_OF_THE_EARLY_ELONGATION_COMPLEX	31	0.40	1.17	0.226	0.510	1000	8083	tags=52%, list=35%, signal=79%
REACTOME_METABOLISM_OF_AMINO_ACIDS_AND_DERIVATIVES	319	0.29	1.17	0.086	0.510	1000	4699	tags=30%, list=20%, signal=37%
PID_INTEGRIN_A4B1_PATHWAY	33	0.40	1.17	0.233	0.510	1000	1019	tags=18%, list=4%, signal=19%
PID_SHP2_PATHWAY	50	0.37	1.17	0.216	0.510	1000	4121	tags=34%, list=18%, signal=41%
REACTOME_OPSINS	6	0.62	1.17	0.302	0.510	1000	7399	tags=67%, list=32%, signal=98%
REACTOME_GLYCOGEN_METABOLISM	24	-0.41	-1.18	0.222	0.511	1000	2941	tags=38%, list=13%, signal=43%
BIOCARTA_AMAN_PATHWAY	11	-0.50	-1.17	0.252	0.511	1000	3266	tags=45%, list=14%, signal=53%
REACTOME_TRANSLOCATION_OF_SLC2A4_GLUT4_TO_THE_PLASMA_MEMBRANE	63	-0.34	-1.17	0.175	0.511	1000	4871	tags=40%, list=21%, signal=50%
REACTOME_ARMS_MEDIATED_ACTIVATION	6	-0.59	-1.17	0.313	0.511	1000	5899	tags=83%, list=26%, signal=112%
PID_TXA2PATHWAY	53	-0.35	-1.17	0.203	0.511	1000	2804	tags=23%, list=12%, signal=26%
REACTOME_CHYLOMICRON_ASSEMBLY	6	-0.58	-1.17	0.315	0.511	1000	6914	tags=67%, list=30%, signal=95%
REACTOME_BASIGIN_INTERACTIONS	21	-0.43	-1.17	0.237	0.511	1000	1597	tags=24%, list=7%, signal=26%
REACTOME_KERATAN_SULFATE_BIOSYNTHESIS	26	-0.41	-1.17	0.226	0.511	1000	1766	tags=23%, list=8%, signal=25%
REACTOME_RAC1_GTPASE_CYCLE	180	0.31	1.17	0.126	0.511	1000	2233	tags=18%, list=10%, signal=20%
WP_TCA_CYCLE_AND_DEFICIENCY_OF_PYRUVATE_DEHYDROGENASE_COMPLEX_PDHC	13	0.50	1.17	0.280	0.511	1000	4687	tags=46%, list=20%, signal=58%
PID_INTEGRIN4_PATHWAY	11	-0.51	-1.17	0.286	0.512	1000	569	tags=27%, list=2%, signal=28%
BIOCARTA_IL22BP_PATHWAY	9	-0.53	-1.17	0.295	0.512	1000	4792	tags=56%, list=21%, signal=70%
WP_FATTY_ACID_BETA_OXIDATION	31	-0.38	-1.17	0.209	0.512	1000	4072	tags=52%, list=18%, signal=63%
REACTOME_BETA_OXIDATION_OF_HEXANOYL_COA_TO_BUTANOYL_COA	5	-0.63	-1.17	0.285	0.512	1000	3698	tags=80%, list=16%, signal=95%
REACTOME_ACTIVATION_OF_THE_PHOTOTRANSDUCTION_CASCADE	8	-0.55	-1.17	0.298	0.512	1000	5524	tags=50%, list=24%, signal=66%
WP_FOCAL_ADHESION	185	-0.29	-1.17	0.130	0.512	1000	3189	tags=24%, list=14%, signal=28%
WP_CAMKK2_PATHWAY	33	-0.38	-1.17	0.217	0.512	1000	3182	tags=33%, list=14%, signal=39%
REACTOME_SARS_COV_2_INFECTION	65	-0.33	-1.17	0.188	0.512	1000	5123	tags=40%, list=22%, signal=51%
REACTOME_GRB2_EVENTS_IN_ERBB2_SIGNALING	14	-0.47	-1.17	0.244	0.513	1000	1777	tags=29%, list=8%, signal=31%
BIOCARTA_FXR_PATHWAY	6	-0.58	-1.17	0.329	0.513	1000	7119	tags=67%, list=31%, signal=96%
PID_GLYPICAN_1PATHWAY	24	-0.41	-1.17	0.239	0.513	1000	3440	tags=42%, list=15%, signal=49%
REACTOME_SARS_COV_1_INFECTION	49	-0.35	-1.17	0.197	0.513	1000	5098	tags=41%, list=22%, signal=52%
REACTOME_TRAFFICKING_OF_GLUR2_CONTAINING_AMPA_RECEPTORS	17	-0.44	-1.17	0.259	0.513	1000	1340	tags=18%, list=6%, signal=19%
REACTOME_CLASS_C_3_METABOTROPIC_GLUTAMATE_PHEROMONE_RECEPTORS	6	-0.58	-1.16	0.322	0.514	1000	4761	tags=67%, list=21%, signal=84%
REACTOME_CELLULAR_RESPONSE_TO_CHEMICAL_STRESS	149	-0.29	-1.16	0.120	0.515	1000	5934	tags=37%, list=26%, signal=49%
REACTOME_REDUCTION_OF_CYTOSOLIC_CA_LEVELS	11	-0.50	-1.16	0.287	0.515	1000	1113	tags=18%, list=5%, signal=19%
HALLMARK_IL6_JAK_STAT3_SIGNALING	79	-0.27	-0.98	0.475	0.516	1000	4892	tags=37%, list=21%, signal=46%
REACTOME_RETROGRADE_TRANSPORT_AT_THE_TRANS_GOLGI_NETWORK	46	-0.36	-1.16	0.201	0.516	1000	4520	tags=35%, list=20%, signal=43%
REACTOME_TOLL_LIKE_RECEPTOR_CASCADES	140	-0.29	-1.16	0.137	0.517	1000	5084	tags=34%, list=22%, signal=43%
REACTOME_RHO_GTPASE_CYCLE	427	0.28	1.17	0.068	0.517	1000	1936	tags=15%, list=8%, signal=16%
HALLMARK_UNFOLDED_PROTEIN_RESPONSE	109	0.28	1.03	0.363	0.519	1000	5371	tags=31%, list=23%, signal=40%
REACTOME_METABOLISM_OF_NITRIC_OXIDE_NOS3_ACTIVATION_AND_REGULATION	15	-0.47	-1.16	0.266	0.519	1000	3453	tags=33%, list=15%, signal=39%
HALLMARK_INFLAMMATORY_RESPONSE	173	0.27	1.04	0.351	0.520	1000	3260	tags=21%, list=14%, signal=24%
WP_SELENIUM_MICRONUTRIENT_NETWORK	67	-0.33	-1.16	0.178	0.520	1000	1947	tags=21%, list=8%, signal=23%
PID_WNT_CANONICAL_PATHWAY	19	-0.44	-1.16	0.250	0.520	1000	4961	tags=42%, list=22%, signal=54%
BIOCARTA_ERAD_PATHWAY	18	-0.44	-1.16	0.257	0.521	1000	5729	tags=50%, list=25%, signal=67%
PID_RHOA_REG_PATHWAY	45	0.37	1.17	0.216	0.521	1000	1647	tags=20%, list=7%, signal=21%
REACTOME_REGULATION_OF_LOCALIZATION_OF_FOXO_TRANSCRIPTION_FACTORS	12	-0.48	-1.16	0.248	0.522	1000	5705	tags=58%, list=25%, signal=78%
WP_DIFFERENTIATION_PATHWAY	31	-0.39	-1.16	0.249	0.522	1000	1786	tags=29%, list=8%, signal=31%
REACTOME_G_PROTEIN_ACTIVATION	17	-0.45	-1.16	0.269	0.522	1000	3077	tags=35%, list=13%, signal=41%
WP_ALZHEIMERS_DISEASE	75	-0.32	-1.16	0.171	0.522	1000	2457	tags=24%, list=11%, signal=27%
REACTOME_ALPHA_PROTEIN_KINASE_1_SIGNALING_PATHWAY	11	-0.49	-1.16	0.275	0.522	1000	4225	tags=55%, list=18%, signal=67%
REACTOME_PEPTIDE_HORMONE_BIOSYNTHESIS	7	-0.57	-1.16	0.314	0.522	1000	7310	tags=71%, list=32%, signal=105%
REACTOME_RAF_INDEPENDENT_MAPK1_3_ACTIVATION	21	-0.41	-1.16	0.272	0.522	1000	4510	tags=48%, list=20%, signal=59%
KEGG_PPAR_SIGNALING_PATHWAY	52	-0.34	-1.16	0.211	0.523	1000	3239	tags=31%, list=14%, signal=36%
REACTOME_TRANSCRIPTIONAL_REGULATION_BY_RUNX2	112	0.32	1.17	0.177	0.523	1000	3539	tags=21%, list=15%, signal=25%
REACTOME_ONCOGENE_INDUCED_SENESCENCE	32	0.40	1.17	0.218	0.523	1000	1386	tags=22%, list=6%, signal=23%
WP_MIRNA_TARGETS_IN_ECM_AND_MEMBRANE_RECEPTORS	22	0.43	1.17	0.245	0.523	1000	1860	tags=27%, list=8%, signal=30%
REACTOME_CHL1_INTERACTIONS	8	-0.54	-1.15	0.302	0.524	1000	1800	tags=25%, list=8%, signal=27%
REACTOME_PLASMA_LIPOPROTEIN_CLEARANCE	30	-0.40	-1.15	0.254	0.524	1000	2944	tags=30%, list=13%, signal=34%
WP_SPLICING_FACTOR_NOVA_REGULATED_SYNAPTIC_PROTEINS	39	-0.37	-1.15	0.232	0.525	1000	3695	tags=36%, list=16%, signal=43%
REACTOME_MITOPHAGY	28	-0.39	-1.15	0.247	0.526	1000	3344	tags=32%, list=15%, signal=38%
KEGG_TASTE_TRANSDUCTION	19	-0.43	-1.15	0.281	0.527	1000	3601	tags=37%, list=16%, signal=44%
WP_ONE_CARBON_METABOLISM_AND_RELATED_PATHWAYS	46	-0.35	-1.15	0.221	0.528	1000	1749	tags=20%, list=8%, signal=21%
WP_CIRCADIAN_RHYTHM_RELATED_GENES	163	0.31	1.16	0.155	0.528	1000	4022	tags=28%, list=17%, signal=33%
REACTOME_RAF_ACTIVATION	34	-0.37	-1.15	0.239	0.530	1000	5133	tags=38%, list=22%, signal=49%
REACTOME_INTERLEUKIN_2_SIGNALING	11	-0.48	-1.15	0.301	0.531	1000	4792	tags=55%, list=21%, signal=69%
WP_MITOCHONDRIAL_COMPLEX_I_ASSEMBLY_MODEL_OXPHOS_SYSTEM	55	0.35	1.16	0.220	0.531	1000	4193	tags=29%, list=18%, signal=35%
KEGG_REGULATION_OF_AUTOPHAGY	19	-0.43	-1.15	0.271	0.532	1000	5128	tags=58%, list=22%, signal=74%
REACTOME_BETA_OXIDATION_OF_VERY_LONG_CHAIN_FATTY_ACIDS	10	-0.51	-1.15	0.289	0.532	1000	1642	tags=30%, list=7%, signal=32%
REACTOME_WNT_MEDIATED_ACTIVATION_OF_DVL	8	-0.53	-1.15	0.303	0.532	1000	5456	tags=50%, list=24%, signal=66%
PID_FAK_PATHWAY	59	-0.34	-1.15	0.225	0.532	1000	3189	tags=29%, list=14%, signal=33%
KEGG_BASAL_TRANSCRIPTION_FACTORS	31	0.40	1.16	0.237	0.532	1000	6780	tags=48%, list=29%, signal=68%
KEGG_PROTEASOME	42	-0.36	-1.15	0.239	0.533	1000	6722	tags=52%, list=29%, signal=74%
REACTOME_ACTIVATION_OF_IRF3_IRF7_MEDIATED_BY_TBK1_IKK_EPSILON	17	0.45	1.16	0.274	0.533	1000	2941	tags=29%, list=13%, signal=34%
REACTOME_METHYLATION	13	0.49	1.16	0.288	0.533	1000	6180	tags=54%, list=27%, signal=74%
WP_SOMATIC_SEX_DETERMINATION	7	0.57	1.16	0.311	0.533	1000	760	tags=29%, list=3%, signal=30%
HALLMARK_NOTCH_SIGNALING	31	0.34	1.00	0.441	0.534	1000	3897	tags=35%, list=17%, signal=43%
WP_GLIAL_CELL_DIFFERENTIATION	7	0.58	1.16	0.300	0.534	1000	1846	tags=29%, list=8%, signal=31%
REACTOME_ALPHA_LINOLENIC_OMEGA3_AND_LINOLEIC_OMEGA6_ACID_METABOLISM	11	0.52	1.16	0.288	0.534	1000	488	tags=27%, list=2%, signal=28%
BIOCARTA_TERC_PATHWAY	6	0.59	1.16	0.293	0.534	1000	8412	tags=83%, list=37%, signal=131%
REACTOME_DEFECTIVE_ST3GAL3_CAUSES_MCT12_AND_EIEE15	7	0.57	1.16	0.277	0.534	1000	4209	tags=43%, list=18%, signal=52%
KEGG_ECM_RECEPTOR_INTERACTION	74	0.34	1.16	0.194	0.534	1000	2460	tags=22%, list=11%, signal=24%
REACTOME_FORMATION_OF_XYLULOSE_5_PHOSPHATE	5	0.63	1.16	0.313	0.534	1000	4514	tags=60%, list=20%, signal=75%
PID_NETRIN_PATHWAY	30	0.39	1.16	0.251	0.534	1000	2679	tags=20%, list=12%, signal=23%
KEGG_EPITHELIAL_CELL_SIGNALING_IN_HELICOBACTER_PYLORI_INFECTION	63	-0.33	-1.15	0.195	0.535	1000	4627	tags=43%, list=20%, signal=53%
REACTOME_METABOLISM_OF_FOLATE_AND_PTERINES	16	0.47	1.16	0.248	0.535	1000	2123	tags=44%, list=9%, signal=48%
REACTOME_CELLULAR_RESPONSES_TO_EXTERNAL_STIMULI	615	0.27	1.16	0.068	0.535	1000	4654	tags=26%, list=20%, signal=31%
REACTOME_TOLL_LIKE_RECEPTOR_TLR1_TLR2_CASCADE	96	-0.31	-1.14	0.167	0.536	1000	4209	tags=30%, list=18%, signal=37%
PID_RHODOPSIN_PATHWAY	15	-0.46	-1.14	0.271	0.536	1000	2057	tags=27%, list=9%, signal=29%
REACTOME_FRS_MEDIATED_FGFR1_SIGNALING	15	-0.46	-1.14	0.274	0.536	1000	2099	tags=20%, list=9%, signal=22%
WP_MIR517_RELATIONSHIP_WITH_ARCN1_AND_USP1	5	0.63	1.15	0.312	0.536	1000	2682	tags=80%, list=12%, signal=91%
REACTOME_SLC_MEDIATED_TRANSMEMBRANE_TRANSPORT	188	0.30	1.15	0.151	0.536	1000	2854	tags=21%, list=12%, signal=24%
WP_EICOSANOID_METABOLISM_VIA_LIPO_OXYGENASES_LOX	20	-0.41	-1.14	0.289	0.537	1000	3095	tags=35%, list=13%, signal=40%
WP_DISRUPTION_OF_POSTSYNAPTIC_SIGNALLING_BY_CNV	28	-0.39	-1.14	0.271	0.537	1000	4761	tags=36%, list=21%, signal=45%
REACTOME_TRP_CHANNELS	22	-0.42	-1.14	0.265	0.537	1000	4416	tags=27%, list=19%, signal=34%
KEGG_BASAL_CELL_CARCINOMA	45	0.37	1.15	0.225	0.537	1000	3017	tags=24%, list=13%, signal=28%
KEGG_LEISHMANIA_INFECTION	45	0.37	1.15	0.240	0.537	1000	5271	tags=38%, list=23%, signal=49%
HALLMARK_PEROXISOME	90	0.28	0.98	0.465	0.538	1000	3394	tags=20%, list=15%, signal=23%
REACTOME_OPIOID_SIGNALLING	79	-0.32	-1.14	0.197	0.538	1000	3077	tags=22%, list=13%, signal=25%
KEGG_NON_HOMOLOGOUS_END_JOINING	11	0.51	1.15	0.307	0.538	1000	3706	tags=27%, list=16%, signal=32%
REACTOME_REGULATION_OF_KIT_SIGNALING	15	0.47	1.15	0.285	0.538	1000	2155	tags=33%, list=9%, signal=37%
BIOCARTA_IGF1_PATHWAY	21	0.44	1.15	0.252	0.538	1000	2182	tags=19%, list=9%, signal=21%
BIOCARTA_CACAM_PATHWAY	7	0.57	1.15	0.328	0.538	1000	649	tags=29%, list=3%, signal=29%
REACTOME_SIGNALING_BY_WNT	286	-0.27	-1.14	0.111	0.539	1000	5593	tags=38%, list=24%, signal=49%
REACTOME_SUMOYLATION_OF_INTRACELLULAR_RECEPTORS	27	-0.38	-1.14	0.233	0.540	1000	4743	tags=44%, list=21%, signal=56%
REACTOME_DISORDERS_OF_TRANSMEMBRANE_TRANSPORTERS	151	0.31	1.15	0.187	0.540	1000	2752	tags=19%, list=12%, signal=22%
REACTOME_EPHRIN_SIGNALING	19	-0.42	-1.14	0.281	0.541	1000	4217	tags=37%, list=18%, signal=45%
REACTOME_GABA_RECEPTOR_ACTIVATION	42	-0.35	-1.14	0.237	0.541	1000	3077	tags=29%, list=13%, signal=33%
REACTOME_AMYLOID_FIBER_FORMATION	78	-0.31	-1.14	0.192	0.541	1000	2796	tags=26%, list=12%, signal=29%
WP_PATHWAYS_IN_CLEAR_CELL_RENAL_CELL_CARCINOMA	79	-0.31	-1.14	0.184	0.541	1000	3149	tags=28%, list=14%, signal=32%
REACTOME_BETA_OXIDATION_OF_LAUROYL_COA_TO_DECANOYL_COA_COA	5	-0.61	-1.14	0.362	0.541	1000	3698	tags=80%, list=16%, signal=95%
REACTOME_SENSORY_PERCEPTION	136	-0.29	-1.14	0.162	0.542	1000	3368	tags=22%, list=15%, signal=26%
REACTOME_INTERLEUKIN_1_PROCESSING	7	-0.55	-1.14	0.345	0.542	1000	831	tags=29%, list=4%, signal=30%
WP_CARDIAC_PROGENITOR_DIFFERENTIATION	36	-0.37	-1.14	0.273	0.542	1000	3101	tags=28%, list=13%, signal=32%
PID_LPA4_PATHWAY	14	-0.45	-1.14	0.292	0.542	1000	389	tags=14%, list=2%, signal=15%
REACTOME_ORGANIC_CATION_ANION_ZWITTERION_TRANSPORT	7	-0.54	-1.14	0.305	0.543	1000	1190	tags=29%, list=5%, signal=30%
REACTOME_TRANSPORT_OF_ORGANIC_ANIONS	7	-0.55	-1.14	0.314	0.543	1000	1210	tags=29%, list=5%, signal=30%
WP_CORI_CYCLE	14	-0.46	-1.14	0.300	0.543	1000	5620	tags=50%, list=24%, signal=66%
REACTOME_CITRIC_ACID_CYCLE_TCA_CYCLE	21	0.44	1.15	0.266	0.543	1000	4687	tags=33%, list=20%, signal=42%
REACTOME_MECP2_REGULATES_TRANSCRIPTION_OF_NEURONAL_LIGANDS	6	-0.58	-1.13	0.352	0.544	1000	2979	tags=50%, list=13%, signal=57%
PID_CIRCADIAN_PATHWAY	15	0.47	1.15	0.301	0.546	1000	2099	tags=27%, list=9%, signal=29%
WP_VITAMIN_D_IN_INFLAMMATORY_DISEASES	22	0.43	1.15	0.285	0.546	1000	4732	tags=50%, list=21%, signal=63%
KEGG_CYTOKINE_CYTOKINE_RECEPTOR_INTERACTION	169	0.30	1.15	0.152	0.546	1000	2486	tags=19%, list=11%, signal=21%
HALLMARK_UV_RESPONSE_UP	138	0.26	0.99	0.474	0.547	1000	3240	tags=21%, list=14%, signal=24%
REACTOME_TRANSCRIPTIONAL_REGULATION_BY_RUNX1	202	-0.27	-1.13	0.135	0.547	1000	4482	tags=27%, list=19%, signal=34%
WP_INHIBITION_OF_EXOSOME_BIOGENESIS_AND_SECRETION_BY_MANUMYCIN_A_IN_CRPC_CELLS	18	-0.43	-1.13	0.288	0.547	1000	3623	tags=39%, list=16%, signal=46%
BIOCARTA_CBL_PATHWAY	12	0.50	1.15	0.265	0.547	1000	2486	tags=42%, list=11%, signal=47%
WP_LUNG_FIBROSIS	50	0.36	1.15	0.257	0.547	1000	780	tags=14%, list=3%, signal=14%
REACTOME_DEREGULATED_CDK5_TRIGGERS_MULTIPLE_NEURODEGENERATIVE_PATHWAYS_IN_ALZHEIMER_S_DISEASE_MODELS	21	0.43	1.14	0.290	0.547	1000	2815	tags=29%, list=12%, signal=33%
WP_NO_METABOLISM_IN_CYSTIC_FIBROSIS	11	0.50	1.15	0.296	0.548	1000	2420	tags=27%, list=11%, signal=30%
REACTOME_NEUROFASCIN_INTERACTIONS	6	0.59	1.15	0.324	0.548	1000	3885	tags=33%, list=17%, signal=40%
REACTOME_VOLTAGE_GATED_POTASSIUM_CHANNELS	27	0.41	1.14	0.264	0.548	1000	2520	tags=19%, list=11%, signal=21%
KEGG_AUTOIMMUNE_THYROID_DISEASE	10	0.52	1.14	0.310	0.548	1000	186	tags=10%, list=1%, signal=10%
HALLMARK_ALLOGRAFT_REJECTION	148	0.28	1.04	0.351	0.550	1000	4084	tags=26%, list=18%, signal=31%
REACTOME_NR1H2_NR1H3_REGULATE_GENE_EXPRESSION_TO_CONTROL_BILE_ACID_HOMEOSTASIS	8	-0.53	-1.13	0.337	0.551	1000	7565	tags=88%, list=33%, signal=130%
REACTOME_DECTIN_1_MEDIATED_NONCANONICAL_NF_KB_SIGNALING	60	-0.32	-1.13	0.223	0.551	1000	5934	tags=43%, list=26%, signal=58%
BIOCARTA_IL5_PATHWAY	6	-0.57	-1.13	0.349	0.552	1000	476	tags=17%, list=2%, signal=17%
BIOCARTA_RHO_PATHWAY	21	-0.41	-1.13	0.289	0.552	1000	4457	tags=43%, list=19%, signal=53%
PID_AR_NONGENOMIC_PATHWAY	30	-0.37	-1.13	0.261	0.552	1000	2827	tags=27%, list=12%, signal=30%
REACTOME_CONSTITUTIVE_SIGNALING_BY_ABERRANT_PI3K_IN_CANCER	59	-0.33	-1.13	0.236	0.552	1000	2099	tags=24%, list=9%, signal=26%
REACTOME_EGFR_DOWNREGULATION	30	-0.37	-1.13	0.267	0.553	1000	4154	tags=37%, list=18%, signal=45%
REACTOME_NICOTINATE_METABOLISM	28	-0.38	-1.13	0.261	0.553	1000	3842	tags=29%, list=17%, signal=34%
REACTOME_HIV_INFECTION	216	0.29	1.14	0.171	0.553	1000	5411	tags=30%, list=23%, signal=39%
BIOCARTA_ACETAMINOPHEN_PATHWAY	3	0.70	1.14	0.305	0.553	1000	5587	tags=67%, list=24%, signal=88%
BIOCARTA_ALK_PATHWAY	30	0.39	1.14	0.277	0.553	1000	1930	tags=23%, list=8%, signal=25%
REACTOME_SIGNALING_BY_FGFR1_IN_DISEASE	33	-0.38	-1.13	0.280	0.554	1000	2099	tags=18%, list=9%, signal=20%
REACTOME_GLYCOGEN_SYNTHESIS	13	-0.46	-1.13	0.292	0.554	1000	2941	tags=46%, list=13%, signal=53%
REACTOME_INTERLEUKIN_3_INTERLEUKIN_5_AND_GM_CSF_SIGNALING	45	-0.34	-1.13	0.242	0.554	1000	5072	tags=40%, list=22%, signal=51%
WP_FERROPTOSIS	35	-0.36	-1.12	0.261	0.554	1000	1940	tags=29%, list=8%, signal=31%
BIOCARTA_HBX_PATHWAY	7	-0.55	-1.12	0.359	0.554	1000	4154	tags=43%, list=18%, signal=52%
REACTOME_NOD1_2_SIGNALING_PATHWAY	35	0.38	1.14	0.258	0.555	1000	3802	tags=31%, list=17%, signal=38%
REACTOME_NTRK2_ACTIVATES_RAC1	5	0.62	1.14	0.327	0.555	1000	1687	tags=60%, list=7%, signal=65%
REACTOME_ARACHIDONATE_PRODUCTION_FROM_DAG	5	-0.61	-1.12	0.351	0.556	1000	4133	tags=60%, list=18%, signal=73%
REACTOME_PECAM1_INTERACTIONS	12	-0.47	-1.12	0.304	0.556	1000	709	tags=25%, list=3%, signal=26%
REACTOME_SIGNALING_BY_NOTCH1	72	-0.32	-1.12	0.238	0.556	1000	3184	tags=28%, list=14%, signal=32%
REACTOME_HEME_BIOSYNTHESIS	13	0.48	1.14	0.281	0.556	1000	3080	tags=38%, list=13%, signal=44%
REACTOME_TRANSCRIPTIONAL_REGULATION_OF_GRANULOPOIESIS	66	-0.32	-1.12	0.249	0.557	1000	3348	tags=26%, list=15%, signal=30%
BIOCARTA_BARRESTIN_PATHWAY	11	-0.49	-1.12	0.329	0.557	1000	838	tags=18%, list=4%, signal=19%
REACTOME_GRB2_SOS_PROVIDES_LINKAGE_TO_MAPK_SIGNALING_FOR_INTEGRINS	14	-0.46	-1.12	0.327	0.557	1000	2249	tags=29%, list=10%, signal=32%
REACTOME_LAMININ_INTERACTIONS	29	-0.38	-1.12	0.270	0.557	1000	3289	tags=34%, list=14%, signal=40%
WP_EGFEGFR_SIGNALING_PATHWAY	161	-0.28	-1.12	0.169	0.557	1000	3692	tags=25%, list=16%, signal=29%
REACTOME_COMPLEX_I_BIOGENESIS	56	0.35	1.14	0.246	0.557	1000	6921	tags=41%, list=30%, signal=59%
REACTOME_CYTOCHROME_C_MEDIATED_APOPTOTIC_RESPONSE	12	0.49	1.14	0.301	0.557	1000	6054	tags=50%, list=26%, signal=68%
WP_ALLOGRAFT_REJECTION	43	0.37	1.14	0.254	0.557	1000	1883	tags=16%, list=8%, signal=18%
REACTOME_SMOOTH_MUSCLE_CONTRACTION	34	-0.37	-1.12	0.280	0.558	1000	4040	tags=38%, list=18%, signal=46%
REACTOME_RUNX1_REGULATES_EXPRESSION_OF_COMPONENTS_OF_TIGHT_JUNCTIONS	5	-0.57	-1.12	0.340	0.558	1000	3037	tags=40%, list=13%, signal=46%
REACTOME_IRS_ACTIVATION	4	0.64	1.14	0.352	0.558	1000	2182	tags=75%, list=9%, signal=83%
KEGG_NON_SMALL_CELL_LUNG_CANCER	53	0.35	1.13	0.250	0.559	1000	4169	tags=26%, list=18%, signal=32%
REACTOME_METABOLISM_OF_AMINE_DERIVED_HORMONES	10	-0.49	-1.12	0.340	0.560	1000	817	tags=20%, list=4%, signal=21%
REACTOME_G_PROTEIN_MEDIATED_EVENTS	50	-0.34	-1.12	0.242	0.560	1000	1281	tags=14%, list=6%, signal=15%
REACTOME_MET_ACTIVATES_PTK2_SIGNALING	28	-0.38	-1.12	0.318	0.560	1000	938	tags=18%, list=4%, signal=19%
WP_PREGNANE_X_RECEPTOR_PATHWAY	16	-0.44	-1.12	0.312	0.560	1000	2092	tags=25%, list=9%, signal=27%
REACTOME_FCERI_MEDIATED_MAPK_ACTIVATION	29	-0.38	-1.12	0.276	0.560	1000	5257	tags=38%, list=23%, signal=49%
PID_ECADHERIN_STABILIZATION_PATHWAY	40	-0.35	-1.12	0.286	0.561	1000	2845	tags=25%, list=12%, signal=28%
REACTOME_TOXICITY_OF_BOTULINUM_TOXIN_TYPE_D_BOTD	4	-0.64	-1.12	0.361	0.563	1000	1509	tags=50%, list=7%, signal=53%
KEGG_RENAL_CELL_CARCINOMA	69	-0.32	-1.11	0.217	0.563	1000	3078	tags=25%, list=13%, signal=28%
REACTOME_COLLAGEN_BIOSYNTHESIS_AND_MODIFYING_ENZYMES	59	-0.33	-1.11	0.263	0.563	1000	2799	tags=24%, list=12%, signal=27%
REACTOME_TANDEM_PORE_DOMAIN_POTASSIUM_CHANNELS	9	-0.51	-1.11	0.334	0.563	1000	1648	tags=22%, list=7%, signal=24%
REACTOME_LATE_ENDOSOMAL_MICROAUTOPHAGY	32	-0.36	-1.11	0.292	0.563	1000	5552	tags=56%, list=24%, signal=74%
REACTOME_FC_EPSILON_RECEPTOR_FCERI_SIGNALING	125	-0.28	-1.11	0.193	0.563	1000	5951	tags=38%, list=26%, signal=50%
KEGG_CHEMOKINE_SIGNALING_PATHWAY	151	-0.28	-1.11	0.207	0.563	1000	4697	tags=30%, list=20%, signal=38%
REACTOME_APOPTOTIC_CLEAVAGE_OF_CELL_ADHESION_PROTEINS	9	-0.51	-1.11	0.347	0.563	1000	181	tags=11%, list=1%, signal=11%
PID_ERBB2_ERBB3_PATHWAY	41	-0.35	-1.11	0.272	0.564	1000	5296	tags=32%, list=23%, signal=41%
KEGG_JAK_STAT_SIGNALING_PATHWAY	107	-0.30	-1.11	0.248	0.564	1000	5072	tags=32%, list=22%, signal=41%
WP_LTF_DANGER_SIGNAL_RESPONSE_PATHWAY	14	0.46	1.13	0.308	0.564	1000	5042	tags=57%, list=22%, signal=73%
REACTOME_CELLULAR_SENESCENCE	158	0.30	1.13	0.188	0.564	1000	5446	tags=31%, list=24%, signal=40%
REACTOME_PROSTACYCLIN_SIGNALLING_THROUGH_PROSTACYCLIN_RECEPTOR	14	-0.45	-1.11	0.329	0.565	1000	3077	tags=43%, list=13%, signal=49%
REACTOME_MITOCHONDRIAL_FATTY_ACID_BETA_OXIDATION	35	-0.36	-1.11	0.295	0.565	1000	3698	tags=31%, list=16%, signal=37%
NABA_BASEMENT_MEMBRANES	33	-0.37	-1.11	0.279	0.565	1000	730	tags=18%, list=3%, signal=19%
WP_DOPAMINERGIC_NEUROGENESIS	14	-0.45	-1.11	0.344	0.565	1000	4125	tags=36%, list=18%, signal=43%
REACTOME_ACTIVATED_NTRK2_SIGNALS_THROUGH_FYN	6	0.60	1.13	0.336	0.565	1000	1687	tags=50%, list=7%, signal=54%
REACTOME_RUNX2_REGULATES_BONE_DEVELOPMENT	28	0.40	1.13	0.282	0.565	1000	5042	tags=36%, list=22%, signal=46%
WP_MAPK_AND_NFKB_SIGNALLING_PATHWAYS_INHIBITED_BY_YERSINIA_YOPJ	12	0.49	1.13	0.303	0.565	1000	5042	tags=75%, list=22%, signal=96%
KEGG_TGF_BETA_SIGNALING_PATHWAY	76	0.33	1.13	0.235	0.565	1000	3976	tags=28%, list=17%, signal=33%
PID_ARF6_DOWNSTREAM_PATHWAY	15	-0.45	-1.11	0.339	0.566	1000	3448	tags=27%, list=15%, signal=31%
REACTOME_SIGNALING_BY_GPCR	457	-0.25	-1.11	0.100	0.566	1000	3692	tags=21%, list=16%, signal=25%
KEGG_PRIMARY_IMMUNODEFICIENCY	27	0.40	1.13	0.279	0.566	1000	2671	tags=22%, list=12%, signal=25%
BIOCARTA_IL2RB_PATHWAY	34	0.38	1.13	0.266	0.566	1000	3671	tags=26%, list=16%, signal=31%
REACTOME_PENTOSE_PHOSPHATE_PATHWAY	12	-0.45	-1.11	0.339	0.567	1000	3606	tags=42%, list=16%, signal=49%
WP_VITAMIN_B12_METABOLISM	37	0.38	1.13	0.269	0.567	1000	3260	tags=32%, list=14%, signal=38%
WP_GENOTOXICITY_PATHWAY	56	0.34	1.13	0.247	0.568	1000	1439	tags=14%, list=6%, signal=15%
REACTOME_TRANSCRIPTIONAL_REGULATION_OF_TESTIS_DIFFERENTIATION	6	-0.56	-1.10	0.384	0.569	1000	2130	tags=33%, list=9%, signal=37%
WP_MAMMARY_GLAND_DEVELOPMENT_PATHWAY_PREGNANCY_AND_LACTATION_STAGE_3_OF_4	29	0.40	1.13	0.285	0.569	1000	1678	tags=24%, list=7%, signal=26%
WP_DNA_DAMAGE_RESPONSE_ONLY_ATM_DEPENDENT	99	-0.30	-1.11	0.231	0.570	1000	3741	tags=27%, list=16%, signal=32%
REACTOME_NOTCH2_ACTIVATION_AND_TRANSMISSION_OF_SIGNAL_TO_THE_NUCLEUS	21	-0.40	-1.11	0.301	0.570	1000	2895	tags=43%, list=13%, signal=49%
BIOCARTA_IL12_PATHWAY	15	-0.43	-1.11	0.315	0.570	1000	1603	tags=20%, list=7%, signal=21%
BIOCARTA_ACTINY_PATHWAY	11	-0.48	-1.11	0.338	0.570	1000	7093	tags=55%, list=31%, signal=79%
REACTOME_VITAMIN_B2_RIBOFLAVIN_METABOLISM	6	-0.56	-1.11	0.365	0.571	1000	1947	tags=33%, list=8%, signal=36%
REACTOME_RUNX1_REGULATES_TRANSCRIPTION_OF_GENES_INVOLVED_IN_DIFFERENTIATION_OF_HSCS	106	-0.29	-1.11	0.257	0.571	1000	5934	tags=38%, list=26%, signal=51%
BIOCARTA_ERYTH_PATHWAY	9	0.53	1.12	0.336	0.572	1000	892	tags=33%, list=4%, signal=35%
REACTOME_SARS_COV_1_GENOME_REPLICATION_AND_TRANSCRIPTION	6	0.57	1.12	0.343	0.572	1000	515	tags=17%, list=2%, signal=17%
REACTOME_RHOF_GTPASE_CYCLE	40	0.37	1.12	0.283	0.572	1000	954	tags=18%, list=4%, signal=18%
BIOCARTA_PLCD_PATHWAY	5	-0.58	-1.10	0.378	0.573	1000	131	tags=20%, list=1%, signal=20%
KEGG_ADIPOCYTOKINE_SIGNALING_PATHWAY	59	0.34	1.12	0.261	0.573	1000	3260	tags=27%, list=14%, signal=32%
REACTOME_CLASS_I_PEROXISOMAL_MEMBRANE_PROTEIN_IMPORT	20	-0.41	-1.10	0.351	0.574	1000	4755	tags=40%, list=21%, signal=50%
REACTOME_NEGATIVE_REGULATION_OF_NMDA_RECEPTOR_MEDIATED_NEURONAL_TRANSMISSION	14	-0.44	-1.10	0.323	0.574	1000	1613	tags=21%, list=7%, signal=23%
BIOCARTA_RACC_PATHWAY	12	0.48	1.12	0.325	0.574	1000	1890	tags=25%, list=8%, signal=27%
REACTOME_TRANSCRIPTIONAL_REGULATION_BY_MECP2	49	-0.33	-1.10	0.289	0.575	1000	3370	tags=27%, list=15%, signal=31%
REACTOME_NICOTINAMIDE_SALVAGING	17	-0.43	-1.10	0.332	0.575	1000	3842	tags=35%, list=17%, signal=42%
PID_P38_MK2_PATHWAY	20	-0.41	-1.10	0.296	0.575	1000	4497	tags=40%, list=20%, signal=50%
REACTOME_DISEASES_ASSOCIATED_WITH_SURFACTANT_METABOLISM	5	-0.58	-1.10	0.368	0.575	1000	2178	tags=60%, list=9%, signal=66%
REACTOME_DARPP_32_EVENTS	23	-0.39	-1.10	0.317	0.576	1000	2377	tags=17%, list=10%, signal=19%
KEGG_SELENOAMINO_ACID_METABOLISM	25	-0.38	-1.10	0.332	0.576	1000	1987	tags=24%, list=9%, signal=26%
REACTOME_PI3K_AKT_SIGNALING_IN_CANCER	86	-0.29	-1.10	0.251	0.576	1000	4915	tags=36%, list=21%, signal=46%
PID_P38_ALPHA_BETA_PATHWAY	29	-0.37	-1.10	0.320	0.576	1000	3859	tags=34%, list=17%, signal=41%
PID_LKB1_PATHWAY	46	-0.33	-1.10	0.304	0.576	1000	5102	tags=39%, list=22%, signal=50%
WP_CELL_DIFFERENTIATION_INDEX_EXPANDED	15	0.46	1.12	0.290	0.576	1000	1910	tags=27%, list=8%, signal=29%
WP_STEROL_REGULATORY_ELEMENTBINDING_PROTEINS_SREBP_SIGNALLING	63	0.34	1.12	0.247	0.576	1000	2802	tags=19%, list=12%, signal=22%
REACTOME_SIGNALING_BY_SCF_KIT	41	0.37	1.12	0.280	0.576	1000	2155	tags=20%, list=9%, signal=21%
REACTOME_IKBA_VARIANT_LEADS_TO_EDA_ID	7	0.56	1.12	0.371	0.577	1000	5407	tags=71%, list=23%, signal=93%
REACTOME_EPIGENETIC_REGULATION_OF_GENE_EXPRESSION	125	0.30	1.12	0.224	0.577	1000	5420	tags=34%, list=24%, signal=45%
KEGG_AMINOACYL_TRNA_BIOSYNTHESIS	23	0.41	1.12	0.305	0.577	1000	6767	tags=48%, list=29%, signal=68%
KEGG_NOD_LIKE_RECEPTOR_SIGNALING_PATHWAY	51	0.35	1.12	0.274	0.577	1000	5050	tags=33%, list=22%, signal=43%
REACTOME_TRIGLYCERIDE_CATABOLISM	18	-0.41	-1.10	0.357	0.578	1000	3827	tags=33%, list=17%, signal=40%
REACTOME_INTRA_GOLGI_AND_RETROGRADE_GOLGI_TO_ER_TRAFFIC	179	-0.27	-1.10	0.201	0.578	1000	4358	tags=35%, list=19%, signal=42%
KEGG_OLFACTORY_TRANSDUCTION	24	0.41	1.12	0.301	0.578	1000	3938	tags=29%, list=17%, signal=35%
PID_NFAT_TFPATHWAY	37	0.37	1.12	0.279	0.578	1000	3485	tags=30%, list=15%, signal=35%
REACTOME_FORMATION_OF_INCISION_COMPLEX_IN_GG_NER	43	0.36	1.12	0.280	0.578	1000	4588	tags=30%, list=20%, signal=38%
WP_PPAR_ALPHA_PATHWAY	17	0.44	1.12	0.303	0.578	1000	3255	tags=35%, list=14%, signal=41%
SIG_CD40PATHWAYMAP	31	0.39	1.12	0.288	0.578	1000	5446	tags=42%, list=24%, signal=55%
WP_DISORDERS_OF_THE_KREBS_CYCLE	6	0.58	1.12	0.343	0.578	1000	6068	tags=67%, list=26%, signal=90%
REACTOME_APOPTOSIS_INDUCED_DNA_FRAGMENTATION	7	0.57	1.12	0.333	0.578	1000	3784	tags=57%, list=16%, signal=68%
REACTOME_RHO_GTPASES_ACTIVATE_IQGAPS	24	0.41	1.12	0.318	0.578	1000	2013	tags=21%, list=9%, signal=23%
BIOCARTA_GRANULOCYTES_PATHWAY	10	-0.48	-1.10	0.344	0.579	1000	2609	tags=50%, list=11%, signal=56%
PID_ECADHERIN_NASCENT_AJ_PATHWAY	39	0.37	1.12	0.275	0.579	1000	1579	tags=13%, list=7%, signal=14%
REACTOME_COMPLEMENT_CASCADE	30	-0.36	-1.10	0.314	0.580	1000	1305	tags=17%, list=6%, signal=18%
WP_ANGIOPOIETIN_LIKE_PROTEIN_8_REGULATORY_PATHWAY	117	-0.29	-1.09	0.234	0.581	1000	4915	tags=36%, list=21%, signal=45%
REACTOME_SIGNALING_BY_NOTCH1_PEST_DOMAIN_MUTANTS_IN_CANCER	57	-0.32	-1.09	0.296	0.581	1000	3184	tags=30%, list=14%, signal=35%
WP_METHYLATION_PATHWAYS	9	0.52	1.11	0.318	0.581	1000	1339	tags=22%, list=6%, signal=24%
WP_HEPATITIS_C_AND_HEPATOCELLULAR_CARCINOMA	41	0.36	1.11	0.279	0.581	1000	2093	tags=22%, list=9%, signal=24%
WP_ARACHIDONATE_EPOXYGENASE_EPOXIDE_HYDROLASE	4	0.64	1.11	0.363	0.581	1000	6301	tags=50%, list=27%, signal=69%
REACTOME_DEFECTIVE_FACTOR_VIII_CAUSES_HEMOPHILIA_A	7	0.55	1.11	0.345	0.581	1000	1556	tags=29%, list=7%, signal=31%
REACTOME_CYTOKINE_SIGNALING_IN_IMMUNE_SYSTEM	574	-0.24	-1.09	0.127	0.582	1000	4946	tags=30%, list=21%, signal=37%
REACTOME_VLDLR_INTERNALISATION_AND_DEGRADATION	11	-0.47	-1.09	0.363	0.582	1000	1936	tags=27%, list=8%, signal=30%
WP_RAS_AND_BRADYKININ_PATHWAYS_IN_COVID19	21	0.42	1.11	0.310	0.582	1000	3260	tags=29%, list=14%, signal=33%
BIOCARTA_RANKL_PATHWAY	13	0.48	1.11	0.335	0.582	1000	5446	tags=46%, list=24%, signal=60%
REACTOME_PLASMA_LIPOPROTEIN_REMODELING	20	0.42	1.11	0.309	0.582	1000	584	tags=15%, list=3%, signal=15%
REACTOME_ACTIVATION_OF_THE_TFAP2_AP_2_FAMILY_OF_TRANSCRIPTION_FACTORS	11	0.49	1.11	0.333	0.582	1000	777	tags=27%, list=3%, signal=28%
WP_MAMMALIAN_DISORDER_OF_SEXUAL_DEVELOPMENT	17	0.45	1.11	0.319	0.582	1000	3812	tags=41%, list=17%, signal=49%
REACTOME_DERMATAN_SULFATE_BIOSYNTHESIS	8	0.53	1.11	0.362	0.582	1000	2846	tags=63%, list=12%, signal=71%
WP_ZINC_HOMEOSTASIS	21	0.41	1.11	0.326	0.582	1000	2316	tags=19%, list=10%, signal=21%
REACTOME_ORGANIC_CATION_TRANSPORT	7	-0.54	-1.09	0.392	0.583	1000	1190	tags=29%, list=5%, signal=30%
REACTOME_LISTERIA_MONOCYTOGENES_ENTRY_INTO_HOST_CELLS	20	0.42	1.11	0.306	0.583	1000	5355	tags=40%, list=23%, signal=52%
WP_EXRNA_MECHANISM_OF_ACTION_AND_BIOGENESIS	6	0.58	1.11	0.346	0.583	1000	6754	tags=67%, list=29%, signal=94%
REACTOME_DEFECTIVE_GALNT3_CAUSES_FAMILIAL_HYPERPHOSPHATEMIC_TUMORAL_CALCINOSIS_HFTC	9	0.52	1.11	0.365	0.583	1000	907	tags=44%, list=4%, signal=46%
REACTOME_DISEASES_OF_GLYCOSYLATION	124	0.30	1.11	0.238	0.583	1000	3587	tags=27%, list=16%, signal=31%
PID_EPHB_FWD_PATHWAY	39	-0.34	-1.09	0.326	0.584	1000	4457	tags=36%, list=19%, signal=44%
SA_PTEN_PATHWAY	17	-0.42	-1.09	0.313	0.584	1000	4154	tags=29%, list=18%, signal=36%
REACTOME_PI3K_EVENTS_IN_ERBB2_SIGNALING	14	-0.44	-1.09	0.338	0.585	1000	1828	tags=36%, list=8%, signal=39%
REACTOME_SYNTHESIS_OF_PC	25	-0.38	-1.09	0.331	0.586	1000	2510	tags=20%, list=11%, signal=22%
BIOCARTA_GH_PATHWAY	25	-0.38	-1.09	0.346	0.586	1000	4792	tags=44%, list=21%, signal=56%
WP_OVERVIEW_OF_NANOPARTICLE_EFFECTS	17	0.44	1.11	0.325	0.586	1000	3092	tags=35%, list=13%, signal=41%
WP_STRUCTURAL_PATHWAY_OF_INTERLEUKIN_1_IL1	47	0.35	1.11	0.285	0.586	1000	5042	tags=36%, list=22%, signal=46%
BIOCARTA_AKAPCENTROSOME_PATHWAY	13	0.47	1.11	0.322	0.586	1000	1755	tags=31%, list=8%, signal=33%
WP_SEROTONIN_RECEPTOR_2_AND_ELKSRFGATA4_SIGNALING	19	-0.41	-1.09	0.333	0.587	1000	41	tags=5%, list=0%, signal=5%
WP_STEROID_BIOSYNTHESIS	7	-0.53	-1.09	0.377	0.588	1000	3421	tags=43%, list=15%, signal=50%
HALLMARK_PANCREAS_BETA_CELLS	22	0.39	1.04	0.392	0.589	1000	3211	tags=23%, list=14%, signal=26%
REACTOME_DISASSEMBLY_OF_THE_DESTRUCTION_COMPLEX_AND_RECRUITMENT_OF_AXIN_TO_THE_MEMBRANE	29	-0.37	-1.09	0.328	0.591	1000	4961	tags=41%, list=22%, signal=53%
PID_INTEGRIN3_PATHWAY	40	0.36	1.10	0.292	0.593	1000	1732	tags=23%, list=8%, signal=24%
REACTOME_ACTIVATION_OF_RAC1_DOWNSTREAM_OF_NMDARS	7	0.53	1.10	0.362	0.593	1000	649	tags=29%, list=3%, signal=29%
REACTOME_SYNTHESIS_OF_VERY_LONG_CHAIN_FATTY_ACYL_COAS	20	0.42	1.10	0.336	0.593	1000	1220	tags=25%, list=5%, signal=26%
REACTOME_INTEGRIN_CELL_SURFACE_INTERACTIONS	77	0.32	1.10	0.265	0.593	1000	1860	tags=19%, list=8%, signal=21%
REACTOME_IRF3_MEDIATED_INDUCTION_OF_TYPE_I_IFN	9	-0.49	-1.08	0.358	0.594	1000	2278	tags=22%, list=10%, signal=25%
REACTOME_CA2_PATHWAY	55	-0.32	-1.08	0.303	0.594	1000	3370	tags=33%, list=15%, signal=38%
PID_P38_ALPHA_BETA_DOWNSTREAM_PATHWAY	35	-0.35	-1.08	0.334	0.594	1000	1115	tags=17%, list=5%, signal=18%
REACTOME_GLUCAGON_TYPE_LIGAND_RECEPTORS	19	-0.42	-1.08	0.342	0.594	1000	3077	tags=37%, list=13%, signal=42%
WP_METAPATHWAY_BIOTRANSFORMATION_PHASE_I_AND_II	92	-0.29	-1.08	0.247	0.594	1000	3507	tags=24%, list=15%, signal=28%
REACTOME_CONVERSION_FROM_APC_C_CDC20_TO_APC_C_CDH1_IN_LATE_ANAPHASE	20	0.43	1.10	0.322	0.594	1000	4517	tags=30%, list=20%, signal=37%
WP_CELL_MIGRATION_AND_INVASION_THROUGH_P75NTR	29	-0.37	-1.08	0.334	0.595	1000	3227	tags=28%, list=14%, signal=32%
REACTOME_SIGNAL_AMPLIFICATION	27	-0.37	-1.08	0.330	0.595	1000	3077	tags=30%, list=13%, signal=34%
REACTOME_REGULATION_OF_HMOX1_EXPRESSION_AND_ACTIVITY	63	-0.32	-1.08	0.310	0.595	1000	5934	tags=43%, list=26%, signal=58%
WP_SEROTONIN_AND_ANXIETYRELATED_EVENTS	11	-0.45	-1.08	0.348	0.596	1000	2242	tags=27%, list=10%, signal=30%
WP_22Q112_COPY_NUMBER_VARIATION_SYNDROME	105	0.31	1.10	0.265	0.596	1000	4112	tags=28%, list=18%, signal=33%
REACTOME_METAL_SEQUESTRATION_BY_ANTIMICROBIAL_PROTEINS	4	0.63	1.10	0.386	0.596	1000	1455	tags=50%, list=6%, signal=53%
WP_NOTCH_SIGNALING_PATHWAY_NETPATH	59	-0.32	-1.08	0.299	0.597	1000	3372	tags=31%, list=15%, signal=36%
REACTOME_VLDL_CLEARANCE	5	0.59	1.10	0.396	0.597	1000	96	tags=20%, list=0%, signal=20%
PID_ATF2_PATHWAY	50	0.35	1.10	0.297	0.598	1000	3347	tags=30%, list=15%, signal=35%
REACTOME_NUCLEOTIDE_BINDING_DOMAIN_LEUCINE_RICH_REPEAT_CONTAINING_RECEPTOR_NLR_SIGNALING_PATHWAYS	52	0.34	1.10	0.305	0.598	1000	3802	tags=29%, list=17%, signal=34%
PID_IL2_STAT5_PATHWAY	25	0.39	1.10	0.314	0.598	1000	3861	tags=32%, list=17%, signal=38%
BIOCARTA_EEA1_PATHWAY	6	0.57	1.10	0.355	0.599	1000	2233	tags=33%, list=10%, signal=37%
WP_ELECTRON_TRANSPORT_CHAIN_OXPHOS_SYSTEM_IN_MITOCHONDRIA	85	0.31	1.10	0.264	0.599	1000	6948	tags=39%, list=30%, signal=55%
REACTOME_ORGANELLE_BIOGENESIS_AND_MAINTENANCE	266	0.27	1.10	0.209	0.599	1000	5434	tags=29%, list=24%, signal=37%
PID_TCR_JNK_PATHWAY	14	0.46	1.10	0.321	0.600	1000	5446	tags=43%, list=24%, signal=56%
REACTOME_ABACAVIR_TRANSPORT_AND_METABOLISM	6	0.57	1.10	0.379	0.600	1000	2085	tags=50%, list=9%, signal=55%
REACTOME_ACTIVATION_OF_PPARGC1A_PGC_1ALPHA_BY_PHOSPHORYLATION	10	0.49	1.10	0.338	0.600	1000	2198	tags=30%, list=10%, signal=33%
WP_CEREBRAL_ORGANIC_ACIDURIAS_INCLUDING_DISEASES	7	0.55	1.10	0.367	0.600	1000	3434	tags=43%, list=15%, signal=50%
BIOCARTA_BCELLSURVIVAL_PATHWAY	15	0.45	1.09	0.344	0.600	1000	678	tags=13%, list=3%, signal=14%
REACTOME_REGULATION_OF_INNATE_IMMUNE_RESPONSES_TO_CYTOSOLIC_DNA	13	-0.43	-1.07	0.370	0.602	1000	2796	tags=38%, list=12%, signal=44%
REACTOME_MISCELLANEOUS_TRANSPORT_AND_BINDING_EVENTS	23	0.40	1.09	0.317	0.602	1000	177	tags=9%, list=1%, signal=9%
WP_IL2_SIGNALING_PATHWAY	41	0.36	1.09	0.313	0.602	1000	3861	tags=27%, list=17%, signal=32%
REACTOME_FORMATION_OF_TUBULIN_FOLDING_INTERMEDIATES_BY_CCT_TRIC	20	0.42	1.09	0.322	0.602	1000	6755	tags=55%, list=29%, signal=78%
WP_ENDODERM_DIFFERENTIATION	118	-0.28	-1.08	0.266	0.603	1000	2981	tags=22%, list=13%, signal=25%
REACTOME_DEFECTIVE_RIPK1_MEDIATED_REGULATED_NECROSIS	5	-0.57	-1.08	0.404	0.603	1000	9848	tags=100%, list=43%, signal=175%
REACTOME_COLLAGEN_DEGRADATION	54	-0.32	-1.08	0.316	0.603	1000	2756	tags=24%, list=12%, signal=27%
WP_SUDDEN_INFANT_DEATH_SYNDROME_SIDS_SUSCEPTIBILITY_PATHWAYS	125	-0.28	-1.08	0.245	0.603	1000	3465	tags=24%, list=15%, signal=28%
BIOCARTA_NDKDYNAMIN_PATHWAY	16	-0.42	-1.08	0.337	0.603	1000	4276	tags=38%, list=19%, signal=46%
REACTOME_NOTCH_HLH_TRANSCRIPTION_PATHWAY	28	-0.36	-1.08	0.339	0.603	1000	5070	tags=43%, list=22%, signal=55%
KEGG_ADHERENS_JUNCTION	70	-0.30	-1.08	0.318	0.603	1000	3837	tags=27%, list=17%, signal=32%
SIG_CHEMOTAXIS	43	-0.33	-1.08	0.334	0.603	1000	5931	tags=44%, list=26%, signal=59%
WP_EFFECTS_OF_NITRIC_OXIDE	6	-0.53	-1.08	0.399	0.603	1000	2255	tags=33%, list=10%, signal=37%
PID_FGF_PATHWAY	46	-0.34	-1.08	0.313	0.603	1000	4154	tags=35%, list=18%, signal=42%
PID_SYNDECAN_1_PATHWAY	41	-0.33	-1.07	0.343	0.603	1000	3202	tags=24%, list=14%, signal=28%
REACTOME_TRYPTOPHAN_CATABOLISM	10	-0.47	-1.07	0.381	0.603	1000	2065	tags=30%, list=9%, signal=33%
REACTOME_DAG_AND_IP3_SIGNALING	38	-0.35	-1.07	0.327	0.603	1000	1012	tags=13%, list=4%, signal=14%
REACTOME_MYOCLONIC_EPILEPSY_OF_LAFORA	8	-0.49	-1.07	0.379	0.603	1000	2796	tags=50%, list=12%, signal=57%
REACTOME_SIGNALING_BY_FGFR2_IIIA_TM	19	-0.40	-1.07	0.352	0.603	1000	1158	tags=16%, list=5%, signal=17%
BIOCARTA_PEPI_PATHWAY	5	-0.57	-1.07	0.416	0.603	1000	699	tags=20%, list=3%, signal=21%
REACTOME_PHASE_I_FUNCTIONALIZATION_OF_COMPOUNDS	59	-0.31	-1.07	0.308	0.603	1000	3778	tags=29%, list=16%, signal=34%
WP_EGFR_TYROSINE_KINASE_INHIBITOR_RESISTANCE	82	-0.30	-1.07	0.318	0.603	1000	3692	tags=30%, list=16%, signal=36%
REACTOME_TFAP2_AP_2_FAMILY_REGULATES_TRANSCRIPTION_OF_GROWTH_FACTORS_AND_THEIR_RECEPTORS	12	-0.44	-1.07	0.353	0.603	1000	1786	tags=42%, list=8%, signal=45%
BIOCARTA_FREE_PATHWAY	9	0.50	1.09	0.349	0.603	1000	838	tags=22%, list=4%, signal=23%
REACTOME_SODIUM_COUPLED_SULPHATE_DI_AND_TRI_CARBOXYLATE_TRANSPORTERS	4	0.63	1.09	0.393	0.603	1000	1761	tags=25%, list=8%, signal=27%
WP_TOLLLIKE_RECEPTOR_SIGNALING_RELATED_TO_MYD88	29	0.38	1.09	0.338	0.603	1000	5407	tags=41%, list=23%, signal=54%
WP_ENDOTHELIN_PATHWAYS	33	-0.35	-1.07	0.333	0.604	1000	2255	tags=15%, list=10%, signal=17%
WP_FOLATEALCOHOL_AND_CANCER_PATHWAY_HYPOTHESES	9	-0.48	-1.07	0.382	0.604	1000	3778	tags=44%, list=16%, signal=53%
REACTOME_GALACTOSE_CATABOLISM	5	-0.59	-1.07	0.411	0.604	1000	3103	tags=60%, list=13%, signal=69%
REACTOME_NRAGE_SIGNALS_DEATH_THROUGH_JNK	57	-0.32	-1.07	0.326	0.604	1000	4477	tags=44%, list=19%, signal=54%
REACTOME_ACTIVATION_OF_NMDA_RECEPTORS_AND_POSTSYNAPTIC_EVENTS	76	-0.30	-1.07	0.300	0.604	1000	1801	tags=14%, list=8%, signal=16%
REACTOME_NEF_MEDIATED_CD4_DOWN_REGULATION	9	-0.48	-1.07	0.372	0.604	1000	1340	tags=22%, list=6%, signal=24%
REACTOME_GLYCOGEN_STORAGE_DISEASES	12	-0.45	-1.07	0.398	0.604	1000	3516	tags=50%, list=15%, signal=59%
REACTOME_LRR_FLII_INTERACTING_PROTEIN_1_LRRFIP1_ACTIVATES_TYPE_I_IFN_PRODUCTION	5	-0.56	-1.07	0.422	0.604	1000	2844	tags=40%, list=12%, signal=46%
REACTOME_FOXO_MEDIATED_TRANSCRIPTION	57	-0.32	-1.07	0.325	0.605	1000	3092	tags=23%, list=13%, signal=26%
PID_TCR_CALCIUM_PATHWAY	22	-0.38	-1.07	0.352	0.605	1000	4352	tags=27%, list=19%, signal=34%
REACTOME_METABOLISM_OF_CARBOHYDRATES	250	-0.25	-1.07	0.242	0.605	1000	3516	tags=25%, list=15%, signal=29%
KEGG_SULFUR_METABOLISM	9	-0.48	-1.07	0.407	0.605	1000	5147	tags=44%, list=22%, signal=57%
WP_IL6_SIGNALING_PATHWAY	40	-0.34	-1.07	0.371	0.605	1000	4915	tags=40%, list=21%, signal=51%
WP_SEROTONIN_RECEPTOR_467_AND_NR3C_SIGNALING	17	0.43	1.09	0.351	0.606	1000	6573	tags=53%, list=29%, signal=74%
PID_TCPTP_PATHWAY	41	0.36	1.09	0.314	0.606	1000	3817	tags=29%, list=17%, signal=35%
REACTOME_SIGNALING_BY_ERBB4	54	-0.31	-1.07	0.347	0.607	1000	3298	tags=33%, list=14%, signal=39%
REACTOME_ANTIGEN_PROCESSING_CROSS_PRESENTATION	90	-0.29	-1.06	0.296	0.609	1000	5416	tags=34%, list=24%, signal=45%
WP_PDGF_PATHWAY	40	0.36	1.09	0.325	0.609	1000	6207	tags=43%, list=27%, signal=58%
PID_IL2_PI3K_PATHWAY	33	0.37	1.09	0.304	0.609	1000	3861	tags=30%, list=17%, signal=36%
REACTOME_DEGRADATION_OF_GLI1_BY_THE_PROTEASOME	58	-0.31	-1.06	0.354	0.610	1000	5934	tags=43%, list=26%, signal=58%
WP_MECHANOREGULATION_AND_PATHOLOGY_OF_YAPTAZ_VIA_HIPPO_AND_NONHIPPO_MECHANISMS	43	-0.33	-1.06	0.361	0.610	1000	4030	tags=26%, list=17%, signal=31%
REACTOME_MOLYBDENUM_COFACTOR_BIOSYNTHESIS	6	0.56	1.09	0.401	0.610	1000	5368	tags=50%, list=23%, signal=65%
BIOCARTA_TCRA_PATHWAY	7	0.54	1.09	0.365	0.610	1000	1687	tags=29%, list=7%, signal=31%
REACTOME_LIGAND_RECEPTOR_INTERACTIONS	5	0.60	1.09	0.390	0.610	1000	3063	tags=60%, list=13%, signal=69%
SIG_INSULIN_RECEPTOR_PATHWAY_IN_CARDIAC_MYOCYTES	47	-0.32	-1.06	0.358	0.611	1000	4697	tags=30%, list=20%, signal=37%
WP_VITAMIN_D_RECEPTOR_PATHWAY	121	-0.28	-1.06	0.267	0.611	1000	2194	tags=20%, list=10%, signal=22%
WP_NUCLEAR_RECEPTORS	32	-0.35	-1.06	0.335	0.611	1000	4743	tags=47%, list=21%, signal=59%
BIOCARTA_CHREBP_PATHWAY	17	-0.41	-1.06	0.381	0.612	1000	1801	tags=24%, list=8%, signal=26%
REACTOME_DOWNSTREAM_SIGNALING_OF_ACTIVATED_FGFR2	20	-0.39	-1.06	0.340	0.613	1000	1158	tags=15%, list=5%, signal=16%
REACTOME_ADENYLATE_CYCLASE_ACTIVATING_PATHWAY	9	-0.49	-1.06	0.402	0.614	1000	2939	tags=22%, list=13%, signal=25%
PID_IL3_PATHWAY	24	-0.37	-1.06	0.379	0.614	1000	4792	tags=50%, list=21%, signal=63%
REACTOME_PI3K_EVENTS_IN_ERBB4_SIGNALING	8	-0.49	-1.06	0.388	0.614	1000	1777	tags=38%, list=8%, signal=41%
REACTOME_ADP_SIGNALLING_THROUGH_P2Y_PURINOCEPTOR_12	16	-0.42	-1.06	0.370	0.614	1000	3077	tags=44%, list=13%, signal=50%
REACTOME_DDX58_IFIH1_MEDIATED_INDUCTION_OF_INTERFERON_ALPHA_BETA	62	0.33	1.08	0.336	0.614	1000	4713	tags=29%, list=20%, signal=36%
REACTOME_PHASE_II_CONJUGATION_OF_COMPOUNDS	64	-0.30	-1.06	0.328	0.615	1000	2113	tags=19%, list=9%, signal=21%
REACTOME_ANCHORING_FIBRIL_FORMATION	13	-0.44	-1.06	0.390	0.615	1000	2756	tags=31%, list=12%, signal=35%
BIOCARTA_STEM_PATHWAY	9	0.49	1.08	0.382	0.615	1000	868	tags=22%, list=4%, signal=23%
REACTOME_NGF_STIMULATED_TRANSCRIPTION	36	-0.34	-1.06	0.369	0.616	1000	2844	tags=22%, list=12%, signal=25%
WP_NCRNAS_INVOLVED_IN_WNT_SIGNALING_IN_HEPATOCELLULAR_CARCINOMA	73	0.32	1.08	0.300	0.616	1000	4024	tags=30%, list=17%, signal=36%
REACTOME_DOWNSTREAM_SIGNAL_TRANSDUCTION	29	0.38	1.08	0.348	0.616	1000	1883	tags=14%, list=8%, signal=15%
REACTOME_DEGRADATION_OF_BETA_CATENIN_BY_THE_DESTRUCTION_COMPLEX	84	-0.29	-1.06	0.310	0.617	1000	5762	tags=44%, list=25%, signal=59%
REACTOME_FGFR2_MUTANT_RECEPTOR_ACTIVATION	24	-0.37	-1.06	0.355	0.617	1000	1158	tags=13%, list=5%, signal=13%
BIOCARTA_SPPA_PATHWAY	16	0.43	1.08	0.343	0.618	1000	5587	tags=38%, list=24%, signal=49%
REACTOME_CREATINE_METABOLISM	5	0.60	1.08	0.410	0.618	1000	743	tags=20%, list=3%, signal=21%
KEGG_DORSO_VENTRAL_AXIS_FORMATION	21	-0.38	-1.05	0.374	0.619	1000	1793	tags=19%, list=8%, signal=21%
REACTOME_SIGNALING_BY_PDGFRA_TRANSMEMBRANE_JUXTAMEMBRANE_AND_KINASE_DOMAIN_MUTANTS	12	0.47	1.08	0.392	0.619	1000	1883	tags=17%, list=8%, signal=18%
BIOCARTA_TOB1_PATHWAY	15	0.44	1.08	0.354	0.619	1000	1930	tags=27%, list=8%, signal=29%
REACTOME_DECTIN_2_FAMILY	15	0.44	1.08	0.349	0.619	1000	2092	tags=40%, list=9%, signal=44%
WP_NEPHROGENESIS	12	-0.45	-1.05	0.408	0.620	1000	2883	tags=42%, list=13%, signal=48%
WP_IRINOTECAN_PATHWAY	5	0.58	1.08	0.421	0.620	1000	2690	tags=40%, list=12%, signal=45%
WP_PLATELETMEDIATED_INTERACTIONS_WITH_VASCULAR_AND_CIRCULATING_CELLS	15	0.43	1.08	0.378	0.620	1000	2585	tags=33%, list=11%, signal=38%
WP_NOCGMPPKG_MEDIATED_NEUROPROTECTION	35	0.37	1.08	0.311	0.620	1000	1726	tags=17%, list=7%, signal=19%
KEGG_TERPENOID_BACKBONE_BIOSYNTHESIS	14	0.45	1.08	0.360	0.620	1000	2802	tags=29%, list=12%, signal=33%
REACTOME_CHONDROITIN_SULFATE_DERMATAN_SULFATE_METABOLISM	45	0.35	1.08	0.357	0.620	1000	4558	tags=36%, list=20%, signal=44%
WP_NUCLEOTIDE_GPCRS	7	0.54	1.08	0.384	0.620	1000	6036	tags=57%, list=26%, signal=77%
REACTOME_INTERFERON_SIGNALING	150	0.28	1.08	0.292	0.620	1000	5494	tags=39%, list=24%, signal=50%
WP_RELATIONSHIP_BETWEEN_INFLAMMATION_COX2_AND_EGFR	23	0.39	1.08	0.339	0.620	1000	2093	tags=17%, list=9%, signal=19%
REACTOME_NUCLEAR_SIGNALING_BY_ERBB4	30	0.37	1.08	0.350	0.620	1000	222	tags=7%, list=1%, signal=7%
PID_IL5_PATHWAY	14	0.44	1.08	0.370	0.621	1000	2092	tags=29%, list=9%, signal=31%
REACTOME_HDL_ASSEMBLY	6	-0.54	-1.05	0.438	0.623	1000	1479	tags=33%, list=6%, signal=36%
REACTOME_PD_1_SIGNALING	8	-0.48	-1.05	0.407	0.625	1000	3569	tags=38%, list=15%, signal=44%
WP_HOSTPATHOGEN_INTERACTION_OF_HUMAN_CORONA_VIRUSES_APOPTOSIS	20	0.41	1.07	0.385	0.625	1000	3827	tags=35%, list=17%, signal=42%
PID_PDGFRA_PATHWAY	20	-0.38	-1.05	0.413	0.626	1000	4154	tags=30%, list=18%, signal=37%
KEGG_ANTIGEN_PROCESSING_AND_PRESENTATION	37	-0.34	-1.05	0.378	0.626	1000	1691	tags=19%, list=7%, signal=20%
REACTOME_SIGNALING_BY_NOTCH2	30	-0.35	-1.05	0.381	0.626	1000	2895	tags=37%, list=13%, signal=42%
PID_ERA_GENOMIC_PATHWAY	56	-0.31	-1.05	0.365	0.626	1000	3555	tags=30%, list=15%, signal=36%
REACTOME_PHASE_1_INACTIVATION_OF_FAST_NA_CHANNELS	5	-0.56	-1.05	0.454	0.626	1000	254	tags=20%, list=1%, signal=20%
REACTOME_AUF1_HNRNP_D0_BINDS_AND_DESTABILIZES_MRNA	54	-0.31	-1.05	0.356	0.626	1000	6194	tags=44%, list=27%, signal=61%
REACTOME_SYNTHESIS_OF_UDP_N_ACETYL_GLUCOSAMINE	8	-0.49	-1.05	0.419	0.626	1000	4308	tags=50%, list=19%, signal=61%
REACTOME_WAX_AND_PLASMALOGEN_BIOSYNTHESIS	5	-0.56	-1.05	0.445	0.626	1000	1957	tags=40%, list=8%, signal=44%
REACTOME_SIGNALING_BY_WNT_IN_CANCER	31	-0.35	-1.05	0.401	0.626	1000	4825	tags=45%, list=21%, signal=57%
REACTOME_IL_6_TYPE_CYTOKINE_RECEPTOR_LIGAND_INTERACTIONS	15	-0.42	-1.05	0.371	0.627	1000	4361	tags=33%, list=19%, signal=41%
REACTOME_MATURATION_OF_NUCLEOPROTEIN	10	-0.45	-1.05	0.409	0.627	1000	6873	tags=60%, list=30%, signal=85%
REACTOME_GABA_B_RECEPTOR_ACTIVATION	31	-0.34	-1.05	0.364	0.627	1000	3077	tags=32%, list=13%, signal=37%
BIOCARTA_IL6_PATHWAY	20	-0.39	-1.05	0.386	0.627	1000	4361	tags=30%, list=19%, signal=37%
WP_THE_HUMAN_IMMUNE_RESPONSE_TO_TUBERCULOSIS	22	-0.37	-1.05	0.363	0.627	1000	4066	tags=32%, list=18%, signal=39%
WP_SARS_CORONAVIRUS_AND_INNATE_IMMUNITY	17	-0.40	-1.05	0.390	0.627	1000	2652	tags=18%, list=12%, signal=20%
PID_PDGFRB_PATHWAY	126	-0.27	-1.05	0.344	0.628	1000	5239	tags=33%, list=23%, signal=43%
WP_PHYSIOLOGICAL_AND_PATHOLOGICAL_HYPERTROPHY_OF_THE_HEART	24	-0.36	-1.05	0.380	0.628	1000	2484	tags=21%, list=11%, signal=23%
WP_DRUG_INDUCTION_OF_BILE_ACID_PATHWAY	7	-0.50	-1.04	0.433	0.628	1000	1604	tags=29%, list=7%, signal=31%
REACTOME_TCF_DEPENDENT_SIGNALING_IN_RESPONSE_TO_WNT	200	-0.25	-1.04	0.301	0.628	1000	5456	tags=37%, list=24%, signal=47%
REACTOME_PHYSIOLOGICAL_FACTORS	9	-0.48	-1.04	0.412	0.632	1000	6791	tags=56%, list=29%, signal=79%
REACTOME_BIOSYNTHESIS_OF_SPECIALIZED_PRORESOLVING_MEDIATORS_SPMS	12	-0.43	-1.04	0.396	0.632	1000	2543	tags=33%, list=11%, signal=37%
REACTOME_ACTIVATION_OF_GENE_EXPRESSION_BY_SREBF_SREBP	40	0.35	1.07	0.352	0.634	1000	4644	tags=33%, list=20%, signal=41%
WP_IRON_METABOLISM_IN_PLACENTA	10	0.49	1.07	0.358	0.635	1000	3860	tags=50%, list=17%, signal=60%
REACTOME_SHC_RELATED_EVENTS_TRIGGERED_BY_IGF1R	8	0.51	1.07	0.403	0.635	1000	2170	tags=25%, list=9%, signal=28%
WP_HYPERTROPHY_MODEL	16	-0.40	-1.04	0.399	0.636	1000	2416	tags=38%, list=10%, signal=42%
KEGG_NICOTINATE_AND_NICOTINAMIDE_METABOLISM	21	-0.39	-1.04	0.414	0.636	1000	965	tags=14%, list=4%, signal=15%
REACTOME_METABOLISM_OF_WATER_SOLUBLE_VITAMINS_AND_COFACTORS	108	-0.27	-1.04	0.357	0.636	1000	3452	tags=21%, list=15%, signal=25%
REACTOME_SMAC_XIAP_REGULATED_APOPTOTIC_RESPONSE	8	0.51	1.07	0.387	0.636	1000	5487	tags=50%, list=24%, signal=66%
REACTOME_DEFECTIVE_C1GALT1C1_CAUSES_TN_POLYAGGLUTINATION_SYNDROME_TNPS	10	0.49	1.07	0.385	0.636	1000	907	tags=40%, list=4%, signal=42%
WP_WNT_SIGNALING_IN_KIDNEY_DISEASE	29	0.37	1.07	0.339	0.636	1000	1797	tags=17%, list=8%, signal=19%
REACTOME_METABOLISM_OF_ANGIOTENSINOGEN_TO_ANGIOTENSINS	11	-0.44	-1.04	0.395	0.637	1000	4383	tags=45%, list=19%, signal=56%
WP_APOPTOSISRELATED_NETWORK_DUE_TO_ALTERED_NOTCH3_IN_OVARIAN_CANCER	53	-0.31	-1.04	0.376	0.637	1000	1877	tags=23%, list=8%, signal=25%
PID_CONE_PATHWAY	13	-0.42	-1.04	0.406	0.637	1000	1991	tags=23%, list=9%, signal=25%
WP_OSTEOBLAST_SIGNALING	10	0.48	1.07	0.376	0.637	1000	3817	tags=50%, list=17%, signal=60%
REACTOME_RAP1_SIGNALLING	15	0.44	1.07	0.388	0.637	1000	6335	tags=47%, list=28%, signal=64%
REACTOME_METABOLISM_OF_VITAMINS_AND_COFACTORS	160	0.28	1.07	0.324	0.637	1000	2800	tags=18%, list=12%, signal=20%
WP_TP53_NETWORK	15	0.43	1.06	0.350	0.637	1000	3999	tags=53%, list=17%, signal=64%
REACTOME_REGULATION_OF_CHOLESTEROL_BIOSYNTHESIS_BY_SREBP_SREBF	53	0.33	1.06	0.337	0.637	1000	4644	tags=32%, list=20%, signal=40%
REACTOME_MITOCHONDRIAL_TRNA_AMINOACYLATION	18	0.41	1.06	0.389	0.637	1000	6767	tags=56%, list=29%, signal=79%
REACTOME_VITAMINS	3	0.65	1.06	0.442	0.637	1000	5878	tags=67%, list=26%, signal=90%
REACTOME_MAPK6_MAPK4_SIGNALING	87	-0.29	-1.04	0.389	0.638	1000	5762	tags=40%, list=25%, signal=53%
REACTOME_REGULATION_OF_INSULIN_LIKE_GROWTH_FACTOR_IGF_TRANSPORT_AND_UPTAKE_BY_INSULIN_LIKE_GROWTH_FACTOR_BINDING_PROTEINS_IGFBPS	92	-0.28	-1.04	0.363	0.638	1000	845	tags=12%, list=4%, signal=12%
REACTOME_INTEGRATION_OF_PROVIRUS	9	0.50	1.07	0.398	0.638	1000	4681	tags=56%, list=20%, signal=70%
REACTOME_FGFR2_ALTERNATIVE_SPLICING	27	0.37	1.06	0.371	0.638	1000	5349	tags=37%, list=23%, signal=48%
REACTOME_THE_CANONICAL_RETINOID_CYCLE_IN_RODS_TWILIGHT_VISION	15	0.43	1.06	0.373	0.638	1000	3482	tags=27%, list=15%, signal=31%
WP_REGULATION_OF_TOLLLIKE_RECEPTOR_SIGNALING_PATHWAY	113	0.29	1.06	0.325	0.638	1000	5042	tags=27%, list=22%, signal=34%
PID_P53_DOWNSTREAM_PATHWAY	119	0.29	1.06	0.311	0.638	1000	2577	tags=24%, list=11%, signal=26%
WP_COMMON_PATHWAYS_UNDERLYING_DRUG_ADDICTION	35	0.36	1.06	0.368	0.638	1000	5042	tags=29%, list=22%, signal=37%
REACTOME_PROTON_COUPLED_MONOCARBOXYLATE_TRANSPORT	5	0.58	1.06	0.419	0.638	1000	1650	tags=60%, list=7%, signal=65%
WP_MAPK_PATHWAY_IN_CONGENITAL_THYROID_CANCER	15	-0.40	-1.04	0.421	0.639	1000	3298	tags=20%, list=14%, signal=23%
REACTOME_THE_NLRP3_INFLAMMASOME	15	0.43	1.06	0.390	0.641	1000	5407	tags=47%, list=23%, signal=61%
REACTOME_VITAMIN_B1_THIAMIN_METABOLISM	4	0.61	1.06	0.440	0.642	1000	5159	tags=50%, list=22%, signal=64%
WP_DIFFERENTIATION_OF_WHITE_AND_BROWN_ADIPOCYTE	20	0.39	1.06	0.363	0.642	1000	4960	tags=40%, list=22%, signal=51%
BIOCARTA_DICER_PATHWAY	5	-0.57	-1.03	0.444	0.643	1000	7117	tags=60%, list=31%, signal=87%
WP_EPITHELIAL_TO_MESENCHYMAL_TRANSITION_IN_COLORECTAL_CANCER	142	-0.26	-1.03	0.330	0.643	1000	3349	tags=23%, list=15%, signal=27%
REACTOME_POTASSIUM_CHANNELS	72	-0.29	-1.03	0.412	0.644	1000	3257	tags=22%, list=14%, signal=26%
PID_NCADHERIN_PATHWAY	33	-0.34	-1.03	0.402	0.644	1000	4817	tags=36%, list=21%, signal=46%
REACTOME_SIGNALING_BY_HEDGEHOG	138	-0.26	-1.03	0.348	0.645	1000	5934	tags=40%, list=26%, signal=53%
REACTOME_RUNX1_REGULATES_TRANSCRIPTION_OF_GENES_INVOLVED_IN_DIFFERENTIATION_OF_KERATINOCYTES	6	-0.53	-1.03	0.458	0.645	1000	4289	tags=33%, list=19%, signal=41%
REACTOME_SYNTHESIS_OF_LIPOXINS_LX	5	-0.55	-1.03	0.465	0.646	1000	2543	tags=60%, list=11%, signal=67%
REACTOME_RHOV_GTPASE_CYCLE	32	-0.33	-1.03	0.397	0.646	1000	3247	tags=25%, list=14%, signal=29%
REACTOME_BIOSYNTHESIS_OF_THE_N_GLYCAN_PRECURSOR_DOLICHOL_LIPID_LINKED_OLIGOSACCHARIDE_LLO_AND_TRANSFER_TO_A_NASCENT_PROTEIN	69	-0.29	-1.03	0.401	0.646	1000	4308	tags=32%, list=19%, signal=39%
REACTOME_INOSITOL_PHOSPHATE_METABOLISM	45	-0.32	-1.03	0.414	0.646	1000	5089	tags=40%, list=22%, signal=51%
WP_EXERCISEINDUCED_CIRCADIAN_REGULATION	44	0.34	1.06	0.352	0.646	1000	5379	tags=32%, list=23%, signal=41%
REACTOME_THROMBIN_SIGNALLING_THROUGH_PROTEINASE_ACTIVATED_RECEPTORS_PARS	27	-0.36	-1.03	0.394	0.648	1000	3077	tags=26%, list=13%, signal=30%
PID_MYC_REPRESS_PATHWAY	59	-0.30	-1.03	0.393	0.648	1000	2923	tags=24%, list=13%, signal=27%
REACTOME_FORMATION_OF_ATP_BY_CHEMIOSMOTIC_COUPLING	4	0.60	1.06	0.444	0.648	1000	6368	tags=50%, list=28%, signal=69%
WP_PHOTODYNAMIC_THERAPYINDUCED_HIF1_SURVIVAL_SIGNALING	32	-0.34	-1.03	0.410	0.650	1000	2677	tags=31%, list=12%, signal=35%
REACTOME_PROTEIN_LOCALIZATION	149	-0.26	-1.03	0.357	0.650	1000	4214	tags=25%, list=18%, signal=30%
BIOCARTA_CREB_PATHWAY	21	-0.36	-1.03	0.397	0.650	1000	1639	tags=19%, list=7%, signal=20%
PID_IL4_2PATHWAY	52	-0.31	-1.03	0.430	0.650	1000	4792	tags=35%, list=21%, signal=44%
SIG_BCR_SIGNALING_PATHWAY	42	-0.32	-1.03	0.395	0.650	1000	4697	tags=36%, list=20%, signal=45%
REACTOME_INTERLEUKIN_21_SIGNALING	9	-0.46	-1.03	0.451	0.650	1000	4792	tags=44%, list=21%, signal=56%
REACTOME_UPTAKE_AND_FUNCTION_OF_DIPHTHERIA_TOXIN	6	-0.52	-1.03	0.454	0.650	1000	6739	tags=67%, list=29%, signal=94%
REACTOME_VASOPRESSIN_LIKE_RECEPTORS	3	0.66	1.05	0.437	0.650	1000	1887	tags=33%, list=8%, signal=36%
KEGG_WNT_SIGNALING_PATHWAY	134	-0.26	-1.03	0.371	0.651	1000	3756	tags=25%, list=16%, signal=30%
WP_WHITE_FAT_CELL_DIFFERENTIATION	30	-0.34	-1.03	0.395	0.651	1000	5143	tags=47%, list=22%, signal=60%
WP_AIRWAY_SMOOTH_MUSCLE_CELL_CONTRACTION	16	-0.39	-1.02	0.421	0.651	1000	6066	tags=38%, list=26%, signal=51%
KEGG_N_GLYCAN_BIOSYNTHESIS	42	-0.32	-1.02	0.388	0.651	1000	3552	tags=26%, list=15%, signal=31%
WP_STATIN_PATHWAY	20	-0.37	-1.02	0.424	0.653	1000	2703	tags=30%, list=12%, signal=34%
PID_MYC_PATHWAY	24	0.38	1.05	0.384	0.653	1000	5638	tags=42%, list=24%, signal=55%
REACTOME_REGULATION_OF_TP53_EXPRESSION_AND_DEGRADATION	35	0.36	1.05	0.381	0.653	1000	1409	tags=14%, list=6%, signal=15%
REACTOME_NERVOUS_SYSTEM_DEVELOPMENT	520	-0.23	-1.02	0.373	0.654	1000	3586	tags=19%, list=16%, signal=22%
REACTOME_HIV_TRANSCRIPTION_ELONGATION	39	0.35	1.05	0.393	0.654	1000	8083	tags=51%, list=35%, signal=79%
WP_MICRORNAS_IN_CARDIOMYOCYTE_HYPERTROPHY	79	0.30	1.05	0.345	0.654	1000	3802	tags=25%, list=17%, signal=30%
WP_GPCRS_CLASS_A_RHODOPSINLIKE	112	0.29	1.05	0.328	0.656	1000	2729	tags=15%, list=12%, signal=17%
WP_NETRINUNC5B_SIGNALING_PATHWAY	47	0.33	1.05	0.378	0.657	1000	2679	tags=23%, list=12%, signal=26%
REACTOME_NEDDYLATION	221	-0.24	-1.02	0.376	0.659	1000	5416	tags=33%, list=24%, signal=43%
WP_GANGLIO_SPHINGOLIPID_METABOLISM	9	-0.46	-1.02	0.441	0.659	1000	1766	tags=22%, list=8%, signal=24%
REACTOME_CELL_CELL_JUNCTION_ORGANIZATION	55	-0.30	-1.02	0.419	0.659	1000	4056	tags=27%, list=18%, signal=33%
REACTOME_CARGO_TRAFFICKING_TO_THE_PERICILIARY_MEMBRANE	50	-0.30	-1.02	0.396	0.659	1000	4851	tags=26%, list=21%, signal=33%
REACTOME_TP53_REGULATES_METABOLIC_GENES	82	-0.28	-1.02	0.396	0.660	1000	5819	tags=39%, list=25%, signal=52%
REACTOME_DEFECTIVE_CHST6_CAUSES_MCDC1	6	0.55	1.05	0.451	0.660	1000	3550	tags=33%, list=15%, signal=39%
BIOCARTA_PLC_PATHWAY	9	0.48	1.05	0.387	0.661	1000	2001	tags=22%, list=9%, signal=24%
KEGG_NEUROACTIVE_LIGAND_RECEPTOR_INTERACTION	145	-0.26	-1.02	0.399	0.662	1000	3228	tags=14%, list=14%, signal=16%
WP_TYROBP_CAUSAL_NETWORK	54	-0.30	-1.02	0.395	0.662	1000	3780	tags=33%, list=16%, signal=40%
BIOCARTA_MEF2D_PATHWAY	18	-0.39	-1.02	0.433	0.662	1000	2844	tags=33%, list=12%, signal=38%
PID_HIF2PATHWAY	32	-0.33	-1.02	0.412	0.662	1000	2019	tags=22%, list=9%, signal=24%
REACTOME_PROTEIN_METHYLATION	17	0.42	1.05	0.409	0.662	1000	6617	tags=53%, list=29%, signal=74%
REACTOME_UNFOLDED_PROTEIN_RESPONSE_UPR	83	-0.28	-1.02	0.434	0.663	1000	5421	tags=35%, list=24%, signal=46%
REACTOME_CLASS_I_MHC_MEDIATED_ANTIGEN_PROCESSING_PRESENTATION	342	-0.23	-1.02	0.395	0.663	1000	5416	tags=30%, list=24%, signal=38%
REACTOME_RNA_POLYMERASE_II_TRANSCRIBES_SNRNA_GENES	73	0.31	1.05	0.367	0.664	1000	8253	tags=53%, list=36%, signal=83%
WP_PANCREATIC_ADENOCARCINOMA_PATHWAY	86	0.30	1.04	0.359	0.665	1000	1930	tags=17%, list=8%, signal=19%
REACTOME_PYRUVATE_METABOLISM_AND_CITRIC_ACID_TCA_CYCLE	51	0.33	1.04	0.379	0.666	1000	2770	tags=20%, list=12%, signal=22%
REACTOME_NON_INTEGRIN_MEMBRANE_ECM_INTERACTIONS	55	0.32	1.04	0.381	0.666	1000	2460	tags=24%, list=11%, signal=26%
REACTOME_METABOLISM_OF_STEROIDS	122	0.28	1.04	0.344	0.666	1000	4674	tags=28%, list=20%, signal=35%
KEGG_ALDOSTERONE_REGULATED_SODIUM_REABSORPTION	37	-0.32	-1.01	0.429	0.667	1000	5133	tags=43%, list=22%, signal=56%
REACTOME_INSULIN_PROCESSING	23	-0.36	-1.01	0.415	0.667	1000	5879	tags=65%, list=26%, signal=87%
WP_HEART_DEVELOPMENT	32	0.36	1.04	0.379	0.667	1000	3138	tags=22%, list=14%, signal=25%
BIOCARTA_MHC_PATHWAY	8	-0.46	-1.01	0.433	0.668	1000	3586	tags=50%, list=16%, signal=59%
WNT_SIGNALING	77	-0.28	-1.01	0.417	0.668	1000	4248	tags=31%, list=18%, signal=38%
REACTOME_LIPOPHAGY	9	0.49	1.04	0.417	0.668	1000	3517	tags=44%, list=15%, signal=52%
REACTOME_GPCR_LIGAND_BINDING	245	0.26	1.04	0.342	0.668	1000	2729	tags=15%, list=12%, signal=16%
PID_REELIN_PATHWAY	25	0.38	1.04	0.387	0.668	1000	1687	tags=16%, list=7%, signal=17%
REACTOME_NOTCH4_INTRACELLULAR_DOMAIN_REGULATES_TRANSCRIPTION	20	0.40	1.04	0.393	0.668	1000	5194	tags=40%, list=23%, signal=52%
REACTOME_DEFECTIVE_B4GALT1_CAUSES_B4GALT1_CDG_CDG_2D	7	0.52	1.04	0.438	0.668	1000	3550	tags=29%, list=15%, signal=34%
KEGG_RIG_I_LIKE_RECEPTOR_SIGNALING_PATHWAY	49	0.33	1.04	0.401	0.668	1000	4732	tags=29%, list=21%, signal=36%
PID_PRL_SIGNALING_EVENTS_PATHWAY	23	0.38	1.04	0.418	0.668	1000	465	tags=13%, list=2%, signal=13%
REACTOME_N_GLYCAN_ANTENNAE_ELONGATION	14	-0.41	-1.01	0.444	0.669	1000	166	tags=14%, list=1%, signal=14%
REACTOME_SIGNALLING_TO_RAS	18	-0.38	-1.01	0.420	0.669	1000	5613	tags=50%, list=24%, signal=66%
KEGG_VIRAL_MYOCARDITIS	42	-0.31	-1.01	0.425	0.669	1000	4955	tags=38%, list=22%, signal=48%
REACTOME_AMPK_INHIBITS_CHREBP_TRANSCRIPTIONAL_ACTIVATION_ACTIVITY	7	0.51	1.04	0.440	0.669	1000	2198	tags=43%, list=10%, signal=47%
WP_UREA_CYCLE_AND_RELATED_DISEASES	8	0.50	1.04	0.430	0.669	1000	7050	tags=63%, list=31%, signal=90%
REACTOME_DEATH_RECEPTOR_SIGNALLING	134	0.28	1.04	0.386	0.669	1000	3585	tags=20%, list=16%, signal=24%
BIOCARTA_IGF1MTOR_PATHWAY	18	0.41	1.04	0.403	0.669	1000	2170	tags=17%, list=9%, signal=18%
REACTOME_FOXO_MEDIATED_TRANSCRIPTION_OF_OXIDATIVE_STRESS_METABOLIC_AND_NEURONAL_GENES	25	0.38	1.04	0.413	0.669	1000	3150	tags=24%, list=14%, signal=28%
REACTOME_TERMINATION_OF_O_GLYCAN_BIOSYNTHESIS	16	0.42	1.04	0.413	0.670	1000	932	tags=31%, list=4%, signal=33%
WP_MESODERMAL_COMMITMENT_PATHWAY	125	0.28	1.04	0.369	0.670	1000	1853	tags=17%, list=8%, signal=18%
SIG_IL4RECEPTOR_IN_B_LYPHOCYTES	26	0.37	1.04	0.396	0.670	1000	2401	tags=23%, list=10%, signal=26%
REACTOME_SYNTHESIS_OF_ACTIVE_UBIQUITIN_ROLES_OF_E1_AND_E2_ENZYMES	29	0.37	1.04	0.409	0.670	1000	2338	tags=17%, list=10%, signal=19%
REACTOME_ASSEMBLY_AND_CELL_SURFACE_PRESENTATION_OF_NMDA_RECEPTORS	30	0.36	1.04	0.386	0.671	1000	2013	tags=17%, list=9%, signal=18%
REACTOME_REGULATION_OF_SIGNALING_BY_CBL	22	0.38	1.04	0.393	0.671	1000	2837	tags=23%, list=12%, signal=26%
PID_P53_REGULATION_PATHWAY	57	0.32	1.04	0.391	0.671	1000	4732	tags=26%, list=21%, signal=33%
KEGG_STEROID_HORMONE_BIOSYNTHESIS	16	0.42	1.04	0.438	0.671	1000	5381	tags=38%, list=23%, signal=49%
WP_ADIPOGENESIS	114	0.28	1.04	0.385	0.671	1000	2239	tags=18%, list=10%, signal=20%
REACTOME_LIPID_PARTICLE_ORGANIZATION	5	-0.52	-1.01	0.474	0.672	1000	1082	tags=20%, list=5%, signal=21%
REACTOME_FORMATION_OF_THE_BETA_CATENIN_TCF_TRANSACTIVATING_COMPLEX	70	-0.29	-1.01	0.438	0.673	1000	3123	tags=23%, list=14%, signal=26%
BIOCARTA_P53HYPOXIA_PATHWAY	19	-0.38	-1.01	0.468	0.673	1000	1691	tags=21%, list=7%, signal=23%
REACTOME_AMINO_ACIDS_REGULATE_MTORC1	52	-0.31	-1.01	0.454	0.673	1000	4281	tags=31%, list=19%, signal=38%
REACTOME_REGULATION_OF_COMMISSURAL_AXON_PATHFINDING_BY_SLIT_AND_ROBO	7	-0.49	-1.01	0.462	0.673	1000	2707	tags=29%, list=12%, signal=32%
REACTOME_TRAFFICKING_AND_PROCESSING_OF_ENDOSOMAL_TLR	10	-0.43	-1.01	0.463	0.673	1000	1263	tags=20%, list=5%, signal=21%
REACTOME_SUPPRESSION_OF_APOPTOSIS	6	0.54	1.03	0.475	0.673	1000	5042	tags=50%, list=22%, signal=64%
KEGG_PROXIMAL_TUBULE_BICARBONATE_RECLAMATION	16	-0.39	-1.01	0.441	0.674	1000	1481	tags=19%, list=6%, signal=20%
REACTOME_MAP2K_AND_MAPK_ACTIVATION	39	-0.32	-1.01	0.425	0.674	1000	4037	tags=28%, list=18%, signal=34%
REACTOME_ADP_SIGNALLING_THROUGH_P2Y_PURINOCEPTOR_1	20	-0.37	-1.01	0.455	0.674	1000	3077	tags=30%, list=13%, signal=35%
REACTOME_BETA_OXIDATION_OF_OCTANOYL_COA_TO_HEXANOYL_COA	5	-0.53	-1.00	0.478	0.674	1000	3698	tags=60%, list=16%, signal=71%
BIOCARTA_CARM_ER_PATHWAY	24	-0.35	-1.00	0.452	0.674	1000	3184	tags=33%, list=14%, signal=39%
WP_SIMPLIFIED_DEPICTION_OF_MYD88_DISTINCT_INPUTOUTPUT_PATHWAY	14	-0.42	-1.00	0.462	0.674	1000	763	tags=14%, list=3%, signal=15%
BIOCARTA_IL10_PATHWAY	11	-0.43	-1.00	0.452	0.674	1000	4792	tags=55%, list=21%, signal=69%
REACTOME_NITRIC_OXIDE_STIMULATES_GUANYLATE_CYCLASE	19	0.40	1.03	0.402	0.674	1000	2516	tags=26%, list=11%, signal=30%
BIOCARTA_BAD_PATHWAY	22	-0.36	-1.01	0.420	0.675	1000	2804	tags=32%, list=12%, signal=36%
REACTOME_PROLONGED_ERK_ACTIVATION_EVENTS	13	-0.41	-1.01	0.466	0.675	1000	6038	tags=46%, list=26%, signal=63%
KEGG_LINOLEIC_ACID_METABOLISM	12	-0.42	-1.01	0.446	0.675	1000	5162	tags=58%, list=22%, signal=75%
WP_THE_ALTERNATIVE_PATHWAY_OF_FETAL_ANDROGEN_SYNTHESIS	7	-0.49	-1.01	0.478	0.675	1000	3421	tags=43%, list=15%, signal=50%
WP_EV_RELEASE_FROM_CARDIAC_CELLS_AND_THEIR_FUNCTIONAL_EFFECTS	6	0.54	1.03	0.456	0.675	1000	4593	tags=50%, list=20%, signal=62%
REACTOME_SYNTHESIS_OF_BILE_ACIDS_AND_BILE_SALTS	26	-0.35	-1.00	0.444	0.676	1000	7129	tags=46%, list=31%, signal=67%
PID_PS1_PATHWAY	41	-0.31	-1.00	0.454	0.677	1000	2527	tags=22%, list=11%, signal=25%
REACTOME_MEIOTIC_SYNAPSIS	58	0.31	1.03	0.406	0.677	1000	3174	tags=21%, list=14%, signal=24%
REACTOME_REGULATION_OF_RUNX1_EXPRESSION_AND_ACTIVITY	17	-0.38	-1.00	0.431	0.678	1000	4059	tags=35%, list=18%, signal=43%
WP_INFLAMMATORY_RESPONSE_PATHWAY	24	-0.34	-1.00	0.465	0.678	1000	1000	tags=17%, list=4%, signal=17%
REACTOME_INTERLEUKIN_1_SIGNALING	99	-0.27	-1.00	0.456	0.678	1000	5416	tags=36%, list=24%, signal=47%
REACTOME_TP53_REGULATES_TRANSCRIPTION_OF_SEVERAL_ADDITIONAL_CELL_DEATH_GENES_WHOSE_SPECIFIC_ROLES_IN_P53_DEPENDENT_APOPTOSIS_REMAIN_UNCERTAIN	9	-0.45	-1.00	0.467	0.678	1000	954	tags=33%, list=4%, signal=35%
PID_A6B1_A6B4_INTEGRIN_PATHWAY	45	-0.31	-1.00	0.448	0.679	1000	4497	tags=31%, list=20%, signal=39%
REACTOME_IRAK4_DEFICIENCY_TLR2_4	15	-0.40	-1.00	0.439	0.679	1000	4135	tags=47%, list=18%, signal=57%
REACTOME_CGMP_EFFECTS	14	-0.41	-1.00	0.448	0.679	1000	2378	tags=21%, list=10%, signal=24%
REACTOME_ACTIVATED_TAK1_MEDIATES_P38_MAPK_ACTIVATION	23	-0.35	-1.00	0.459	0.679	1000	4209	tags=35%, list=18%, signal=43%
WP_METHIONINE_METABOLISM_LEADING_TO_SULPHUR_AMINO_ACIDS_AND_RELATED_DISORDERS	11	-0.42	-1.00	0.461	0.680	1000	1338	tags=27%, list=6%, signal=29%
REACTOME_PLATELET_SENSITIZATION_BY_LDL	16	-0.38	-1.00	0.443	0.680	1000	4825	tags=50%, list=21%, signal=63%
BIOCARTA_ACH_PATHWAY	12	0.44	1.03	0.419	0.680	1000	3426	tags=33%, list=15%, signal=39%
KEGG_PROPANOATE_METABOLISM	31	0.36	1.03	0.412	0.680	1000	3054	tags=23%, list=13%, signal=26%
REACTOME_SEMA4D_MEDIATED_INHIBITION_OF_CELL_ATTACHMENT_AND_MIGRATION	8	0.48	1.03	0.425	0.681	1000	2486	tags=38%, list=11%, signal=42%
BIOCARTA_PLCE_PATHWAY	9	-0.45	-1.00	0.457	0.682	1000	997	tags=22%, list=4%, signal=23%
REACTOME_SIGNALING_BY_NTRKS	122	-0.25	-1.00	0.441	0.682	1000	3465	tags=23%, list=15%, signal=27%
PID_BETA_CATENIN_NUC_PATHWAY	62	0.31	1.03	0.388	0.682	1000	3581	tags=24%, list=16%, signal=29%
REACTOME_IKK_COMPLEX_RECRUITMENT_MEDIATED_BY_RIP1	22	0.39	1.03	0.423	0.682	1000	3802	tags=36%, list=17%, signal=44%
REACTOME_P75NTR_SIGNALS_VIA_NF_KB	16	0.42	1.03	0.418	0.682	1000	5244	tags=50%, list=23%, signal=65%
PID_ALPHA_SYNUCLEIN_PATHWAY	28	0.36	1.03	0.404	0.682	1000	2837	tags=21%, list=12%, signal=24%
REACTOME_VISUAL_PHOTOTRANSDUCTION	70	0.30	1.03	0.381	0.682	1000	3482	tags=17%, list=15%, signal=20%
WP_ONCOSTATIN_M_SIGNALING_PATHWAY	62	-0.28	-1.00	0.412	0.683	1000	3298	tags=21%, list=14%, signal=24%
REACTOME_RUNX3_REGULATES_BCL2L11_BIM_TRANSCRIPTION	5	-0.53	-1.00	0.493	0.683	1000	3092	tags=40%, list=13%, signal=46%
REACTOME_SIGNALING_BY_TGF_BETA_RECEPTOR_COMPLEX_IN_CANCER	8	-0.45	-1.00	0.468	0.683	1000	4352	tags=50%, list=19%, signal=62%
BIOCARTA_TH1TH2_PATHWAY	10	-0.44	-0.99	0.471	0.683	1000	4347	tags=40%, list=19%, signal=49%
REACTOME_SYNTHESIS_SECRETION_AND_DEACYLATION_OF_GHRELIN	13	0.44	1.03	0.425	0.683	1000	2690	tags=23%, list=12%, signal=26%
WP_OMEGA3OMEGA6_FA_SYNTHESIS	13	0.44	1.03	0.428	0.683	1000	488	tags=23%, list=2%, signal=24%
REACTOME_BETA_CATENIN_INDEPENDENT_WNT_SIGNALING	137	-0.25	-0.99	0.458	0.684	1000	3370	tags=24%, list=15%, signal=28%
REACTOME_ACTIVATION_OF_TRKA_RECEPTORS	3	0.63	1.02	0.467	0.684	1000	4017	tags=67%, list=17%, signal=81%
WP_NAD_BIOSYNTHESIS_II_FROM_TRYPTOPHAN	6	-0.50	-0.99	0.519	0.687	1000	1322	tags=17%, list=6%, signal=18%
WP_MFAP5_EFFECT_ON_PERMEABILITY_AND_MOTILITY_OF_ENDOTHELIAL_CELLS_VIA_CYTOSKELETON_REARRANGEMENT	18	-0.37	-0.99	0.451	0.687	1000	6724	tags=44%, list=29%, signal=63%
REACTOME_MATURATION_OF_PROTEIN_3A	9	-0.46	-0.99	0.484	0.687	1000	2670	tags=33%, list=12%, signal=38%
KEGG_T_CELL_RECEPTOR_SIGNALING_PATHWAY	98	-0.26	-0.99	0.479	0.687	1000	4403	tags=24%, list=19%, signal=30%
WP_FOLLICLE_STIMULATING_HORMONE_FSH_SIGNALING_PATHWAY	24	-0.35	-0.99	0.484	0.687	1000	2812	tags=17%, list=12%, signal=19%
REACTOME_LOSS_OF_FUNCTION_OF_SMAD2_3_IN_CANCER	7	-0.48	-0.99	0.471	0.687	1000	2948	tags=43%, list=13%, signal=49%
BIOCARTA_NOTCH_PATHWAY	6	-0.51	-0.99	0.485	0.688	1000	1805	tags=33%, list=8%, signal=36%
REACTOME_INSULIN_RECEPTOR_SIGNALLING_CASCADE	40	-0.31	-0.99	0.472	0.688	1000	4154	tags=28%, list=18%, signal=33%
REACTOME_SIGNALING_BY_NOTCH4	82	-0.27	-0.99	0.465	0.688	1000	5416	tags=40%, list=24%, signal=52%
WP_NONALCOHOLIC_FATTY_LIVER_DISEASE	141	0.28	1.02	0.390	0.688	1000	4120	tags=21%, list=18%, signal=25%
REACTOME_SENESCENCE_ASSOCIATED_SECRETORY_PHENOTYPE_SASP	87	-0.27	-0.99	0.467	0.689	1000	2917	tags=21%, list=13%, signal=24%
WP_NONGENOMIC_ACTIONS_OF_125_DIHYDROXYVITAMIN_D3	61	-0.28	-0.99	0.443	0.689	1000	3189	tags=20%, list=14%, signal=23%
WP_KISSPEPTINKISSPEPTIN_RECEPTOR_SYSTEM_IN_THE_OVARY	34	-0.32	-0.99	0.457	0.689	1000	3228	tags=18%, list=14%, signal=20%
REACTOME_PTEN_REGULATION	136	-0.25	-0.99	0.491	0.689	1000	5934	tags=38%, list=26%, signal=50%
REACTOME_CLEC7A_DECTIN_1_INDUCES_NFAT_ACTIVATION	11	-0.42	-0.99	0.472	0.689	1000	2487	tags=27%, list=11%, signal=31%
REACTOME_ROLE_OF_SECOND_MESSENGERS_IN_NETRIN_1_SIGNALING	7	-0.47	-0.99	0.463	0.689	1000	534	tags=14%, list=2%, signal=15%
REACTOME_DNA_METHYLATION	43	-0.30	-0.99	0.460	0.690	1000	2873	tags=23%, list=12%, signal=27%
REACTOME_CYTOPROTECTION_BY_HMOX1	117	-0.26	-0.99	0.476	0.690	1000	5934	tags=38%, list=26%, signal=50%
REACTOME_SYNTHESIS_OF_PE	12	-0.41	-0.99	0.461	0.690	1000	5598	tags=42%, list=24%, signal=55%
REACTOME_SIGNALING_BY_EGFR	48	-0.30	-0.99	0.494	0.690	1000	4154	tags=31%, list=18%, signal=38%
WP_EXTRACELLULAR_VESICLEMEDIATED_SIGNALING_IN_RECIPIENT_CELLS	28	-0.34	-0.99	0.470	0.690	1000	2948	tags=29%, list=13%, signal=33%
PID_TRKR_PATHWAY	54	-0.29	-0.98	0.468	0.690	1000	1849	tags=15%, list=8%, signal=16%
WP_ESC_PLURIPOTENCY_PATHWAYS	96	-0.27	-0.99	0.485	0.691	1000	3101	tags=21%, list=13%, signal=24%
REACTOME_SYNTHESIS_OF_5_EICOSATETRAENOIC_ACIDS	7	-0.47	-0.98	0.490	0.691	1000	3525	tags=43%, list=15%, signal=51%
REACTOME_SIGNALING_BY_FGFR3	32	-0.32	-0.98	0.463	0.691	1000	3298	tags=25%, list=14%, signal=29%
REACTOME_RET_SIGNALING	36	-0.31	-0.98	0.473	0.691	1000	5931	tags=42%, list=26%, signal=56%
BIOCARTA_NFAT_PATHWAY	42	-0.30	-0.98	0.499	0.691	1000	2804	tags=19%, list=12%, signal=22%
WP_PREIMPLANTATION_EMBRYO	40	-0.31	-0.98	0.451	0.691	1000	2496	tags=23%, list=11%, signal=25%
REACTOME_HCMV_INFECTION	129	0.28	1.02	0.408	0.691	1000	5420	tags=32%, list=24%, signal=41%
WP_INTERACTOME_OF_POLYCOMB_REPRESSIVE_COMPLEX_2_PRC2	16	-0.38	-0.98	0.457	0.692	1000	3351	tags=31%, list=15%, signal=37%
REACTOME_NEUROTRANSMITTER_RELEASE_CYCLE	35	-0.31	-0.98	0.492	0.692	1000	5622	tags=37%, list=24%, signal=49%
REACTOME_THE_ROLE_OF_NEF_IN_HIV_1_REPLICATION_AND_DISEASE_PATHOGENESIS	26	-0.34	-0.98	0.480	0.694	1000	1639	tags=15%, list=7%, signal=17%
REACTOME_VITAMIN_D_CALCIFEROL_METABOLISM	8	0.49	1.02	0.466	0.694	1000	2172	tags=38%, list=9%, signal=41%
KEGG_MTOR_SIGNALING_PATHWAY	50	-0.29	-0.98	0.464	0.695	1000	3952	tags=28%, list=17%, signal=34%
WP_SECRETION_OF_HYDROCHLORIC_ACID_IN_PARIETAL_CELLS	3	-0.59	-0.98	0.524	0.695	1000	8794	tags=67%, list=38%, signal=108%
REACTOME_PI_3K_CASCADE_FGFR4	11	-0.42	-0.98	0.478	0.695	1000	1158	tags=18%, list=5%, signal=19%
PID_CDC42_REG_PATHWAY	29	-0.33	-0.98	0.477	0.695	1000	2915	tags=28%, list=13%, signal=32%
REACTOME_SYNTHESIS_OF_SUBSTRATES_IN_N_GLYCAN_BIOSYTHESIS	55	-0.29	-0.98	0.477	0.695	1000	4308	tags=31%, list=19%, signal=38%
WP_7Q1123_COPY_NUMBER_VARIATION_SYNDROME	75	-0.27	-0.98	0.514	0.695	1000	4331	tags=33%, list=19%, signal=41%
REACTOME_NF_KB_ACTIVATION_THROUGH_FADD_RIP_1_PATHWAY_MEDIATED_BY_CASPASE_8_AND_10	11	-0.41	-0.98	0.491	0.695	1000	2434	tags=27%, list=11%, signal=30%
WP_CILIOPATHIES	166	-0.24	-0.97	0.521	0.695	1000	4608	tags=30%, list=20%, signal=37%
REACTOME_TGF_BETA_RECEPTOR_SIGNALING_IN_EMT_EPITHELIAL_TO_MESENCHYMAL_TRANSITION	16	-0.39	-0.98	0.484	0.696	1000	3048	tags=31%, list=13%, signal=36%
WP_TYPE_2_PAPILLARY_RENAL_CELL_CARCINOMA	31	-0.32	-0.98	0.481	0.696	1000	2844	tags=26%, list=12%, signal=29%
WP_COPPER_HOMEOSTASIS	41	-0.31	-0.98	0.479	0.696	1000	3351	tags=27%, list=15%, signal=31%
REACTOME_SIGNALING_BY_ERBB2_IN_CANCER	24	-0.35	-0.98	0.478	0.696	1000	5487	tags=46%, list=24%, signal=60%
REACTOME_METABOLISM_OF_POLYAMINES	58	-0.28	-0.98	0.492	0.696	1000	5934	tags=40%, list=26%, signal=53%
PID_MET_PATHWAY	79	-0.27	-0.98	0.485	0.696	1000	3859	tags=24%, list=17%, signal=29%
REACTOME_ESTROGEN_BIOSYNTHESIS	4	-0.54	-0.98	0.495	0.696	1000	2534	tags=25%, list=11%, signal=28%
REACTOME_SIGNALING_BY_MAPK_MUTANTS	7	-0.47	-0.98	0.513	0.696	1000	3497	tags=43%, list=15%, signal=51%
BIOCARTA_FMLP_PATHWAY	32	-0.32	-0.97	0.498	0.696	1000	2487	tags=19%, list=11%, signal=21%
WP_FIBRIN_COMPLEMENT_RECEPTOR_3_SIGNALING_PATHWAY	36	0.34	1.02	0.417	0.696	1000	4330	tags=33%, list=19%, signal=41%
KEGG_SYSTEMIC_LUPUS_ERYTHEMATOSUS	71	-0.28	-0.98	0.492	0.697	1000	2873	tags=20%, list=12%, signal=22%
BIOCARTA_CALCINEURIN_PATHWAY	18	-0.37	-0.98	0.494	0.697	1000	2487	tags=22%, list=11%, signal=25%
REACTOME_COLLAGEN_CHAIN_TRIMERIZATION	38	-0.30	-0.98	0.470	0.697	1000	3289	tags=26%, list=14%, signal=31%
WP_CELLULAR_PROTEOSTASIS	6	-0.49	-0.97	0.500	0.697	1000	5639	tags=50%, list=24%, signal=66%
REACTOME_PROGRAMMED_CELL_DEATH	185	0.26	1.02	0.430	0.699	1000	3827	tags=20%, list=17%, signal=24%
REACTOME_SIRT1_NEGATIVELY_REGULATES_RRNA_EXPRESSION	47	-0.30	-0.97	0.503	0.700	1000	2873	tags=21%, list=12%, signal=24%
REACTOME_NOTCH3_ACTIVATION_AND_TRANSMISSION_OF_SIGNAL_TO_THE_NUCLEUS	24	-0.34	-0.97	0.519	0.700	1000	2895	tags=38%, list=13%, signal=43%
WP_MBDNF_AND_PROBDNF_REGULATION_OF_GABA_NEUROTRANSMISSION	33	-0.32	-0.97	0.487	0.700	1000	4915	tags=33%, list=21%, signal=42%
REACTOME_INTERFERON_GAMMA_SIGNALING	63	-0.28	-0.97	0.511	0.700	1000	2652	tags=19%, list=12%, signal=21%
WP_BRAINDERIVED_NEUROTROPHIC_FACTOR_BDNF_SIGNALING_PATHWAY	136	0.27	1.02	0.402	0.700	1000	3802	tags=21%, list=17%, signal=25%
REACTOME_APOPTOSIS	160	0.27	1.02	0.410	0.700	1000	3827	tags=21%, list=17%, signal=25%
WP_NCRNAS_INVOLVED_IN_STAT3_SIGNALING_IN_HEPATOCELLULAR_CARCINOMA	11	-0.41	-0.97	0.484	0.703	1000	2652	tags=27%, list=12%, signal=31%
[truncated: 938 more rows]

## Sheet: LuP KO vs LuP WT
	SIZE	ES	NES	NOM p-val	FDR q-val	FWER p-val	RANK AT MAX	LEADING EDGE
HALLMARK_E2F_TARGETS	194	-0.73	-2.85	0.000	0.000	0.000	4588	tags=75%, list=19%, signal=92%
HALLMARK_MYC_TARGETS_V1	193	-0.67	-2.61	0.000	0.000	0.000	4875	tags=61%, list=20%, signal=76%
HALLMARK_G2M_CHECKPOINT	196	-0.65	-2.53	0.000	0.000	0.000	4588	tags=61%, list=19%, signal=75%
HALLMARK_MYC_TARGETS_V2	58	-0.61	-2.03	0.000	0.000	0.000	3923	tags=52%, list=16%, signal=62%
HALLMARK_OXIDATIVE_PHOSPHORYLATION	180	-0.49	-1.89	0.000	0.000	0.002	6186	tags=51%, list=26%, signal=68%
KEGG_RIBOSOME	82	-0.78	-2.73	0.000	0.000	0.000	4037	tags=77%, list=17%, signal=92%
REACTOME_EUKARYOTIC_TRANSLATION_ELONGATION	87	-0.78	-2.73	0.000	0.000	0.000	3755	tags=71%, list=16%, signal=84%
REACTOME_INFLUENZA_INFECTION	145	-0.72	-2.70	0.000	0.000	0.000	3755	tags=62%, list=16%, signal=73%
REACTOME_SRP_DEPENDENT_COTRANSLATIONAL_PROTEIN_TARGETING_TO_MEMBRANE	105	-0.74	-2.68	0.000	0.000	0.000	4108	tags=68%, list=17%, signal=81%
REACTOME_RESPONSE_OF_EIF2AK4_GCN2_TO_AMINO_ACID_DEFICIENCY	95	-0.75	-2.67	0.000	0.000	0.000	3755	tags=65%, list=16%, signal=77%
REACTOME_HDR_THROUGH_HOMOLOGOUS_RECOMBINATION_HRR	65	-0.78	-2.67	0.000	0.000	0.000	2353	tags=63%, list=10%, signal=70%
REACTOME_RRNA_PROCESSING	197	-0.68	-2.67	0.000	0.000	0.000	3755	tags=54%, list=16%, signal=64%
REACTOME_SELENOAMINO_ACID_METABOLISM	104	-0.73	-2.65	0.000	0.000	0.000	3755	tags=65%, list=16%, signal=77%
REACTOME_NONSENSE_MEDIATED_DECAY_NMD	110	-0.72	-2.64	0.000	0.000	0.000	4358	tags=65%, list=18%, signal=78%
WP_CYTOPLASMIC_RIBOSOMAL_PROTEINS	85	-0.75	-2.62	0.000	0.000	0.000	3755	tags=71%, list=16%, signal=83%
REACTOME_EUKARYOTIC_TRANSLATION_INITIATION	112	-0.72	-2.61	0.000	0.000	0.000	3755	tags=61%, list=16%, signal=72%
WP_DNA_REPLICATION	41	-0.85	-2.59	0.000	0.000	0.000	2377	tags=76%, list=10%, signal=84%
REACTOME_S_PHASE	160	-0.66	-2.55	0.000	0.000	0.000	3797	tags=51%, list=16%, signal=60%
REACTOME_DNA_REPLICATION	126	-0.68	-2.55	0.000	0.000	0.000	3797	tags=54%, list=16%, signal=64%
WP_RETINOBLASTOMA_GENE_IN_CANCER	84	-0.74	-2.54	0.000	0.000	0.000	4298	tags=75%, list=18%, signal=91%
REACTOME_HOMOLOGOUS_DNA_PAIRING_AND_STRAND_EXCHANGE	41	-0.82	-2.54	0.000	0.000	0.000	2353	tags=73%, list=10%, signal=81%
REACTOME_ACTIVATION_OF_ATR_IN_RESPONSE_TO_REPLICATION_STRESS	37	-0.84	-2.52	0.000	0.000	0.000	2377	tags=76%, list=10%, signal=84%
REACTOME_ACTIVATION_OF_THE_PRE_REPLICATIVE_COMPLEX	32	-0.86	-2.50	0.000	0.000	0.000	3086	tags=84%, list=13%, signal=97%
REACTOME_TRANSLATION	266	-0.61	-2.49	0.000	0.000	0.000	5265	tags=53%, list=22%, signal=67%
REACTOME_METABOLISM_OF_RNA	643	-0.58	-2.48	0.000	0.000	0.000	4881	tags=48%, list=20%, signal=59%
REACTOME_CELL_CYCLE_CHECKPOINTS	271	-0.60	-2.45	0.000	0.000	0.000	3868	tags=47%, list=16%, signal=56%
REACTOME_HOMOLOGY_DIRECTED_REPAIR	122	-0.67	-2.45	0.000	0.000	0.000	3026	tags=49%, list=13%, signal=56%
REACTOME_REGULATION_OF_EXPRESSION_OF_SLITS_AND_ROBOS	161	-0.64	-2.44	0.000	0.000	0.000	4875	tags=58%, list=20%, signal=73%
KEGG_DNA_REPLICATION	35	-0.81	-2.44	0.000	0.000	0.000	3629	tags=83%, list=15%, signal=97%
REACTOME_DNA_STRAND_ELONGATION	32	-0.83	-2.43	0.000	0.000	0.000	3086	tags=84%, list=13%, signal=97%
REACTOME_MITOTIC_G1_PHASE_AND_G1_S_TRANSITION	146	-0.65	-2.42	0.000	0.000	0.000	3797	tags=55%, list=16%, signal=65%
REACTOME_TRNA_PROCESSING_IN_THE_NUCLEUS	55	-0.72	-2.39	0.000	0.000	0.000	3279	tags=51%, list=14%, signal=59%
REACTOME_DNA_DOUBLE_STRAND_BREAK_REPAIR	150	-0.62	-2.39	0.000	0.000	0.000	3438	tags=47%, list=14%, signal=55%
REACTOME_RESOLUTION_OF_D_LOOP_STRUCTURES	32	-0.81	-2.37	0.000	0.000	0.000	2231	tags=66%, list=9%, signal=72%
REACTOME_MITOTIC_SPINDLE_CHECKPOINT	108	-0.65	-2.37	0.000	0.000	0.000	3421	tags=51%, list=14%, signal=59%
REACTOME_CELLULAR_RESPONSE_TO_STARVATION	147	-0.63	-2.36	0.000	0.000	0.000	3755	tags=49%, list=16%, signal=58%
REACTOME_CELL_CYCLE	639	-0.55	-2.35	0.000	0.000	0.000	3801	tags=41%, list=16%, signal=48%
REACTOME_CHROMOSOME_MAINTENANCE	119	-0.63	-2.34	0.000	0.000	0.000	3868	tags=49%, list=16%, signal=58%
REACTOME_CELL_CYCLE_MITOTIC	515	-0.55	-2.33	0.000	0.000	0.000	3980	tags=42%, list=17%, signal=50%
REACTOME_DNA_REPLICATION_PRE_INITIATION	83	-0.67	-2.33	0.000	0.000	0.000	3269	tags=52%, list=14%, signal=60%
REACTOME_DNA_REPAIR	309	-0.57	-2.32	0.000	0.000	0.000	4678	tags=47%, list=19%, signal=57%
REACTOME_ACTIVATION_OF_THE_MRNA_UPON_BINDING_OF_THE_CAP_BINDING_COMPLEX_AND_EIFS_AND_SUBSEQUENT_BINDING_TO_43S	55	-0.71	-2.32	0.000	0.000	0.000	3189	tags=55%, list=13%, signal=63%
PID_FANCONI_PATHWAY	45	-0.75	-2.31	0.000	0.000	0.000	4058	tags=73%, list=17%, signal=88%
WP_DNA_IRDAMAGE_AND_CELLULAR_RESPONSE_VIA_ATR	77	-0.66	-2.29	0.000	0.000	0.000	3438	tags=51%, list=14%, signal=59%
REACTOME_RESOLUTION_OF_D_LOOP_STRUCTURES_THROUGH_SYNTHESIS_DEPENDENT_STRAND_ANNEALING_SDSA	25	-0.83	-2.28	0.000	0.000	0.000	2231	tags=72%, list=9%, signal=79%
PID_ATR_PATHWAY	38	-0.77	-2.28	0.000	0.000	0.000	2818	tags=66%, list=12%, signal=74%
REACTOME_G1_S_SPECIFIC_TRANSCRIPTION	28	-0.81	-2.28	0.000	0.000	0.000	2663	tags=68%, list=11%, signal=76%
WP_ELECTRON_TRANSPORT_CHAIN_OXPHOS_SYSTEM_IN_MITOCHONDRIA	85	-0.65	-2.27	0.000	0.000	0.000	4897	tags=59%, list=20%, signal=74%
REACTOME_DNA_DAMAGE_BYPASS	48	-0.71	-2.27	0.000	0.000	0.000	3026	tags=50%, list=13%, signal=57%
WP_G1_TO_S_CELL_CYCLE_CONTROL	62	-0.68	-2.26	0.000	0.000	0.000	3177	tags=61%, list=13%, signal=70%
REACTOME_G2_M_CHECKPOINTS	151	-0.59	-2.24	0.000	0.000	0.000	3868	tags=45%, list=16%, signal=53%
REACTOME_PROCESSING_OF_CAPPED_INTRON_CONTAINING_PRE_MRNA	237	-0.56	-2.24	0.000	0.000	0.000	4875	tags=46%, list=20%, signal=58%
WP_DNA_REPAIR_PATHWAYS_FULL_NETWORK	118	-0.61	-2.24	0.000	0.000	0.000	4589	tags=54%, list=19%, signal=67%
REACTOME_MITOTIC_METAPHASE_AND_ANAPHASE	222	-0.57	-2.24	0.000	0.000	0.000	3836	tags=43%, list=16%, signal=51%
REACTOME_RECOGNITION_OF_DNA_DAMAGE_BY_PCNA_CONTAINING_REPLICATION_COMPLEX	30	-0.78	-2.24	0.000	0.000	0.000	3026	tags=60%, list=13%, signal=69%
REACTOME_PROCESSING_OF_DNA_DOUBLE_STRAND_BREAK_ENDS	83	-0.64	-2.23	0.000	0.000	0.000	4678	tags=55%, list=19%, signal=69%
REACTOME_SNRNP_ASSEMBLY	50	-0.70	-2.23	0.000	0.000	0.000	4148	tags=60%, list=17%, signal=72%
REACTOME_NUCLEAR_IMPORT_OF_REV_PROTEIN	31	-0.77	-2.23	0.000	0.000	0.000	3160	tags=61%, list=13%, signal=70%
REACTOME_RESOLUTION_OF_SISTER_CHROMATID_COHESION	115	-0.61	-2.22	0.000	0.000	0.000	3318	tags=47%, list=14%, signal=54%
REACTOME_HDR_THROUGH_SINGLE_STRAND_ANNEALING_SSA	36	-0.75	-2.22	0.000	0.000	0.000	3438	tags=69%, list=14%, signal=81%
REACTOME_POSTMITOTIC_NUCLEAR_PORE_COMPLEX_NPC_REFORMATION	26	-0.79	-2.21	0.000	0.000	0.000	3291	tags=73%, list=14%, signal=85%
REACTOME_G0_AND_EARLY_G1	26	-0.80	-2.21	0.000	0.000	0.000	3653	tags=69%, list=15%, signal=82%
REACTOME_TRNA_PROCESSING	104	-0.61	-2.21	0.000	0.000	0.000	5078	tags=51%, list=21%, signal=64%
REACTOME_INTERACTIONS_OF_REV_WITH_HOST_CELLULAR_PROTEINS	34	-0.73	-2.19	0.000	0.000	0.000	3160	tags=56%, list=13%, signal=64%
REACTOME_TERMINATION_OF_TRANSLESION_DNA_SYNTHESIS	32	-0.76	-2.18	0.000	0.000	0.000	3026	tags=59%, list=13%, signal=68%
REACTOME_NS1_MEDIATED_EFFECTS_ON_HOST_PATHWAYS	36	-0.73	-2.18	0.000	0.000	0.000	3160	tags=56%, list=13%, signal=64%
REACTOME_SEPARATION_OF_SISTER_CHROMATIDS	179	-0.56	-2.18	0.000	0.000	0.000	3421	tags=41%, list=14%, signal=47%
REACTOME_SIGNALING_BY_ROBO_RECEPTORS	206	-0.55	-2.17	0.000	0.000	0.000	3797	tags=43%, list=16%, signal=51%
REACTOME_EXTENSION_OF_TELOMERES	50	-0.68	-2.17	0.000	0.000	0.000	3614	tags=56%, list=15%, signal=66%
REACTOME_EXPORT_OF_VIRAL_RIBONUCLEOPROTEINS_FROM_NUCLEUS	30	-0.75	-2.17	0.000	0.000	0.000	3160	tags=57%, list=13%, signal=65%
BIOCARTA_MCM_PATHWAY	17	-0.85	-2.16	0.000	0.000	0.000	3125	tags=82%, list=13%, signal=95%
WP_PYRIMIDINE_METABOLISM	79	-0.62	-2.16	0.000	0.000	0.000	4846	tags=58%, list=20%, signal=73%
REACTOME_RESOLUTION_OF_ABASIC_SITES_AP_SITES	38	-0.70	-2.16	0.000	0.000	0.000	3633	tags=61%, list=15%, signal=71%
REACTOME_SWITCHING_OF_ORIGINS_TO_A_POST_REPLICATIVE_STATE	90	-0.61	-2.16	0.000	0.000	0.000	3797	tags=43%, list=16%, signal=51%
REACTOME_INTERACTIONS_OF_VPR_WITH_HOST_CELLULAR_PROTEINS	33	-0.73	-2.15	0.000	0.000	0.000	3160	tags=52%, list=13%, signal=59%
REACTOME_METABOLISM_OF_AMINO_ACIDS_AND_DERIVATIVES	315	-0.52	-2.15	0.000	0.000	0.000	3797	tags=38%, list=16%, signal=45%
KEGG_PARKINSONS_DISEASE	106	-0.60	-2.15	0.000	0.000	0.000	4897	tags=52%, list=20%, signal=65%
KEGG_HOMOLOGOUS_RECOMBINATION	26	-0.78	-2.14	0.000	0.000	0.000	2180	tags=65%, list=9%, signal=72%
REACTOME_SUMOYLATION_OF_DNA_REPLICATION_PROTEINS	43	-0.69	-2.14	0.000	0.000	0.000	4825	tags=63%, list=20%, signal=78%
REACTOME_TRANSPORT_OF_MATURE_TRANSCRIPT_TO_CYTOPLASM	79	-0.62	-2.14	0.000	0.000	0.000	4367	tags=47%, list=18%, signal=57%
REACTOME_SUMOYLATION_OF_SUMOYLATION_PROTEINS	32	-0.73	-2.14	0.000	0.000	0.000	4112	tags=59%, list=17%, signal=72%
REACTOME_REGULATION_OF_GLUCOKINASE_BY_GLUCOKINASE_REGULATORY_PROTEIN	28	-0.75	-2.13	0.000	0.000	0.000	3160	tags=54%, list=13%, signal=62%
KEGG_PYRIMIDINE_METABOLISM	90	-0.60	-2.13	0.000	0.000	0.000	4846	tags=53%, list=20%, signal=67%
REACTOME_TRANSLESION_SYNTHESIS_BY_Y_FAMILY_DNA_POLYMERASES_BYPASSES_LESIONS_ON_DNA_TEMPLATE	39	-0.70	-2.12	0.000	0.000	0.000	3026	tags=51%, list=13%, signal=59%
KEGG_CELL_CYCLE	120	-0.58	-2.11	0.000	0.000	0.000	3653	tags=44%, list=15%, signal=52%
REACTOME_TRANSPORT_OF_MATURE_MRNAS_DERIVED_FROM_INTRONLESS_TRANSCRIPTS	40	-0.69	-2.11	0.000	0.000	0.000	4367	tags=52%, list=18%, signal=64%
REACTOME_TRANSPORT_OF_THE_SLBP_DEPENDANT_MATURE_MRNA	33	-0.71	-2.10	0.000	0.000	0.000	3423	tags=52%, list=14%, signal=60%
REACTOME_MRNA_SPLICING	188	-0.54	-2.10	0.000	0.000	0.001	4875	tags=45%, list=20%, signal=56%
PID_BARD1_PATHWAY	27	-0.74	-2.10	0.000	0.000	0.001	4164	tags=74%, list=17%, signal=90%
REACTOME_RESPIRATORY_ELECTRON_TRANSPORT	101	-0.58	-2.10	0.000	0.000	0.001	6186	tags=59%, list=26%, signal=80%
KEGG_SPLICEOSOME	123	-0.56	-2.09	0.000	0.000	0.001	5195	tags=50%, list=22%, signal=63%
PID_PLK1_PATHWAY	45	-0.67	-2.09	0.000	0.000	0.001	3354	tags=51%, list=14%, signal=59%
REACTOME_LAGGING_STRAND_SYNTHESIS	20	-0.80	-2.09	0.000	0.000	0.001	3614	tags=80%, list=15%, signal=94%
PID_FOXM1_PATHWAY	39	-0.69	-2.09	0.000	0.000	0.001	4960	tags=69%, list=21%, signal=87%
REACTOME_VIRAL_MESSENGER_RNA_SYNTHESIS	41	-0.68	-2.09	0.000	0.000	0.001	4558	tags=56%, list=19%, signal=69%
REACTOME_RHO_GTPASES_ACTIVATE_FORMINS	129	-0.56	-2.08	0.000	0.000	0.001	3463	tags=43%, list=14%, signal=50%
REACTOME_MITOCHONDRIAL_TRANSLATION	95	-0.59	-2.08	0.000	0.000	0.001	6286	tags=53%, list=26%, signal=71%
REACTOME_ASSEMBLY_OF_THE_PRE_REPLICATIVE_COMPLEX	67	-0.61	-2.08	0.000	0.000	0.001	3797	tags=46%, list=16%, signal=55%
REACTOME_TRANSLESION_SYNTHESIS_BY_POLH	19	-0.79	-2.07	0.000	0.000	0.001	2353	tags=58%, list=10%, signal=64%
REACTOME_MITOTIC_PROMETAPHASE	189	-0.54	-2.07	0.000	0.000	0.001	3318	tags=38%, list=14%, signal=44%
REACTOME_RESOLUTION_OF_AP_SITES_VIA_THE_MULTIPLE_NUCLEOTIDE_PATCH_REPLACEMENT_PATHWAY	25	-0.76	-2.07	0.000	0.000	0.001	3614	tags=76%, list=15%, signal=89%
REACTOME_SUMOYLATION_OF_UBIQUITINYLATION_PROTEINS	36	-0.69	-2.07	0.000	0.000	0.001	4112	tags=53%, list=17%, signal=64%
REACTOME_REGULATION_OF_TP53_ACTIVITY_THROUGH_PHOSPHORYLATION	85	-0.59	-2.07	0.000	0.000	0.001	4672	tags=49%, list=19%, signal=61%
REACTOME_ORC1_REMOVAL_FROM_CHROMATIN	70	-0.61	-2.07	0.000	0.000	0.001	3797	tags=44%, list=16%, signal=52%
REACTOME_COMPLEX_I_BIOGENESIS	56	-0.63	-2.06	0.000	0.000	0.001	4556	tags=50%, list=19%, signal=62%
WP_MITOCHONDRIAL_COMPLEX_I_ASSEMBLY_MODEL_OXPHOS_SYSTEM	55	-0.63	-2.06	0.000	0.000	0.001	4556	tags=55%, list=19%, signal=67%
WP_CELL_CYCLE	116	-0.56	-2.06	0.000	0.000	0.001	3653	tags=43%, list=15%, signal=51%
REACTOME_FANCONI_ANEMIA_PATHWAY	38	-0.68	-2.06	0.000	0.000	0.001	4058	tags=61%, list=17%, signal=73%
REACTOME_TELOMERE_C_STRAND_LAGGING_STRAND_SYNTHESIS	33	-0.70	-2.06	0.000	0.000	0.002	3614	tags=58%, list=15%, signal=68%
REACTOME_CYCLIN_A_CDK2_ASSOCIATED_EVENTS_AT_S_PHASE_ENTRY	84	-0.58	-2.06	0.000	0.000	0.002	3797	tags=45%, list=16%, signal=54%
REACTOME_GAP_FILLING_DNA_REPAIR_SYNTHESIS_AND_LIGATION_IN_GG_NER	25	-0.75	-2.06	0.000	0.000	0.003	3614	tags=60%, list=15%, signal=71%
REACTOME_RESPIRATORY_ELECTRON_TRANSPORT_ATP_SYNTHESIS_BY_CHEMIOSMOTIC_COUPLING_AND_HEAT_PRODUCTION_BY_UNCOUPLING_PROTEINS	111	-0.56	-2.06	0.000	0.000	0.003	4897	tags=49%, list=20%, signal=61%
REACTOME_UNWINDING_OF_DNA	12	-0.87	-2.05	0.000	0.000	0.006	3086	tags=100%, list=13%, signal=115%
REACTOME_M_PHASE	376	-0.49	-2.05	0.000	0.000	0.006	3925	tags=36%, list=16%, signal=43%
BIOCARTA_ATRBRCA_PATHWAY	19	-0.77	-2.05	0.000	0.000	0.006	4058	tags=84%, list=17%, signal=101%
REACTOME_RRNA_MODIFICATION_IN_THE_NUCLEUS_AND_CYTOSOL	59	-0.63	-2.05	0.000	0.000	0.006	5642	tags=64%, list=23%, signal=84%
REACTOME_TRANSCRIPTION_OF_E2F_TARGETS_UNDER_NEGATIVE_CONTROL_BY_DREAM_COMPLEX	18	-0.78	-2.04	0.000	0.000	0.006	3653	tags=67%, list=15%, signal=79%
REACTOME_TELOMERE_MAINTENANCE	93	-0.59	-2.04	0.000	0.000	0.006	3868	tags=42%, list=16%, signal=50%
WP_DNA_MISMATCH_REPAIR	23	-0.74	-2.04	0.000	0.000	0.007	3614	tags=65%, list=15%, signal=77%
REACTOME_REGULATION_OF_FZD_BY_UBIQUITINATION	18	-0.80	-2.04	0.000	0.000	0.008	1860	tags=56%, list=8%, signal=60%
REACTOME_DUAL_INCISION_IN_GG_NER	41	-0.66	-2.04	0.000	0.000	0.008	3321	tags=49%, list=14%, signal=57%
REACTOME_TRANSCRIPTIONAL_REGULATION_BY_E2F6	34	-0.68	-2.03	0.000	0.000	0.012	3208	tags=47%, list=13%, signal=54%
REACTOME_PROCESSIVE_SYNTHESIS_ON_THE_LAGGING_STRAND	15	-0.81	-2.02	0.000	0.000	0.012	3614	tags=87%, list=15%, signal=102%
REACTOME_SUMOYLATION_OF_RNA_BINDING_PROTEINS	44	-0.65	-2.02	0.000	0.000	0.012	3160	tags=43%, list=13%, signal=50%
REACTOME_PCNA_DEPENDENT_LONG_PATCH_BASE_EXCISION_REPAIR	21	-0.75	-2.02	0.000	0.000	0.012	3614	tags=71%, list=15%, signal=84%
WP_MIRNA_REGULATION_OF_DNA_DAMAGE_RESPONSE	66	-0.60	-2.02	0.000	0.000	0.014	3438	tags=52%, list=14%, signal=60%
REACTOME_NUCLEAR_PORE_COMPLEX_NPC_DISASSEMBLY	33	-0.68	-2.01	0.000	0.000	0.017	3160	tags=52%, list=13%, signal=59%
REACTOME_E2F_MEDIATED_REGULATION_OF_DNA_REPLICATION	21	-0.75	-2.01	0.000	0.000	0.025	3086	tags=62%, list=13%, signal=71%
PID_E2F_PATHWAY	66	-0.60	-2.00	0.000	0.000	0.025	4463	tags=58%, list=19%, signal=71%
WP_DNA_DAMAGE_RESPONSE	64	-0.60	-2.00	0.000	0.000	0.026	3438	tags=52%, list=14%, signal=60%
REACTOME_HIV_LIFE_CYCLE	139	-0.53	-2.00	0.000	0.000	0.026	4736	tags=42%, list=20%, signal=53%
WP_GASTRIC_CANCER_NETWORK_1	24	-0.73	-2.00	0.000	0.000	0.028	3446	tags=63%, list=14%, signal=73%
REACTOME_THE_CITRIC_ACID_TCA_CYCLE_AND_RESPIRATORY_ELECTRON_TRANSPORT	158	-0.52	-2.00	0.000	0.000	0.028	6186	tags=53%, list=26%, signal=71%
REACTOME_APC_CDC20_MEDIATED_DEGRADATION_OF_NEK2A	26	-0.71	-2.00	0.000	0.000	0.029	2443	tags=42%, list=10%, signal=47%
REACTOME_TRANSCRIPTION_COUPLED_NUCLEOTIDE_EXCISION_REPAIR_TC_NER	77	-0.58	-1.99	0.000	0.000	0.036	3674	tags=39%, list=15%, signal=46%
REACTOME_SUMOYLATION_OF_DNA_DAMAGE_RESPONSE_AND_REPAIR_PROTEINS	74	-0.57	-1.99	0.000	0.000	0.042	4669	tags=46%, list=19%, signal=57%
REACTOME_TRANSCRIPTIONAL_REGULATION_BY_TP53	337	-0.48	-1.99	0.000	0.000	0.042	4679	tags=39%, list=19%, signal=48%
WP_DNA_IRDOUBLE_STRAND_BREAKS_DSBS_AND_CELLULAR_RESPONSE_VIA_ATM	51	-0.62	-1.98	0.000	0.000	0.044	3438	tags=55%, list=14%, signal=64%
REACTOME_APC_C_MEDIATED_DEGRADATION_OF_CELL_CYCLE_PROTEINS	87	-0.56	-1.97	0.000	0.000	0.059	3797	tags=40%, list=16%, signal=48%
REACTOME_MITOCHONDRIAL_PROTEIN_IMPORT	59	-0.60	-1.97	0.000	0.000	0.062	3990	tags=44%, list=17%, signal=53%
WP_INTEGRATED_CANCER_PATHWAY	41	-0.62	-1.97	0.000	0.000	0.062	3549	tags=49%, list=15%, signal=57%
REACTOME_BASE_EXCISION_REPAIR	73	-0.58	-1.97	0.000	0.000	0.063	4756	tags=48%, list=20%, signal=60%
REACTOME_ASSEMBLY_OF_COLLAGEN_FIBRILS_AND_OTHER_MULTIMERIC_STRUCTURES	55	0.70	2.37	0.000	0.000	0.000	4006	tags=56%, list=17%, signal=67%
REACTOME_COLLAGEN_FORMATION	82	0.62	2.28	0.000	0.000	0.000	3783	tags=46%, list=16%, signal=55%
REACTOME_APC_C_CDC20_MEDIATED_DEGRADATION_OF_CYCLIN_B	24	-0.70	-1.96	0.000	0.001	0.066	2443	tags=42%, list=10%, signal=46%
REACTOME_DUAL_INCISION_IN_TC_NER	64	-0.59	-1.96	0.000	0.001	0.066	3321	tags=41%, list=14%, signal=47%
REACTOME_G2_M_DNA_DAMAGE_CHECKPOINT	79	-0.57	-1.96	0.000	0.001	0.067	4679	tags=49%, list=19%, signal=61%
REACTOME_DEPOSITION_OF_NEW_CENPA_CONTAINING_NUCLEOSOMES_AT_THE_CENTROMERE	56	-0.60	-1.94	0.000	0.001	0.127	3868	tags=45%, list=16%, signal=53%
WP_ATM_SIGNALING_PATHWAY	36	-0.65	-1.94	0.000	0.001	0.131	2848	tags=50%, list=12%, signal=57%
REACTOME_NUCLEOTIDE_EXCISION_REPAIR	109	-0.53	-1.94	0.000	0.001	0.145	6293	tags=52%, list=26%, signal=71%
WP_NONALCOHOLIC_FATTY_LIVER_DISEASE	143	-0.51	-1.93	0.000	0.001	0.165	4967	tags=43%, list=21%, signal=54%
REACTOME_DEADENYLATION_DEPENDENT_MRNA_DECAY	55	-0.59	-1.92	0.000	0.001	0.176	4752	tags=49%, list=20%, signal=61%
KEGG_OXIDATIVE_PHOSPHORYLATION	107	-0.53	-1.92	0.000	0.001	0.190	4897	tags=49%, list=20%, signal=61%
NABA_COLLAGENS	38	0.70	2.19	0.000	0.001	0.002	3587	tags=53%, list=15%, signal=62%
REACTOME_COLLAGEN_CHAIN_TRIMERIZATION	38	0.70	2.19	0.000	0.001	0.003	3587	tags=53%, list=15%, signal=62%
REACTOME_EXTRACELLULAR_MATRIX_ORGANIZATION	261	0.51	2.18	0.000	0.001	0.003	3783	tags=41%, list=16%, signal=48%
REACTOME_DEGRADATION_OF_THE_EXTRACELLULAR_MATRIX	118	0.56	2.18	0.000	0.001	0.004	3783	tags=44%, list=16%, signal=52%
REACTOME_COLLAGEN_BIOSYNTHESIS_AND_MODIFYING_ENZYMES	61	0.62	2.16	0.000	0.001	0.005	3587	tags=46%, list=15%, signal=54%
REACTOME_COLLAGEN_DEGRADATION	56	0.64	2.15	0.000	0.001	0.006	4006	tags=48%, list=17%, signal=58%
HALLMARK_MYOGENESIS	178	0.46	1.87	0.000	0.002	0.002	4952	tags=42%, list=21%, signal=52%
WP_OXIDATIVE_PHOSPHORYLATION	47	-0.61	-1.92	0.000	0.002	0.200	4556	tags=53%, list=19%, signal=66%
REACTOME_RNA_POLYMERASE_II_TRANSCRIPTION_TERMINATION	64	-0.57	-1.91	0.000	0.002	0.211	5195	tags=50%, list=22%, signal=64%
REACTOME_TRANSLESION_SYNTHESIS_BY_POLK	17	-0.76	-1.91	0.002	0.002	0.214	2353	tags=59%, list=10%, signal=65%
REACTOME_REGULATION_OF_HSF1_MEDIATED_HEAT_SHOCK_RESPONSE	77	-0.56	-1.91	0.000	0.002	0.216	3184	tags=36%, list=13%, signal=42%
WP_GASTRIC_CANCER_NETWORK_2	28	-0.65	-1.91	0.000	0.002	0.230	4456	tags=64%, list=19%, signal=79%
KEGG_MISMATCH_REPAIR	22	-0.71	-1.91	0.000	0.002	0.231	4429	tags=68%, list=18%, signal=84%
REACTOME_CELLULAR_RESPONSES_TO_EXTERNAL_STIMULI	619	-0.44	-1.90	0.000	0.002	0.236	3509	tags=30%, list=15%, signal=34%
REACTOME_HOST_INTERACTIONS_OF_HIV_FACTORS	121	-0.52	-1.90	0.000	0.002	0.240	4323	tags=40%, list=18%, signal=49%
REACTOME_METABOLISM_OF_NUCLEOTIDES	88	-0.54	-1.90	0.000	0.002	0.244	4846	tags=50%, list=20%, signal=62%
WP_NUCLEOTIDE_EXCISION_REPAIR	43	-0.61	-1.90	0.000	0.002	0.258	3614	tags=44%, list=15%, signal=52%
REACTOME_TP53_REGULATES_TRANSCRIPTION_OF_DNA_REPAIR_GENES	57	-0.58	-1.90	0.000	0.002	0.260	6252	tags=63%, list=26%, signal=85%
REACTOME_SUMOYLATION_OF_CHROMATIN_ORGANIZATION_PROTEINS	62	-0.57	-1.90	0.000	0.002	0.270	3265	tags=35%, list=14%, signal=41%
KEGG_RNA_DEGRADATION	56	-0.58	-1.89	0.000	0.002	0.281	5453	tags=55%, list=23%, signal=71%
KEGG_NUCLEOTIDE_EXCISION_REPAIR	43	-0.61	-1.89	0.000	0.002	0.288	3614	tags=44%, list=15%, signal=52%
REACTOME_TRANSCRIPTION_OF_E2F_TARGETS_UNDER_NEGATIVE_CONTROL_BY_P107_RBL1_AND_P130_RBL2_IN_COMPLEX_WITH_HDAC1	15	-0.76	-1.89	0.002	0.002	0.292	3653	tags=60%, list=15%, signal=71%
REACTOME_HIV_INFECTION	214	-0.48	-1.89	0.000	0.002	0.296	4875	tags=40%, list=20%, signal=50%
WP_EUKARYOTIC_TRANSCRIPTION_INITIATION	41	-0.61	-1.89	0.000	0.002	0.297	8185	tags=88%, list=34%, signal=133%
REACTOME_HIV_TRANSCRIPTION_INITIATION	45	-0.60	-1.89	0.002	0.002	0.298	7506	tags=78%, list=31%, signal=113%
REACTOME_GENE_SILENCING_BY_RNA	109	-0.52	-1.88	0.000	0.002	0.319	4182	tags=33%, list=17%, signal=40%
KEGG_BASE_EXCISION_REPAIR	33	-0.62	-1.88	0.000	0.002	0.326	3633	tags=52%, list=15%, signal=61%
HALLMARK_KRAS_SIGNALING_UP	174	0.44	1.79	0.000	0.003	0.006	2952	tags=30%, list=12%, signal=34%
HALLMARK_EPITHELIAL_MESENCHYMAL_TRANSITION	188	0.43	1.77	0.000	0.003	0.008	3855	tags=42%, list=16%, signal=50%
REACTOME_POLYMERASE_SWITCHING	14	-0.79	-1.88	0.000	0.003	0.346	3026	tags=71%, list=13%, signal=82%
REACTOME_MRNA_SPLICING_MINOR_PATHWAY	52	-0.58	-1.88	0.000	0.003	0.360	4875	tags=52%, list=20%, signal=65%
REACTOME_NUCLEAR_ENVELOPE_BREAKDOWN	50	-0.59	-1.87	0.000	0.003	0.405	4177	tags=52%, list=17%, signal=63%
REACTOME_NUCLEAR_ENVELOPE_NE_REASSEMBLY	66	-0.56	-1.87	0.000	0.003	0.417	3730	tags=44%, list=16%, signal=52%
PID_ATM_PATHWAY	32	-0.63	-1.86	0.000	0.003	0.425	4563	tags=59%, list=19%, signal=73%
REACTOME_GLOBAL_GENOME_NUCLEOTIDE_EXCISION_REPAIR_GG_NER	84	-0.54	-1.86	0.000	0.003	0.430	3614	tags=33%, list=15%, signal=39%
REACTOME_TRANSCRIPTION_OF_THE_HIV_GENOME	64	-0.55	-1.86	0.000	0.003	0.433	6980	tags=67%, list=29%, signal=94%
BIOCARTA_P27_PATHWAY	13	-0.79	-1.86	0.000	0.003	0.434	3125	tags=62%, list=13%, signal=71%
NABA_CORE_MATRISOME	213	0.49	2.07	0.000	0.003	0.026	3228	tags=33%, list=13%, signal=38%
HALLMARK_MTORC1_SIGNALING	192	-0.44	-1.71	0.000	0.004	0.026	5499	tags=44%, list=23%, signal=56%
WP_ATR_SIGNALING	9	-0.88	-1.86	0.000	0.004	0.458	2195	tags=89%, list=9%, signal=98%
REACTOME_PIWI_INTERACTING_RNA_PIRNA_BIOGENESIS	23	-0.67	-1.85	0.000	0.004	0.505	4528	tags=52%, list=19%, signal=64%
REACTOME_ANTIVIRAL_MECHANISM_BY_IFN_STIMULATED_GENES	73	-0.54	-1.84	0.000	0.005	0.551	3160	tags=33%, list=13%, signal=38%
PID_MYC_ACTIV_PATHWAY	76	-0.53	-1.84	0.000	0.005	0.583	5148	tags=49%, list=21%, signal=62%
NABA_MATRISOME	687	0.44	2.04	0.000	0.005	0.052	4041	tags=32%, list=17%, signal=38%
HALLMARK_NOTCH_SIGNALING	32	-0.55	-1.64	0.011	0.006	0.048	2238	tags=28%, list=9%, signal=31%
REACTOME_PHOSPHORYLATION_OF_THE_APC_C	20	-0.69	-1.83	0.004	0.006	0.620	3421	tags=45%, list=14%, signal=52%
WP_MRNA_PROCESSING	123	-0.49	-1.83	0.000	0.006	0.637	4881	tags=42%, list=20%, signal=53%
REACTOME_REGULATION_OF_TP53_ACTIVITY	147	-0.49	-1.82	0.000	0.006	0.658	4043	tags=35%, list=17%, signal=42%
WP_BASE_EXCISION_REPAIR	31	-0.64	-1.82	0.002	0.006	0.660	3633	tags=55%, list=15%, signal=65%
REACTOME_CELLULAR_RESPONSE_TO_HEAT_STRESS	96	-0.51	-1.82	0.000	0.006	0.662	3254	tags=33%, list=14%, signal=38%
REACTOME_DNA_REPLICATION_INITIATION	8	-0.87	-1.82	0.000	0.006	0.666	2985	tags=88%, list=12%, signal=100%
BIOCARTA_SET_PATHWAY	10	-0.82	-1.82	0.000	0.006	0.670	2062	tags=40%, list=9%, signal=44%
REACTOME_REGULATION_OF_MRNA_STABILITY_BY_PROTEINS_THAT_BIND_AU_RICH_ELEMENTS	84	-0.52	-1.82	0.000	0.006	0.680	5562	tags=52%, list=23%, signal=68%
REACTOME_PROCESSIVE_SYNTHESIS_ON_THE_C_STRAND_OF_THE_TELOMERE	18	-0.70	-1.82	0.000	0.006	0.695	3614	tags=61%, list=15%, signal=72%
REACTOME_SYNTHESIS_OF_ACTIVE_UBIQUITIN_ROLES_OF_E1_AND_E2_ENZYMES	29	-0.62	-1.82	0.000	0.006	0.697	4053	tags=41%, list=17%, signal=50%
HALLMARK_DNA_REPAIR	144	-0.43	-1.62	0.000	0.007	0.063	4132	tags=35%, list=17%, signal=42%
REACTOME_TRANSCRIPTIONAL_REGULATION_BY_SMALL_RNAS	83	-0.51	-1.81	0.000	0.007	0.709	4112	tags=35%, list=17%, signal=42%
PID_TELOMERASE_PATHWAY	64	-0.54	-1.81	0.000	0.007	0.715	3549	tags=36%, list=15%, signal=42%
WP_MITOCHONDRIAL_CIV_ASSEMBLY	34	-0.60	-1.81	0.000	0.007	0.733	4273	tags=50%, list=18%, signal=61%
HALLMARK_KRAS_SIGNALING_DN	155	0.42	1.67	0.000	0.008	0.030	4215	tags=30%, list=18%, signal=37%
REACTOME_RNA_POLYMERASE_II_TRANSCRIPTION	957	-0.41	-1.80	0.000	0.008	0.794	4894	tags=33%, list=20%, signal=40%
SA_REG_CASCADE_OF_CYCLIN_EXPR	12	-0.77	-1.80	0.002	0.008	0.796	3177	tags=83%, list=13%, signal=96%
BIOCARTA_HES_PATHWAY	11	-0.80	-1.79	0.002	0.009	0.802	2238	tags=45%, list=9%, signal=50%
BIOCARTA_G1_PATHWAY	27	-0.63	-1.79	0.000	0.009	0.827	3177	tags=56%, list=13%, signal=64%
HALLMARK_ESTROGEN_RESPONSE_LATE	178	0.40	1.63	0.000	0.010	0.041	3420	tags=35%, list=14%, signal=40%
KEGG_HUNTINGTONS_DISEASE	155	-0.47	-1.79	0.000	0.010	0.846	4897	tags=41%, list=20%, signal=52%
REACTOME_TP53_REGULATES_TRANSCRIPTION_OF_CELL_CYCLE_GENES	47	-0.56	-1.78	0.000	0.010	0.853	4115	tags=51%, list=17%, signal=61%
BIOCARTA_SKP2E2F_PATHWAY	10	-0.81	-1.78	0.002	0.010	0.853	3875	tags=70%, list=16%, signal=83%
PID_AURORA_B_PATHWAY	38	-0.59	-1.78	0.000	0.010	0.857	3318	tags=53%, list=14%, signal=61%
REACTOME_SCF_SKP2_MEDIATED_DEGRADATION_OF_P27_P21	60	-0.54	-1.78	0.002	0.010	0.857	3797	tags=42%, list=16%, signal=49%
REACTOME_HDR_THROUGH_MMEJ_ALT_NHEJ	9	-0.82	-1.78	0.005	0.010	0.859	1619	tags=56%, list=7%, signal=60%
REACTOME_RNA_POLYMERASE_I_TRANSCRIPTION_INITIATION	46	-0.56	-1.78	0.002	0.010	0.861	3738	tags=41%, list=16%, signal=49%
REACTOME_MTORC1_MEDIATED_SIGNALLING	24	-0.64	-1.78	0.005	0.010	0.879	4443	tags=50%, list=18%, signal=61%
REACTOME_HIV_TRANSCRIPTION_ELONGATION	39	-0.57	-1.78	0.004	0.011	0.884	7409	tags=79%, list=31%, signal=115%
KEGG_ONE_CARBON_POOL_BY_FOLATE	16	-0.71	-1.77	0.004	0.011	0.891	4167	tags=75%, list=17%, signal=91%
WP_SEROTONIN_RECEPTOR_467_AND_NR3C_SIGNALING	17	-0.69	-1.77	0.000	0.012	0.905	2647	tags=53%, list=11%, signal=59%
REACTOME_DISEASES_OF_MITOTIC_CELL_CYCLE	38	-0.58	-1.77	0.000	0.012	0.907	3421	tags=45%, list=14%, signal=52%
BIOCARTA_P53_PATHWAY	15	-0.71	-1.77	0.002	0.012	0.909	3177	tags=60%, list=13%, signal=69%
REACTOME_INHIBITION_OF_THE_PROTEOLYTIC_ACTIVITY_OF_APC_C_REQUIRED_FOR_THE_ONSET_OF_ANAPHASE_BY_MITOTIC_SPINDLE_CHECKPOINT_COMPONENTS	21	-0.66	-1.76	0.002	0.012	0.917	3421	tags=43%, list=14%, signal=50%
REACTOME_MISMATCH_REPAIR	15	-0.72	-1.76	0.002	0.012	0.920	5077	tags=80%, list=21%, signal=101%
REACTOME_FGFR2_ALTERNATIVE_SPLICING	27	-0.62	-1.76	0.002	0.013	0.926	7470	tags=78%, list=31%, signal=113%
REACTOME_CDC6_ASSOCIATION_WITH_THE_ORC_ORIGIN_COMPLEX	11	-0.77	-1.76	0.002	0.013	0.926	4298	tags=73%, list=18%, signal=89%
REACTOME_APC_C_CDH1_MEDIATED_DEGRADATION_OF_CDC20_AND_OTHER_APC_C_CDH1_TARGETED_PROTEINS_IN_LATE_MITOSIS_EARLY_G1	73	-0.52	-1.76	0.000	0.013	0.927	3797	tags=37%, list=16%, signal=44%
REACTOME_CRISTAE_FORMATION	17	-0.69	-1.76	0.002	0.013	0.932	2258	tags=41%, list=9%, signal=45%
REACTOME_CONDENSATION_OF_PROMETAPHASE_CHROMOSOMES	11	-0.77	-1.76	0.002	0.013	0.932	4960	tags=91%, list=21%, signal=115%
WP_FLUOROPYRIMIDINE_ACTIVITY	27	-0.63	-1.76	0.002	0.013	0.936	4846	tags=63%, list=20%, signal=79%
REACTOME_POLYMERASE_SWITCHING_ON_THE_C_STRAND_OF_THE_TELOMERE	25	-0.64	-1.75	0.007	0.014	0.943	3509	tags=48%, list=15%, signal=56%
REACTOME_FORMATION_OF_INCISION_COMPLEX_IN_GG_NER	43	-0.57	-1.75	0.002	0.014	0.945	6132	tags=58%, list=26%, signal=78%
REACTOME_E2F_ENABLED_INHIBITION_OF_PRE_REPLICATION_COMPLEX_FORMATION	9	-0.81	-1.75	0.000	0.015	0.958	3086	tags=67%, list=13%, signal=76%
REACTOME_TELOMERE_EXTENSION_BY_TELOMERASE	22	-0.65	-1.75	0.004	0.015	0.960	5259	tags=64%, list=22%, signal=81%
REACTOME_MRNA_CAPPING	28	-0.60	-1.74	0.002	0.015	0.962	7409	tags=79%, list=31%, signal=113%
BIOCARTA_CELLCYCLE_PATHWAY	23	-0.64	-1.74	0.007	0.016	0.963	3653	tags=70%, list=15%, signal=82%
REACTOME_PROCESSING_OF_CAPPED_INTRONLESS_PRE_MRNA	27	-0.62	-1.74	0.002	0.016	0.966	4875	tags=52%, list=20%, signal=65%
REACTOME_KSRP_KHSRP_BINDS_AND_DESTABILIZES_MRNA	16	-0.69	-1.73	0.004	0.018	0.975	4994	tags=69%, list=21%, signal=87%
REACTOME_TRISTETRAPROLIN_TTP_ZFP36_BINDS_AND_DESTABILIZES_MRNA	16	-0.69	-1.73	0.002	0.018	0.975	2133	tags=44%, list=9%, signal=48%
REACTOME_INACTIVATION_OF_CSF3_G_CSF_SIGNALING	24	-0.63	-1.73	0.002	0.018	0.977	2029	tags=38%, list=8%, signal=41%
HALLMARK_APICAL_JUNCTION	185	0.37	1.53	0.000	0.019	0.093	5695	tags=44%, list=24%, signal=57%
HALLMARK_ANGIOGENESIS	34	0.49	1.51	0.018	0.019	0.109	4799	tags=44%, list=20%, signal=55%
REACTOME_RNA_POLYMERASE_II_TRANSCRIBES_SNRNA_GENES	73	-0.51	-1.73	0.002	0.019	0.981	7409	tags=66%, list=31%, signal=95%
REACTOME_SLC_TRANSPORTER_DISORDERS	80	-0.51	-1.73	0.000	0.019	0.981	3160	tags=31%, list=13%, signal=36%
HALLMARK_UNFOLDED_PROTEIN_RESPONSE	109	-0.42	-1.52	0.000	0.020	0.176	6158	tags=44%, list=26%, signal=59%
REACTOME_INFECTIOUS_DISEASE	739	-0.39	-1.72	0.000	0.021	0.989	4875	tags=33%, list=20%, signal=40%
REACTOME_INTEGRIN_CELL_SURFACE_INTERACTIONS	79	0.54	1.95	0.000	0.021	0.219	3684	tags=46%, list=15%, signal=54%
REACTOME_FGFR2_LIGAND_BINDING_AND_ACTIVATION	10	0.83	1.94	0.000	0.021	0.252	1219	tags=40%, list=5%, signal=42%
REACTOME_DISSOLUTION_OF_FIBRIN_CLOT	9	0.87	1.94	0.000	0.022	0.241	324	tags=44%, list=1%, signal=45%
REACTOME_SIGNALING_BY_RNF43_MUTANTS	7	-0.87	-1.71	0.000	0.023	0.996	952	tags=71%, list=4%, signal=74%
KEGG_PURINE_METABOLISM	140	-0.45	-1.71	0.000	0.024	0.996	4783	tags=46%, list=20%, signal=57%
REACTOME_FORMATION_OF_THE_EARLY_ELONGATION_COMPLEX	31	-0.59	-1.71	0.000	0.024	0.996	7409	tags=81%, list=31%, signal=116%
BIOCARTA_RANMS_PATHWAY	10	-0.76	-1.70	0.006	0.025	0.996	4323	tags=70%, list=18%, signal=85%
BIOCARTA_DNAFRAGMENT_PATHWAY	10	-0.77	-1.70	0.007	0.026	0.996	5255	tags=80%, list=22%, signal=102%
BIOCARTA_RACCYCD_PATHWAY	26	-0.61	-1.70	0.009	0.026	0.999	3549	tags=54%, list=15%, signal=63%
REACTOME_EARLY_PHASE_OF_HIV_LIFE_CYCLE	14	-0.70	-1.69	0.004	0.028	0.999	1303	tags=43%, list=5%, signal=45%
NABA_ECM_REGULATORS	155	0.48	1.91	0.000	0.028	0.365	4606	tags=39%, list=19%, signal=48%
KEGG_ALZHEIMERS_DISEASE	143	-0.45	-1.69	0.000	0.029	1000	5413	tags=45%, list=23%, signal=57%
BIOCARTA_SM_PATHWAY	14	-0.70	-1.69	0.013	0.029	1000	5195	tags=71%, list=22%, signal=91%
REACTOME_INTERCONVERSION_OF_NUCLEOTIDE_DI_AND_TRIPHOSPHATES	27	-0.60	-1.69	0.004	0.030	1000	4619	tags=56%, list=19%, signal=69%
PID_ERBB_NETWORK_PATHWAY	14	0.76	1.91	0.002	0.030	0.364	2155	tags=57%, list=9%, signal=63%
REACTOME_CYCLIN_D_ASSOCIATED_EVENTS_IN_G1	46	-0.54	-1.68	0.000	0.031	1000	3725	tags=48%, list=16%, signal=56%
REACTOME_DISEASES_OF_DNA_REPAIR	12	-0.73	-1.68	0.005	0.031	1000	5077	tags=75%, list=21%, signal=95%
BIOCARTA_CDK5_PATHWAY	12	-0.73	-1.68	0.008	0.031	1000	2647	tags=42%, list=11%, signal=47%
SA_CASPASE_CASCADE	17	-0.66	-1.68	0.005	0.031	1000	2484	tags=41%, list=10%, signal=46%
REACTOME_APOPTOSIS_INDUCED_DNA_FRAGMENTATION	7	-0.82	-1.68	0.008	0.032	1000	3411	tags=71%, list=14%, signal=83%
REACTOME_FORMATION_OF_TC_NER_PRE_INCISION_COMPLEX	52	-0.53	-1.68	0.002	0.033	1000	6252	tags=48%, list=26%, signal=65%
REACTOME_ABERRANT_REGULATION_OF_MITOTIC_EXIT_IN_CANCER_DUE_TO_RB1_DEFECTS	20	-0.64	-1.68	0.009	0.033	1000	3421	tags=40%, list=14%, signal=47%
REACTOME_RRNA_PROCESSING_IN_THE_MITOCHONDRION	12	-0.73	-1.67	0.005	0.034	1000	2657	tags=50%, list=11%, signal=56%
BIOCARTA_FBW7_PATHWAY	9	-0.78	-1.67	0.006	0.034	1000	3875	tags=67%, list=16%, signal=79%
REACTOME_INTEGRATION_OF_PROVIRUS	9	-0.79	-1.67	0.010	0.034	1000	1303	tags=44%, list=5%, signal=47%
REACTOME_RNA_POLYMERASE_I_TRANSCRIPTION_TERMINATION	30	-0.58	-1.67	0.005	0.034	1000	6232	tags=67%, list=26%, signal=90%
WP_UREA_CYCLE_AND_METABOLISM_OF_AMINO_GROUPS	18	-0.65	-1.67	0.006	0.034	1000	2275	tags=33%, list=9%, signal=37%
HALLMARK_COAGULATION	110	0.38	1.45	0.013	0.035	0.219	4595	tags=40%, list=19%, signal=49%
BIOCARTA_CDMAC_PATHWAY	16	-0.67	-1.67	0.011	0.035	1000	2647	tags=50%, list=11%, signal=56%
NABA_MATRISOME_ASSOCIATED	474	0.42	1.89	0.000	0.035	0.451	4606	tags=34%, list=19%, signal=41%
REACTOME_NCAM1_INTERACTIONS	33	0.61	1.87	0.000	0.036	0.525	2700	tags=42%, list=11%, signal=48%
HALLMARK_MITOTIC_SPINDLE	198	-0.37	-1.44	0.005	0.037	0.337	5046	tags=35%, list=21%, signal=44%
HALLMARK_WNT_BETA_CATENIN_SIGNALING	39	-0.47	-1.43	0.046	0.037	0.364	4348	tags=36%, list=18%, signal=44%
REACTOME_INHIBITION_OF_REPLICATION_INITIATION_OF_DAMAGED_DNA_BY_RB1_E2F1	12	-0.71	-1.66	0.017	0.037	1000	2847	tags=58%, list=12%, signal=66%
REACTOME_COMPLEMENT_CASCADE	31	0.63	1.88	0.000	0.037	0.488	3467	tags=39%, list=14%, signal=45%
WP_DOPAMINERGIC_NEUROGENESIS	15	0.73	1.88	0.000	0.037	0.511	4544	tags=60%, list=19%, signal=74%
BIOCARTA_ATM_PATHWAY	17	-0.67	-1.66	0.011	0.039	1000	2848	tags=47%, list=12%, signal=53%
REACTOME_PHOSPHORYLATION_OF_EMI1	6	-0.87	-1.66	0.004	0.039	1000	2172	tags=83%, list=9%, signal=92%
REACTOME_ANCHORING_FIBRIL_FORMATION	14	0.73	1.86	0.002	0.039	0.603	4006	tags=64%, list=17%, signal=77%
WP_IL2_SIGNALING_PATHWAY	42	-0.53	-1.66	0.007	0.040	1000	3623	tags=36%, list=15%, signal=42%
REACTOME_GLYCOLYSIS	62	-0.50	-1.66	0.003	0.040	1000	3160	tags=35%, list=13%, signal=41%
REACTOME_PROTEIN_UBIQUITINATION	72	-0.48	-1.66	0.002	0.040	1000	4392	tags=36%, list=18%, signal=44%
PID_P73PATHWAY	68	-0.49	-1.65	0.005	0.040	1000	5288	tags=50%, list=22%, signal=64%
REACTOME_INLA_MEDIATED_ENTRY_OF_LISTERIA_MONOCYTOGENES_INTO_HOST_CELLS	9	-0.80	-1.65	0.006	0.040	1000	430	tags=33%, list=2%, signal=34%
REACTOME_COMMON_PATHWAY_OF_FIBRIN_CLOT_FORMATION	18	0.70	1.86	0.002	0.040	0.589	3839	tags=61%, list=16%, signal=73%
WP_COMMON_PATHWAYS_UNDERLYING_DRUG_ADDICTION	36	-0.55	-1.65	0.005	0.041	1000	3794	tags=31%, list=16%, signal=36%
REACTOME_NUCLEOBASE_BIOSYNTHESIS	13	-0.70	-1.65	0.017	0.041	1000	4446	tags=62%, list=19%, signal=75%
REACTOME_MITOTIC_PROPHASE	118	-0.45	-1.65	0.002	0.041	1000	4177	tags=36%, list=17%, signal=43%
WP_MAMMARY_GLAND_DEVELOPMENT_PATHWAY_INVOLUTION_STAGE_4_OF_4	8	-0.80	-1.65	0.015	0.041	1000	1591	tags=50%, list=7%, signal=54%
BIOCARTA_PTC1_PATHWAY	10	-0.75	-1.65	0.014	0.041	1000	3048	tags=60%, list=13%, signal=69%
REACTOME_CROSSLINKING_OF_COLLAGEN_FIBRILS	17	0.71	1.86	0.000	0.041	0.584	4006	tags=47%, list=17%, signal=56%
KEGG_ECM_RECEPTOR_INTERACTION	75	0.51	1.85	0.000	0.041	0.628	3684	tags=44%, list=15%, signal=52%
HALLMARK_TNFA_SIGNALING_VIA_NFKB	190	-0.36	-1.41	0.003	0.042	0.431	3560	tags=32%, list=15%, signal=37%
REACTOME_SIGNALING_BY_CSF3_G_CSF	29	-0.58	-1.65	0.014	0.042	1000	3921	tags=41%, list=16%, signal=49%
REACTOME_SUMOYLATION	172	-0.43	-1.65	0.000	0.042	1000	4505	tags=33%, list=19%, signal=40%
REACTOME_BUTYRATE_RESPONSE_FACTOR_1_BRF1_BINDS_AND_DESTABILIZES_MRNA	16	-0.66	-1.65	0.011	0.042	1000	5066	tags=63%, list=21%, signal=79%
BIOCARTA_NO1_PATHWAY	24	0.65	1.84	0.002	0.043	0.686	890	tags=25%, list=4%, signal=26%
REACTOME_FGFR2B_LIGAND_BINDING_AND_ACTIVATION	9	0.84	1.84	0.004	0.045	0.686	666	tags=33%, list=3%, signal=34%
REACTOME_P75NTR_SIGNALS_VIA_NF_KB	16	-0.65	-1.64	0.011	0.046	1000	532	tags=25%, list=2%, signal=26%
REACTOME_ERBB2_REGULATES_CELL_MOTILITY	14	0.74	1.84	0.002	0.046	0.676	2155	tags=50%, list=9%, signal=55%
REACTOME_FGFR1_LIGAND_BINDING_AND_ACTIVATION	8	0.87	1.83	0.000	0.046	0.726	1219	tags=50%, list=5%, signal=53%
REACTOME_PERK_REGULATES_GENE_EXPRESSION	28	-0.57	-1.64	0.007	0.047	1000	4929	tags=50%, list=21%, signal=63%
WP_METHIONINE_DE_NOVO_AND_SALVAGE_PATHWAY	20	-0.62	-1.63	0.015	0.049	1000	3466	tags=50%, list=14%, signal=58%
REACTOME_ERBB2_ACTIVATES_PTK6_SIGNALING	12	0.77	1.82	0.000	0.049	0.763	2155	tags=58%, list=9%, signal=64%
WP_NAD_METABOLISM	16	-0.64	-1.63	0.008	0.051	1000	4463	tags=50%, list=19%, signal=61%
REACTOME_FGFR1B_LIGAND_BINDING_AND_ACTIVATION	6	0.95	1.82	0.000	0.051	0.780	666	tags=50%, list=3%, signal=51%
REACTOME_ATF4_ACTIVATES_GENES_IN_RESPONSE_TO_ENDOPLASMIC_RETICULUM_STRESS	24	-0.59	-1.62	0.006	0.053	1000	4929	tags=54%, list=21%, signal=68%
BIOCARTA_IL2RB_PATHWAY	36	-0.54	-1.62	0.007	0.055	1000	3549	tags=39%, list=15%, signal=46%
KEGG_COMPLEMENT_AND_COAGULATION_CASCADES	46	0.56	1.81	0.002	0.055	0.813	3467	tags=39%, list=14%, signal=46%
PID_THROMBIN_PAR4_PATHWAY	14	0.73	1.81	0.002	0.055	0.825	4128	tags=64%, list=17%, signal=78%
REACTOME_TRANSCRIPTIONAL_REGULATION_BY_RUNX2	115	-0.44	-1.62	0.002	0.057	1000	3797	tags=30%, list=16%, signal=36%
BIOCARTA_D4GDI_PATHWAY	11	-0.72	-1.62	0.009	0.058	1000	2484	tags=45%, list=10%, signal=51%
REACTOME_NON_INTEGRIN_MEMBRANE_ECM_INTERACTIONS	55	0.52	1.80	0.000	0.058	0.863	3684	tags=42%, list=15%, signal=49%
REACTOME_MUSCLE_CONTRACTION	158	0.45	1.80	0.000	0.058	0.875	4898	tags=36%, list=20%, signal=45%
KEGG_RNA_POLYMERASE	27	-0.58	-1.61	0.007	0.059	1000	3738	tags=44%, list=16%, signal=53%
PID_SYNDECAN_1_PATHWAY	42	0.55	1.80	0.000	0.059	0.859	4392	tags=45%, list=18%, signal=55%
PID_INTEGRIN1_PATHWAY	64	0.51	1.79	0.000	0.059	0.888	4392	tags=50%, list=18%, signal=61%
REACTOME_LISTERIA_MONOCYTOGENES_ENTRY_INTO_HOST_CELLS	20	-0.61	-1.61	0.009	0.060	1000	3956	tags=35%, list=16%, signal=42%
WP_COMPLEMENT_AND_COAGULATION_CASCADES	44	0.55	1.79	0.005	0.061	0.898	3467	tags=39%, list=14%, signal=45%
REACTOME_PLATELET_CALCIUM_HOMEOSTASIS	25	0.63	1.79	0.002	0.061	0.911	4898	tags=40%, list=20%, signal=50%
REACTOME_FGFR3_LIGAND_BINDING_AND_ACTIVATION	5	0.93	1.79	0.002	0.061	0.911	1219	tags=80%, list=5%, signal=84%
WP_ONE_CARBON_METABOLISM	27	-0.57	-1.61	0.007	0.062	1000	4619	tags=63%, list=19%, signal=78%
REACTOME_MRNA_DECAY_BY_3_TO_5_EXORIBONUCLEASE	15	-0.66	-1.61	0.013	0.062	1000	4630	tags=60%, list=19%, signal=74%
REACTOME_PTK6_REGULATES_CELL_CYCLE	6	-0.85	-1.61	0.006	0.062	1000	3177	tags=83%, list=13%, signal=96%
REACTOME_NUCLEOTIDE_SALVAGE	20	-0.61	-1.61	0.020	0.063	1000	4846	tags=50%, list=20%, signal=63%
REACTOME_SLBP_DEPENDENT_PROCESSING_OF_REPLICATION_DEPENDENT_HISTONE_PRE_MRNAS	10	-0.73	-1.60	0.017	0.064	1000	3423	tags=60%, list=14%, signal=70%
WP_PURINE_METABOLISM	11	-0.70	-1.60	0.011	0.064	1000	6047	tags=73%, list=25%, signal=97%
REACTOME_RESPONSE_OF_MTB_TO_PHAGOCYTOSIS	20	-0.60	-1.60	0.016	0.065	1000	5344	tags=50%, list=22%, signal=64%
WP_REGULATION_OF_SISTER_CHROMATID_SEPARATION_AT_THE_METAPHASEANAPHASE_TRANSITION	15	-0.65	-1.60	0.014	0.066	1000	5921	tags=73%, list=25%, signal=97%
WP_PDGF_PATHWAY	40	-0.51	-1.60	0.007	0.066	1000	3368	tags=35%, list=14%, signal=41%
WP_GPCRS_CLASS_B_SECRETINLIKE	17	0.68	1.78	0.011	0.066	0.928	2001	tags=24%, list=8%, signal=26%
BIOCARTA_INTRINSIC_PATHWAY	19	0.66	1.78	0.002	0.066	0.937	2263	tags=47%, list=9%, signal=52%
KEGG_GLYCOSPHINGOLIPID_BIOSYNTHESIS_LACTO_AND_NEOLACTO_SERIES	20	0.65	1.77	0.002	0.066	0.942	1357	tags=30%, list=6%, signal=32%
KEGG_P53_SIGNALING_PATHWAY	61	-0.48	-1.60	0.000	0.068	1000	3177	tags=38%, list=13%, signal=43%
REACTOME_CYTOPROTECTION_BY_HMOX1	116	-0.44	-1.60	0.002	0.068	1000	5562	tags=39%, list=23%, signal=50%
BIOCARTA_VOBESITY_PATHWAY	7	-0.80	-1.59	0.023	0.069	1000	1450	tags=43%, list=6%, signal=46%
WP_HOMOLOGOUS_RECOMBINATION	12	-0.70	-1.59	0.011	0.069	1000	3026	tags=58%, list=13%, signal=67%
REACTOME_PHOSPHOLIPASE_C_MEDIATED_CASCADE_FGFR2	9	0.80	1.77	0.002	0.069	0.953	1219	tags=33%, list=5%, signal=35%
NABA_BASEMENT_MEMBRANES	34	0.58	1.77	0.000	0.069	0.954	2700	tags=44%, list=11%, signal=50%
REACTOME_SIGNALING_BY_NTRK3_TRKC	17	-0.62	-1.59	0.012	0.071	1000	3104	tags=35%, list=13%, signal=41%
REACTOME_MITOCHONDRIAL_BIOGENESIS	77	-0.47	-1.59	0.000	0.071	1000	6934	tags=52%, list=29%, signal=73%
REACTOME_BINDING_OF_TCF_LEF_CTNNB1_TO_TARGET_GENE_PROMOTERS	8	-0.77	-1.59	0.010	0.071	1000	3956	tags=63%, list=16%, signal=75%
REACTOME_ANTIGEN_PROCESSING_UBIQUITINATION_PROTEASOME_DEGRADATION	291	-0.39	-1.59	0.000	0.071	1000	4866	tags=33%, list=20%, signal=40%
REACTOME_TRNA_PROCESSING_IN_THE_MITOCHONDRION	7	-0.79	-1.59	0.017	0.071	1000	3279	tags=57%, list=14%, signal=66%
KEGG_UBIQUITIN_MEDIATED_PROTEOLYSIS	129	-0.43	-1.59	0.000	0.071	1000	4441	tags=32%, list=18%, signal=39%
REACTOME_ECM_PROTEOGLYCANS	65	0.51	1.76	0.002	0.073	0.966	3684	tags=42%, list=15%, signal=49%
REACTOME_PRESYNAPTIC_DEPOLARIZATION_AND_CALCIUM_CHANNEL_OPENING	10	0.77	1.74	0.008	0.074	0.985	1425	tags=40%, list=6%, signal=43%
REACTOME_NEUROTOXICITY_OF_CLOSTRIDIUM_TOXINS	7	0.84	1.74	0.002	0.074	0.988	3205	tags=86%, list=13%, signal=99%
REACTOME_G1_S_DNA_DAMAGE_CHECKPOINTS	65	-0.48	-1.58	0.007	0.075	1000	3797	tags=37%, list=16%, signal=44%
WP_HUMAN_COMPLEMENT_SYSTEM	67	0.49	1.76	0.000	0.075	0.972	3839	tags=39%, list=16%, signal=46%
KEGG_GLYCEROPHOSPHOLIPID_METABOLISM	67	0.50	1.75	0.000	0.075	0.976	7043	tags=61%, list=29%, signal=86%
NABA_ECM_AFFILIATED	109	0.46	1.74	0.000	0.075	0.985	4504	tags=42%, list=19%, signal=52%
NABA_ECM_GLYCOPROTEINS	149	0.44	1.75	0.000	0.076	0.976	3228	tags=31%, list=13%, signal=35%
WP_ASPIRIN_AND_MIRNAS	11	0.74	1.74	0.006	0.076	0.985	2285	tags=55%, list=10%, signal=60%
WP_GPCRS_OTHER	46	0.53	1.75	0.000	0.077	0.978	2629	tags=26%, list=11%, signal=29%
REACTOME_ACTIVATION_OF_MATRIX_METALLOPROTEINASES	21	0.64	1.75	0.002	0.077	0.979	5528	tags=48%, list=23%, signal=62%
REACTOME_REDUCTION_OF_CYTOSOLIC_CA_LEVELS	11	0.76	1.74	0.002	0.077	0.984	122	tags=18%, list=1%, signal=18%
REACTOME_EFFECTS_OF_PIP2_HYDROLYSIS	26	0.59	1.74	0.002	0.078	0.984	5904	tags=65%, list=25%, signal=87%
REACTOME_DEGRADATION_OF_AXIN	54	-0.49	-1.58	0.007	0.079	1000	3797	tags=35%, list=16%, signal=42%
BIOCARTA_IL17_PATHWAY	7	0.86	1.74	0.002	0.079	0.984	1104	tags=43%, list=5%, signal=45%
REACTOME_DNA_DAMAGE_TELOMERE_STRESS_INDUCED_SENESCENCE	54	-0.49	-1.58	0.005	0.081	1000	4678	tags=39%, list=19%, signal=48%
BIOCARTA_RACC_PATHWAY	12	0.72	1.72	0.011	0.081	0.997	4160	tags=50%, list=17%, signal=60%
REACTOME_PURINE_RIBONUCLEOSIDE_MONOPHOSPHATE_BIOSYNTHESIS	10	-0.71	-1.57	0.018	0.082	1000	3728	tags=60%, list=16%, signal=71%
WP_HIJACK_OF_UBIQUITINATION_BY_SARSCOV2	8	-0.75	-1.57	0.019	0.082	1000	5156	tags=75%, list=21%, signal=95%
REACTOME_CARDIAC_CONDUCTION	100	0.46	1.72	0.000	0.082	0.994	2659	tags=25%, list=11%, signal=28%
REACTOME_SHC_MEDIATED_CASCADE_FGFR1	14	0.67	1.72	0.009	0.082	0.997	1219	tags=29%, list=5%, signal=30%
REACTOME_SYNTHESIS_OF_DIPHTHAMIDE_EEF2	8	-0.75	-1.57	0.023	0.083	1000	2970	tags=38%, list=12%, signal=43%
REACTOME_PROTEIN_METHYLATION	17	-0.62	-1.57	0.020	0.083	1000	2723	tags=41%, list=11%, signal=46%
WP_NUCLEOTIDE_METABOLISM	17	-0.63	-1.57	0.023	0.083	1000	4745	tags=59%, list=20%, signal=73%
REACTOME_PHASE_2_PLATEAU_PHASE	10	0.76	1.73	0.009	0.083	0.994	766	tags=50%, list=3%, signal=52%
REACTOME_KERATAN_SULFATE_BIOSYNTHESIS	25	0.59	1.72	0.005	0.083	0.994	3081	tags=32%, list=13%, signal=37%
REACTOME_FGFR1_MUTANT_RECEPTOR_ACTIVATION	24	0.61	1.72	0.007	0.083	0.995	2087	tags=29%, list=9%, signal=32%
REACTOME_ADRENOCEPTORS	7	0.84	1.72	0.004	0.083	0.996	1251	tags=43%, list=5%, signal=45%
REACTOME_KERATAN_SULFATE_KERATIN_METABOLISM	31	0.57	1.73	0.000	0.084	0.994	3191	tags=32%, list=13%, signal=37%
REACTOME_ASYMMETRIC_LOCALIZATION_OF_PCP_PROTEINS	63	-0.47	-1.57	0.003	0.086	1000	3797	tags=33%, list=16%, signal=39%
REACTOME_IKK_COMPLEX_RECRUITMENT_MEDIATED_BY_RIP1	22	-0.57	-1.57	0.020	0.086	1000	4235	tags=45%, list=18%, signal=55%
REACTOME_GRB7_EVENTS_IN_ERBB2_SIGNALING	5	0.89	1.71	0.002	0.087	0.998	2155	tags=80%, list=9%, signal=88%
REACTOME_VITAMINS	4	0.97	1.71	0.000	0.088	0.998	140	tags=25%, list=1%, signal=25%
HALLMARK_HYPOXIA	185	0.33	1.33	0.006	0.089	0.489	3592	tags=31%, list=15%, signal=36%
BIOCARTA_IGF1_PATHWAY	21	-0.57	-1.56	0.023	0.089	1000	3786	tags=52%, list=16%, signal=62%
REACTOME_ABORTIVE_ELONGATION_OF_HIV_1_TRANSCRIPT_IN_THE_ABSENCE_OF_TAT	21	-0.59	-1.56	0.030	0.090	1000	7409	tags=86%, list=31%, signal=124%
REACTOME_RUNX3_REGULATES_WNT_SIGNALING	8	-0.75	-1.56	0.021	0.090	1000	3956	tags=63%, list=16%, signal=75%
BIOCARTA_RB_PATHWAY	12	-0.66	-1.56	0.038	0.091	1000	3177	tags=50%, list=13%, signal=58%
REACTOME_EPIGENETIC_REGULATION_OF_GENE_EXPRESSION	125	-0.42	-1.56	0.002	0.091	1000	4023	tags=30%, list=17%, signal=36%
REACTOME_DISORDERS_OF_TRANSMEMBRANE_TRANSPORTERS	153	-0.41	-1.56	0.002	0.092	1000	3269	tags=26%, list=14%, signal=30%
REACTOME_MITOCHONDRIAL_IRON_SULFUR_CLUSTER_BIOGENESIS	12	-0.67	-1.56	0.024	0.092	1000	4689	tags=67%, list=20%, signal=83%
REACTOME_MICRORNA_MIRNA_BIOGENESIS	24	-0.58	-1.55	0.013	0.095	1000	7409	tags=58%, list=31%, signal=84%
KEGG_THYROID_CANCER	26	-0.56	-1.55	0.014	0.097	1000	2814	tags=35%, list=12%, signal=39%
REACTOME_MTOR_SIGNALLING	41	-0.50	-1.55	0.009	0.097	1000	4552	tags=37%, list=19%, signal=45%
REACTOME_POLB_DEPENDENT_LONG_PATCH_BASE_EXCISION_REPAIR	8	-0.74	-1.55	0.025	0.097	1000	3614	tags=88%, list=15%, signal=103%
WP_BREAST_CANCER_PATHWAY	133	-0.42	-1.55	0.002	0.097	1000	3177	tags=29%, list=13%, signal=34%
REACTOME_MET_ACTIVATES_PTK2_SIGNALING	28	0.59	1.70	0.007	0.098	0.999	4746	tags=57%, list=20%, signal=71%
WP_APOPTOSIS	78	-0.45	-1.55	0.005	0.099	1000	3549	tags=29%, list=15%, signal=34%
BIOCARTA_EIF_PATHWAY	15	-0.63	-1.55	0.030	0.099	1000	3244	tags=33%, list=14%, signal=39%
REACTOME_POLO_LIKE_KINASE_MEDIATED_EVENTS	15	-0.63	-1.55	0.029	0.099	1000	4960	tags=67%, list=21%, signal=84%
REACTOME_MRNA_DECAY_BY_5_TO_3_EXORIBONUCLEASE	15	-0.63	-1.55	0.031	0.101	1000	5081	tags=53%, list=21%, signal=68%
WP_NANOMATERIAL_INDUCED_APOPTOSIS	19	-0.59	-1.54	0.020	0.103	1000	5413	tags=53%, list=23%, signal=68%
REACTOME_FGFR1C_LIGAND_BINDING_AND_ACTIVATION	4	0.95	1.69	0.002	0.103	0.999	1219	tags=100%, list=5%, signal=105%
REACTOME_VITAMIN_B1_THIAMIN_METABOLISM	5	-0.85	-1.54	0.009	0.104	1000	311	tags=20%, list=1%, signal=20%
REACTOME_DISPLACEMENT_OF_DNA_GLYCOSYLASE_BY_APEX1	9	-0.73	-1.54	0.021	0.104	1000	4756	tags=78%, list=20%, signal=97%
REACTOME_RA_BIOSYNTHESIS_PATHWAY	14	0.68	1.69	0.008	0.104	0.999	4862	tags=50%, list=20%, signal=63%
KEGG_PROGESTERONE_MEDIATED_OOCYTE_MATURATION	80	-0.44	-1.54	0.008	0.107	1000	3549	tags=33%, list=15%, signal=38%
PID_WNT_SIGNALING_PATHWAY	25	-0.54	-1.53	0.023	0.109	1000	952	tags=28%, list=4%, signal=29%
REACTOME_AUF1_HNRNP_D0_BINDS_AND_DESTABILIZES_MRNA	54	-0.47	-1.53	0.007	0.110	1000	5562	tags=48%, list=23%, signal=63%
WP_TRANSSULFURATION_AND_ONE_CARBON_METABOLISM	29	-0.53	-1.53	0.027	0.110	1000	4356	tags=48%, list=18%, signal=59%
REACTOME_CELLULAR_RESPONSE_TO_HYPOXIA	71	-0.45	-1.53	0.003	0.110	1000	5562	tags=45%, list=23%, signal=58%
REACTOME_HIV_ELONGATION_ARREST_AND_RECOVERY	29	-0.54	-1.53	0.020	0.110	1000	7895	tags=83%, list=33%, signal=123%
WP_MITOCHONDRIAL_GENE_EXPRESSION	17	-0.60	-1.53	0.035	0.110	1000	6826	tags=82%, list=28%, signal=115%
REACTOME_RNA_POLYMERASE_III_TRANSCRIPTION_INITIATION_FROM_TYPE_3_PROMOTER	27	-0.54	-1.53	0.027	0.111	1000	3881	tags=37%, list=16%, signal=44%
WP_IRON_METABOLISM_IN_PLACENTA	10	-0.69	-1.53	0.030	0.111	1000	6161	tags=70%, list=26%, signal=94%
WP_DISORDERS_OF_FOLATE_METABOLISM_AND_TRANSPORT	12	-0.66	-1.53	0.041	0.111	1000	2345	tags=67%, list=10%, signal=74%
KEGG_OOCYTE_MEIOSIS	103	-0.43	-1.53	0.003	0.111	1000	4999	tags=36%, list=21%, signal=45%
REACTOME_RHO_GTPASES_ACTIVATE_KTN1	11	0.73	1.68	0.007	0.111	0.999	4928	tags=64%, list=21%, signal=80%
BIOCARTA_BARD1_PATHWAY	8	-0.75	-1.53	0.037	0.112	1000	4058	tags=88%, list=17%, signal=105%
KEGG_BASAL_TRANSCRIPTION_FACTORS	31	-0.52	-1.53	0.027	0.113	1000	6980	tags=65%, list=29%, signal=91%
REACTOME_ACETYLCHOLINE_NEUROTRANSMITTER_RELEASE_CYCLE	10	0.74	1.68	0.013	0.114	0.999	5585	tags=90%, list=23%, signal=117%
PID_UPA_UPAR_PATHWAY	34	0.54	1.68	0.007	0.114	0.999	3009	tags=32%, list=13%, signal=37%
REACTOME_NEDDYLATION	222	-0.39	-1.52	0.002	0.116	1000	5070	tags=34%, list=21%, signal=43%
REACTOME_NF_KB_IS_ACTIVATED_AND_SIGNALS_SURVIVAL	13	-0.64	-1.52	0.034	0.116	1000	430	tags=23%, list=2%, signal=23%
REACTOME_GLUCOSE_METABOLISM	78	-0.44	-1.52	0.002	0.116	1000	3160	tags=29%, list=13%, signal=34%
KEGG_CELL_ADHESION_MOLECULES_CAMS	95	0.45	1.67	0.000	0.117	0.999	3754	tags=31%, list=16%, signal=36%
REACTOME_SHC_MEDIATED_CASCADE_FGFR3	10	0.74	1.67	0.017	0.118	0.999	1219	tags=40%, list=5%, signal=42%
WP_SPHINGOLIPID_PATHWAY	28	0.57	1.67	0.011	0.118	0.999	3775	tags=50%, list=16%, signal=59%
REACTOME_PROTEIN_LOCALIZATION	150	-0.40	-1.52	0.000	0.119	1000	4177	tags=30%, list=17%, signal=36%
REACTOME_SIGNALING_BY_HIPPO	20	-0.58	-1.52	0.037	0.124	1000	4706	tags=45%, list=20%, signal=56%
REACTOME_FCERI_MEDIATED_NF_KB_ACTIVATION	76	-0.44	-1.52	0.007	0.124	1000	5562	tags=39%, list=23%, signal=51%
WP_INTEGRATED_BREAST_CANCER_PATHWAY	146	-0.40	-1.51	0.000	0.124	1000	3177	tags=27%, list=13%, signal=31%
REACTOME_CONVERSION_FROM_APC_C_CDC20_TO_APC_C_CDH1_IN_LATE_ANAPHASE	20	-0.58	-1.51	0.027	0.124	1000	3421	tags=35%, list=14%, signal=41%
REACTOME_REGULATION_OF_RUNX2_EXPRESSION_AND_ACTIVITY	71	-0.44	-1.51	0.007	0.124	1000	3797	tags=31%, list=16%, signal=37%
REACTOME_RRNA_MODIFICATION_IN_THE_MITOCHONDRION	8	-0.73	-1.51	0.028	0.124	1000	2657	tags=63%, list=11%, signal=70%
WP_PEROXIREDOXIN_2_INDUCED_OVARIAN_FAILURE	8	-0.73	-1.51	0.036	0.124	1000	2484	tags=38%, list=10%, signal=42%
REACTOME_TP53_REGULATES_TRANSCRIPTION_OF_GENES_INVOLVED_IN_G2_CELL_CYCLE_ARREST	16	-0.60	-1.51	0.028	0.124	1000	3930	tags=50%, list=16%, signal=60%
KEGG_DRUG_METABOLISM_OTHER_ENZYMES	20	-0.58	-1.51	0.038	0.124	1000	4846	tags=55%, list=20%, signal=69%
BIOCARTA_ERK_PATHWAY	26	-0.53	-1.51	0.026	0.124	1000	4675	tags=38%, list=19%, signal=48%
REACTOME_RNA_POLYMERASE_III_CHAIN_ELONGATION	18	-0.60	-1.51	0.047	0.125	1000	3881	tags=44%, list=16%, signal=53%
WP_COVID19_THROMBOSIS_AND_ANTICOAGULATION	5	0.89	1.66	0.000	0.125	0.999	697	tags=60%, list=3%, signal=62%
REACTOME_PROCESSING_AND_ACTIVATION_OF_SUMO	10	-0.69	-1.51	0.037	0.126	1000	1816	tags=40%, list=8%, signal=43%
REACTOME_ASSEMBLY_OF_THE_ORC_COMPLEX_AT_THE_ORIGIN_OF_REPLICATION	6	-0.80	-1.51	0.022	0.126	1000	2377	tags=50%, list=10%, signal=55%
PID_VEGFR1_PATHWAY	26	0.58	1.66	0.007	0.126	0.999	2007	tags=35%, list=8%, signal=38%
WP_SEROTONIN_TRANSPORTER_ACTIVITY	10	0.74	1.66	0.011	0.127	0.999	3786	tags=50%, list=16%, signal=59%
REACTOME_P75NTR_RECRUITS_SIGNALLING_COMPLEXES	13	-0.64	-1.51	0.042	0.128	1000	532	tags=23%, list=2%, signal=24%
WP_EXERCISEINDUCED_CIRCADIAN_REGULATION	45	-0.47	-1.51	0.019	0.128	1000	4134	tags=40%, list=17%, signal=48%
REACTOME_PTEN_REGULATION	136	-0.40	-1.51	0.003	0.128	1000	4392	tags=32%, list=18%, signal=38%
WP_BIOMARKERS_FOR_PYRIMIDINE_METABOLISM_DISORDERS	13	-0.64	-1.51	0.046	0.128	1000	4446	tags=62%, list=19%, signal=75%
REACTOME_FGFRL1_MODULATION_OF_FGFR1_SIGNALING	7	0.80	1.66	0.015	0.128	0.999	1856	tags=29%, list=8%, signal=31%
REACTOME_MITOTIC_G2_G2_M_PHASES	184	-0.39	-1.51	0.003	0.129	1000	3925	tags=30%, list=16%, signal=36%
KEGG_COLORECTAL_CANCER	61	-0.45	-1.50	0.005	0.129	1000	5413	tags=43%, list=23%, signal=55%
BIOCARTA_NPC_PATHWAY	11	-0.67	-1.50	0.034	0.129	1000	4112	tags=55%, list=17%, signal=66%
PID_GLYPICAN_1PATHWAY	24	0.59	1.66	0.015	0.129	0.999	779	tags=25%, list=3%, signal=26%
REACTOME_NOREPINEPHRINE_NEUROTRANSMITTER_RELEASE_CYCLE	12	0.68	1.66	0.011	0.129	0.999	5585	tags=67%, list=23%, signal=87%
REACTOME_PI_3K_CASCADE_FGFR1	14	0.66	1.65	0.018	0.129	0.999	1219	tags=29%, list=5%, signal=30%
WP_STEROL_REGULATORY_ELEMENTBINDING_PROTEINS_SREBP_SIGNALLING	64	-0.45	-1.50	0.019	0.131	1000	5354	tags=39%, list=22%, signal=50%
REACTOME_SUMO_IS_TRANSFERRED_FROM_E1_TO_E2_UBE2I_UBC9	7	-0.76	-1.50	0.030	0.132	1000	1816	tags=43%, list=8%, signal=46%
REACTOME_FLT3_SIGNALING_BY_CBL_MUTANTS	6	-0.77	-1.50	0.040	0.132	1000	430	tags=33%, list=2%, signal=34%
REACTOME_SHC_RELATED_EVENTS_TRIGGERED_BY_IGF1R	8	-0.71	-1.50	0.036	0.132	1000	3136	tags=50%, list=13%, signal=57%
REACTOME_TP53_REGULATES_TRANSCRIPTION_OF_DEATH_RECEPTORS_AND_LIGANDS	5	-0.84	-1.50	0.025	0.134	1000	2165	tags=60%, list=9%, signal=66%
REACTOME_PURINE_SALVAGE	12	-0.64	-1.50	0.059	0.136	1000	4600	tags=50%, list=19%, signal=62%
REACTOME_DNA_DOUBLE_STRAND_BREAK_RESPONSE	62	-0.45	-1.49	0.017	0.138	1000	4678	tags=39%, list=19%, signal=48%
BIOCARTA_PTEN_PATHWAY	17	-0.58	-1.49	0.056	0.138	1000	5361	tags=59%, list=22%, signal=76%
BIOCARTA_G2_PATHWAY	23	-0.55	-1.49	0.035	0.139	1000	4679	tags=52%, list=19%, signal=65%
WP_IL5_SIGNALING_PATHWAY	40	-0.48	-1.49	0.024	0.140	1000	3725	tags=38%, list=16%, signal=44%
BIOCARTA_GSK3_PATHWAY	20	-0.58	-1.49	0.029	0.141	1000	5186	tags=50%, list=22%, signal=64%
REACTOME_2_LTR_CIRCLE_FORMATION	7	-0.74	-1.49	0.052	0.141	1000	1303	tags=43%, list=5%, signal=45%
REACTOME_VOLTAGE_GATED_POTASSIUM_CHANNELS	28	0.55	1.64	0.018	0.141	1000	3940	tags=32%, list=16%, signal=38%
WP_ID_SIGNALING_PATHWAY	13	-0.63	-1.49	0.053	0.142	1000	3653	tags=62%, list=15%, signal=73%
REACTOME_METABOLISM_OF_STEROIDS	125	-0.41	-1.49	0.003	0.142	1000	4952	tags=29%, list=21%, signal=36%
REACTOME_CLASS_I_MHC_MEDIATED_ANTIGEN_PROCESSING_PRESENTATION	346	-0.36	-1.49	0.000	0.142	1000	4883	tags=32%, list=20%, signal=40%
REACTOME_PLATELET_HOMEOSTASIS	76	0.45	1.64	0.000	0.143	1000	4625	tags=37%, list=19%, signal=45%
REACTOME_FORMATION_OF_RNA_POL_II_ELONGATION_COMPLEX	53	-0.46	-1.49	0.023	0.146	1000	6252	tags=57%, list=26%, signal=76%
WP_WNT_SIGNALING_IN_KIDNEY_DISEASE	32	-0.51	-1.48	0.029	0.146	1000	952	tags=19%, list=4%, signal=19%
PID_SMAD2_3NUCLEAR_PATHWAY	76	-0.43	-1.48	0.012	0.146	1000	3783	tags=32%, list=16%, signal=37%
REACTOME_RNA_POLYMERASE_I_PROMOTER_ESCAPE	69	-0.44	-1.48	0.017	0.147	1000	6232	tags=46%, list=26%, signal=62%
REACTOME_AMINE_LIGAND_BINDING_RECEPTORS	20	0.59	1.63	0.011	0.147	1000	1251	tags=20%, list=5%, signal=21%
REACTOME_INITIAL_TRIGGERING_OF_COMPLEMENT	13	0.67	1.63	0.018	0.147	1000	3467	tags=62%, list=14%, signal=72%
REACTOME_TRANSCRIPTIONAL_REGULATION_BY_RUNX3	95	-0.42	-1.48	0.005	0.148	1000	3956	tags=33%, list=16%, signal=39%
REACTOME_INLB_MEDIATED_ENTRY_OF_LISTERIA_MONOCYTOGENES_INTO_HOST_CELL	15	-0.61	-1.48	0.055	0.148	1000	3027	tags=33%, list=13%, signal=38%
REACTOME_DOPAMINE_NEUROTRANSMITTER_RELEASE_CYCLE	17	0.64	1.63	0.015	0.148	1000	5585	tags=59%, list=23%, signal=77%
SA_G1_AND_S_PHASES	13	-0.63	-1.48	0.060	0.149	1000	3177	tags=62%, list=13%, signal=71%
REACTOME_FRS_MEDIATED_FGFR3_SIGNALING	11	0.70	1.63	0.017	0.149	1000	1219	tags=36%, list=5%, signal=38%
REACTOME_PI3K_EVENTS_IN_ERBB4_SIGNALING	9	0.73	1.63	0.019	0.149	1000	1867	tags=56%, list=8%, signal=60%
WP_BLOOD_CLOTTING_CASCADE	16	0.63	1.63	0.017	0.149	1000	1159	tags=38%, list=5%, signal=39%
REACTOME_PCP_CE_PATHWAY	91	-0.42	-1.48	0.007	0.150	1000	3900	tags=30%, list=16%, signal=35%
REACTOME_PI_3K_CASCADE_FGFR3	10	0.72	1.63	0.022	0.150	1000	1219	tags=40%, list=5%, signal=42%
BIOCARTA_PDZS_PATHWAY	17	0.61	1.62	0.028	0.151	1000	5150	tags=53%, list=21%, signal=67%
REACTOME_METABOLIC_DISORDERS_OF_BIOLOGICAL_OXIDATION_ENZYMES	26	0.56	1.63	0.018	0.152	1000	4001	tags=38%, list=17%, signal=46%
REACTOME_DEFECTIVE_CSF2RB_CAUSES_SMDP5	4	0.92	1.62	0.004	0.152	1000	1776	tags=75%, list=7%, signal=81%
REACTOME_NCAM_SIGNALING_FOR_NEURITE_OUT_GROWTH	53	0.48	1.62	0.012	0.152	1000	5501	tags=51%, list=23%, signal=66%
REACTOME_REGULATION_OF_PTEN_STABILITY_AND_ACTIVITY	68	-0.44	-1.48	0.016	0.153	1000	5779	tags=46%, list=24%, signal=60%
WP_NEUROINFLAMMATION	12	-0.64	-1.48	0.050	0.154	1000	2134	tags=50%, list=9%, signal=55%
REACTOME_G2_PHASE	5	-0.82	-1.47	0.038	0.154	1000	4298	tags=80%, list=18%, signal=97%
REACTOME_DEGRADATION_OF_DVL	55	-0.45	-1.47	0.017	0.155	1000	5562	tags=42%, list=23%, signal=54%
REACTOME_ABERRANT_REGULATION_OF_MITOTIC_G1_S_TRANSITION_IN_CANCER_DUE_TO_RB1_DEFECTS	17	-0.59	-1.47	0.045	0.155	1000	3177	tags=59%, list=13%, signal=68%
KEGG_GALACTOSE_METABOLISM	21	0.59	1.62	0.009	0.155	1000	6078	tags=67%, list=25%, signal=89%
WP_MIRNAS_INVOLVED_IN_DNA_DAMAGE_RESPONSE	14	-0.61	-1.47	0.061	0.156	1000	3125	tags=57%, list=13%, signal=66%
REACTOME_KILLING_MECHANISMS	11	-0.66	-1.47	0.054	0.157	1000	4222	tags=36%, list=18%, signal=44%
REACTOME_IRAK2_MEDIATED_ACTIVATION_OF_TAK1_COMPLEX	10	-0.66	-1.47	0.043	0.157	1000	430	tags=20%, list=2%, signal=20%
REACTOME_TRANSPORT_OF_FATTY_ACIDS	4	0.92	1.61	0.004	0.157	1000	1960	tags=75%, list=8%, signal=82%
WP_MONOAMINE_GPCRS	19	0.59	1.62	0.016	0.158	1000	1251	tags=21%, list=5%, signal=22%
REACTOME_SEROTONIN_NEUROTRANSMITTER_RELEASE_CYCLE	12	0.69	1.61	0.025	0.158	1000	5585	tags=83%, list=23%, signal=109%
REACTOME_FRS_MEDIATED_FGFR1_SIGNALING	15	0.64	1.61	0.015	0.158	1000	1219	tags=27%, list=5%, signal=28%
KEGG_VIBRIO_CHOLERAE_INFECTION	51	0.48	1.61	0.000	0.158	1000	2869	tags=31%, list=12%, signal=36%
REACTOME_KERATINIZATION	67	0.45	1.61	0.002	0.159	1000	2898	tags=28%, list=12%, signal=32%
REACTOME_STRIATED_MUSCLE_CONTRACTION	30	0.54	1.61	0.014	0.160	1000	3617	tags=30%, list=15%, signal=35%
HALLMARK_REACTIVE_OXYGEN_SPECIES_PATHWAY	45	-0.40	-1.26	0.143	0.161	0.902	3466	tags=31%, list=14%, signal=36%
REACTOME_NOTCH3_INTRACELLULAR_DOMAIN_REGULATES_TRANSCRIPTION	24	-0.53	-1.47	0.060	0.162	1000	4348	tags=38%, list=18%, signal=46%
WP_GPCRS_CLASS_C_METABOTROPIC_GLUTAMATE_PHEROMONE	7	0.79	1.60	0.015	0.162	1000	2222	tags=57%, list=9%, signal=63%
BIOCARTA_FIBRINOLYSIS_PATHWAY	9	0.73	1.60	0.026	0.162	1000	697	tags=44%, list=3%, signal=46%
REACTOME_PI3K_EVENTS_IN_ERBB2_SIGNALING	15	0.63	1.60	0.018	0.163	1000	2155	tags=47%, list=9%, signal=51%
REACTOME_TELOMERE_C_STRAND_SYNTHESIS_INITIATION	12	-0.64	-1.47	0.060	0.164	1000	4563	tags=50%, list=19%, signal=62%
REACTOME_ROS_AND_RNS_PRODUCTION_IN_PHAGOCYTES	31	0.53	1.60	0.011	0.164	1000	4306	tags=39%, list=18%, signal=47%
KEGG_CALCIUM_SIGNALING_PATHWAY	145	0.40	1.60	0.000	0.164	1000	4169	tags=28%, list=17%, signal=34%
KEGG_OTHER_GLYCAN_DEGRADATION	15	0.63	1.59	0.024	0.164	1000	3699	tags=47%, list=15%, signal=55%
PID_IL2_1PATHWAY	55	-0.45	-1.46	0.011	0.165	1000	3623	tags=31%, list=15%, signal=36%
REACTOME_E3_UBIQUITIN_LIGASES_UBIQUITINATE_TARGET_PROTEINS	52	-0.45	-1.46	0.034	0.165	1000	4678	tags=38%, list=19%, signal=48%
REACTOME_MAP3K8_TPL2_DEPENDENT_MAPK1_3_ACTIVATION	16	-0.58	-1.46	0.063	0.165	1000	1492	tags=31%, list=6%, signal=33%
REACTOME_TFAP2A_ACTS_AS_A_TRANSCRIPTIONAL_REPRESSOR_DURING_RETINOIC_ACID_INDUCED_CELL_DIFFERENTIATION	5	-0.81	-1.46	0.041	0.165	1000	3524	tags=80%, list=15%, signal=94%
PID_AVB3_INTEGRIN_PATHWAY	71	0.45	1.60	0.002	0.165	1000	4039	tags=35%, list=17%, signal=42%
REACTOME_SHC1_EVENTS_IN_ERBB2_SIGNALING	21	0.59	1.59	0.036	0.165	1000	2155	tags=38%, list=9%, signal=42%
REACTOME_SIGNALING_BY_NOTCH4	82	-0.42	-1.46	0.011	0.166	1000	3797	tags=32%, list=16%, signal=38%
REACTOME_SURFACTANT_METABOLISM	20	0.60	1.60	0.018	0.166	1000	3084	tags=45%, list=13%, signal=52%
WP_COMPLEMENT_ACTIVATION	15	0.62	1.59	0.015	0.166	1000	796	tags=27%, list=3%, signal=28%
KEGG_AXON_GUIDANCE	124	0.41	1.59	0.000	0.166	1000	4240	tags=36%, list=18%, signal=44%
REACTOME_FORMATION_OF_THE_CORNIFIED_ENVELOPE	66	0.46	1.59	0.008	0.166	1000	2898	tags=29%, list=12%, signal=33%
REACTOME_FGFR2C_LIGAND_BINDING_AND_ACTIVATION	4	0.90	1.59	0.010	0.166	1000	1219	tags=75%, list=5%, signal=79%
REACTOME_NONHOMOLOGOUS_END_JOINING_NHEJ	54	-0.46	-1.46	0.022	0.167	1000	4678	tags=41%, list=19%, signal=50%
REACTOME_RHO_GTPASE_EFFECTORS	286	-0.36	-1.46	0.000	0.167	1000	3318	tags=25%, list=14%, signal=28%
REACTOME_CELLULAR_SENESCENCE	161	-0.38	-1.46	0.002	0.167	1000	3509	tags=25%, list=15%, signal=30%
PID_PS1_PATHWAY	43	-0.47	-1.46	0.034	0.167	1000	4866	tags=37%, list=20%, signal=47%
WP_4HYDROXYTAMOXIFEN_DEXAMETHASONE_AND_RETINOIC_ACIDS_REGULATION_OF_P27_EXPRESSION	18	-0.56	-1.46	0.057	0.168	1000	4675	tags=39%, list=19%, signal=48%
REACTOME_LGI_ADAM_INTERACTIONS	10	0.70	1.59	0.017	0.168	1000	2214	tags=40%, list=9%, signal=44%
REACTOME_REGULATION_OF_CHOLESTEROL_BIOSYNTHESIS_BY_SREBP_SREBF	53	-0.45	-1.46	0.017	0.169	1000	5214	tags=36%, list=22%, signal=46%
REACTOME_REPRESSION_OF_WNT_TARGET_GENES	14	-0.61	-1.46	0.058	0.169	1000	4038	tags=43%, list=17%, signal=51%
PID_IFNG_PATHWAY	40	-0.47	-1.46	0.042	0.172	1000	3636	tags=30%, list=15%, signal=35%
WP_HUMAN_THYROID_STIMULATING_HORMONE_TSH_SIGNALING_PATHWAY	64	-0.44	-1.45	0.030	0.172	1000	3177	tags=34%, list=13%, signal=40%
REACTOME_DOWNSTREAM_SIGNAL_TRANSDUCTION	29	-0.51	-1.45	0.031	0.173	1000	3368	tags=31%, list=14%, signal=36%
REACTOME_RNA_POLYMERASE_I_TRANSCRIPTION	89	-0.41	-1.45	0.015	0.173	1000	3868	tags=30%, list=16%, signal=36%
REACTOME_NEGATIVE_EPIGENETIC_REGULATION_OF_RRNA_EXPRESSION	87	-0.42	-1.45	0.013	0.173	1000	6232	tags=45%, list=26%, signal=60%
WP_MITOCHONDRIAL_CIII_ASSEMBLY	15	-0.59	-1.45	0.052	0.173	1000	6535	tags=73%, list=27%, signal=101%
BIOCARTA_RAN_PATHWAY	5	-0.78	-1.45	0.081	0.173	1000	497	tags=40%, list=2%, signal=41%
BIOCARTA_PITX2_PATHWAY	15	-0.59	-1.45	0.049	0.173	1000	3956	tags=33%, list=16%, signal=40%
REACTOME_MEIOTIC_RECOMBINATION	64	-0.44	-1.45	0.014	0.173	1000	3177	tags=28%, list=13%, signal=32%
BIOCARTA_SUMO_PATHWAY	6	-0.77	-1.45	0.047	0.173	1000	1816	tags=50%, list=8%, signal=54%
PID_CASPASE_PATHWAY	50	-0.46	-1.45	0.033	0.174	1000	5413	tags=44%, list=23%, signal=57%
REACTOME_SODIUM_COUPLED_PHOSPHATE_COTRANSPORTERS	4	-0.84	-1.45	0.042	0.174	1000	1076	tags=50%, list=4%, signal=52%
REACTOME_RNA_POLYMERASE_III_TRANSCRIPTION_INITIATION_FROM_TYPE_1_PROMOTER	28	-0.51	-1.45	0.037	0.174	1000	4666	tags=43%, list=19%, signal=53%
REACTOME_SCAVENGING_BY_CLASS_A_RECEPTORS	16	0.61	1.58	0.021	0.174	1000	4006	tags=63%, list=17%, signal=75%
REACTOME_DISEASES_OF_METABOLISM	209	0.38	1.58	0.000	0.174	1000	4005	tags=33%, list=17%, signal=39%
REACTOME_CELLULAR_RESPONSE_TO_CHEMICAL_STRESS	148	-0.39	-1.45	0.005	0.175	1000	4272	tags=28%, list=18%, signal=33%
WP_TARGET_OF_RAPAMYCIN_TOR_SIGNALING	36	-0.49	-1.45	0.029	0.175	1000	2352	tags=25%, list=10%, signal=28%
REACTOME_ACTIVATION_OF_PUMA_AND_TRANSLOCATION_TO_MITOCHONDRIA	5	-0.81	-1.45	0.055	0.175	1000	1479	tags=40%, list=6%, signal=43%
REACTOME_NR1H3_NR1H2_REGULATE_GENE_EXPRESSION_LINKED_TO_CHOLESTEROL_TRANSPORT_AND_EFFLUX	33	0.51	1.58	0.019	0.175	1000	4959	tags=42%, list=21%, signal=53%
KEGG_LYSOSOME	115	0.41	1.58	0.000	0.175	1000	5378	tags=41%, list=22%, signal=52%
REACTOME_ROLE_OF_ABL_IN_ROBO_SLIT_SIGNALING	8	0.75	1.58	0.016	0.175	1000	479	tags=38%, list=2%, signal=38%
REACTOME_INTEGRATION_OF_ENERGY_METABOLISM	97	0.42	1.58	0.000	0.175	1000	3966	tags=34%, list=17%, signal=41%
REACTOME_SIGNALING_BY_NOTCH1_HD_DOMAIN_MUTANTS_IN_CANCER	14	-0.60	-1.45	0.080	0.176	1000	2238	tags=29%, list=9%, signal=31%
REACTOME_ATTACHMENT_OF_GPI_ANCHOR_TO_UPAR	7	0.76	1.58	0.027	0.176	1000	649	tags=29%, list=3%, signal=29%
WP_NEURODEGENERATION_WITH_BRAIN_IRON_ACCUMULATION_NBIA_SUBTYPES_PATHWAY	42	0.49	1.57	0.024	0.176	1000	5656	tags=52%, list=24%, signal=68%
REACTOME_ACETYLCHOLINE_REGULATES_INSULIN_SECRETION	10	0.69	1.57	0.034	0.176	1000	5681	tags=70%, list=24%, signal=92%
REACTOME_TRANSFERRIN_ENDOCYTOSIS_AND_RECYCLING	28	0.53	1.57	0.002	0.176	1000	2722	tags=36%, list=11%, signal=40%
BIOCARTA_PLCE_PATHWAY	10	0.70	1.56	0.029	0.176	1000	3966	tags=30%, list=17%, signal=36%
KEGG_ARACHIDONIC_ACID_METABOLISM	35	0.51	1.57	0.012	0.177	1000	2596	tags=34%, list=11%, signal=38%
REACTOME_G_ALPHA_Q_SIGNALLING_EVENTS	157	0.40	1.57	0.000	0.177	1000	5058	tags=34%, list=21%, signal=42%
REACTOME_ACTIVATION_OF_RAC1	13	0.64	1.57	0.030	0.177	1000	1311	tags=31%, list=5%, signal=33%
REACTOME_REGULATION_OF_INSULIN_SECRETION	69	0.45	1.57	0.005	0.177	1000	3966	tags=38%, list=17%, signal=45%
WP_GAMMAGLUTAMYL_CYCLE_FOR_THE_BIOSYNTHESIS_AND_DEGRADATION_OF_GLUTATHIONE_INCLUDING_DISEASES	6	0.80	1.57	0.015	0.177	1000	3582	tags=83%, list=15%, signal=98%
PID_VEGF_VEGFR_PATHWAY	10	0.70	1.57	0.030	0.177	1000	779	tags=40%, list=3%, signal=41%
REACTOME_SYNDECAN_INTERACTIONS	27	0.54	1.56	0.012	0.177	1000	4006	tags=44%, list=17%, signal=53%
WP_LNCRNAMEDIATED_MECHANISMS_OF_THERAPEUTIC_RESISTANCE	5	0.84	1.57	0.023	0.178	1000	3729	tags=100%, list=16%, signal=118%
WP_EICOSANOID_METABOLISM_VIA_CYCLO_OXYGENASES_COX	20	0.58	1.57	0.033	0.178	1000	4596	tags=45%, list=19%, signal=56%
REACTOME_NEUREXINS_AND_NEUROLIGINS	47	0.47	1.56	0.005	0.178	1000	4632	tags=38%, list=19%, signal=47%
WP_DEVELOPMENT_OF_URETERIC_COLLECTION_SYSTEM	39	0.49	1.56	0.009	0.178	1000	1241	tags=26%, list=5%, signal=27%
REACTOME_FORMATION_OF_FIBRIN_CLOT_CLOTTING_CASCADE	29	0.53	1.56	0.022	0.178	1000	3839	tags=48%, list=16%, signal=57%
REACTOME_PHOSPHOLIPASE_C_MEDIATED_CASCADE_FGFR4	4	0.89	1.56	0.012	0.178	1000	1219	tags=75%, list=5%, signal=79%
REACTOME_DEADENYLATION_OF_MRNA	25	-0.53	-1.45	0.053	0.179	1000	4752	tags=44%, list=20%, signal=55%
REACTOME_HCMV_EARLY_EVENTS	107	-0.40	-1.45	0.008	0.179	1000	3361	tags=26%, list=14%, signal=30%
REACTOME_METALLOPROTEASE_DUBS	30	-0.51	-1.44	0.044	0.179	1000	3019	tags=30%, list=13%, signal=34%
REACTOME_REGULATION_OF_RUNX3_EXPRESSION_AND_ACTIVITY	55	-0.44	-1.44	0.035	0.179	1000	3797	tags=35%, list=16%, signal=41%
REACTOME_TRANSPORT_OF_ORGANIC_ANIONS	7	0.76	1.57	0.029	0.179	1000	2509	tags=57%, list=10%, signal=64%
WP_MIRNAS_INVOLVEMENT_IN_THE_IMMUNE_RESPONSE_IN_SEPSIS	32	-0.49	-1.44	0.037	0.181	1000	1626	tags=25%, list=7%, signal=27%
PID_ANTHRAX_PATHWAY	16	-0.59	-1.44	0.062	0.182	1000	2817	tags=38%, list=12%, signal=42%
PID_ATF2_PATHWAY	53	-0.45	-1.44	0.018	0.184	1000	3177	tags=34%, list=13%, signal=39%
REACTOME_UPTAKE_AND_ACTIONS_OF_BACTERIAL_TOXINS	26	0.53	1.56	0.021	0.185	1000	3205	tags=35%, list=13%, signal=40%
REACTOME_ACTIVATION_OF_TRKA_RECEPTORS	3	0.96	1.55	0.008	0.186	1000	211	tags=33%, list=1%, signal=34%
REACTOME_SHC1_EVENTS_IN_ERBB4_SIGNALING	13	0.63	1.55	0.035	0.186	1000	1867	tags=38%, list=8%, signal=42%
REACTOME_TOXICITY_OF_BOTULINUM_TOXIN_TYPE_D_BOTD	4	0.88	1.55	0.016	0.186	1000	2779	tags=100%, list=12%, signal=113%
BIOCARTA_CB1R_PATHWAY	6	0.81	1.55	0.022	0.186	1000	3238	tags=83%, list=13%, signal=96%
REACTOME_SIGNALING_BY_INSULIN_RECEPTOR	61	0.44	1.55	0.010	0.187	1000	2002	tags=21%, list=8%, signal=23%
REACTOME_FREE_FATTY_ACIDS_REGULATE_INSULIN_SECRETION	11	0.66	1.55	0.037	0.187	1000	4988	tags=45%, list=21%, signal=57%
WP_LEPTIN_AND_ADIPONECTIN	8	0.74	1.55	0.044	0.187	1000	2686	tags=50%, list=11%, signal=56%
BIOCARTA_AGPCR_PATHWAY	10	0.68	1.55	0.026	0.188	1000	3966	tags=40%, list=17%, signal=48%
REACTOME_ELEVATION_OF_CYTOSOLIC_CA2_LEVELS	14	0.62	1.55	0.040	0.188	1000	4898	tags=50%, list=20%, signal=63%
BIOCARTA_FEEDER_PATHWAY	8	0.73	1.54	0.043	0.189	1000	4691	tags=75%, list=20%, signal=93%
BIOCARTA_CSK_PATHWAY	14	0.60	1.53	0.044	0.189	1000	5191	tags=36%, list=22%, signal=46%
WP_SPLICING_FACTOR_NOVA_REGULATED_SYNAPTIC_PROTEINS	40	0.48	1.54	0.021	0.190	1000	3579	tags=35%, list=15%, signal=41%
BIOCARTA_GRANULOCYTES_PATHWAY	13	0.63	1.53	0.043	0.190	1000	1697	tags=38%, list=7%, signal=41%
WP_FOCAL_ADHESIONPI3KAKTMTORSIGNALING_PATHWAY	268	0.36	1.53	0.000	0.190	1000	4511	tags=33%, list=19%, signal=40%
HALLMARK_ESTROGEN_RESPONSE_EARLY	188	0.30	1.21	0.065	0.191	0.866	4996	tags=37%, list=21%, signal=46%
WP_METABOLIC_REPROGRAMMING_IN_COLON_CANCER	37	-0.48	-1.43	0.039	0.191	1000	5015	tags=43%, list=21%, signal=55%
REACTOME_GRB2_EVENTS_IN_ERBB2_SIGNALING	15	0.61	1.54	0.033	0.191	1000	1867	tags=40%, list=8%, signal=43%
WP_APOE_AND_MIR146_IN_INFLAMMATION_AND_ATHEROSCLEROSIS	8	0.72	1.54	0.025	0.191	1000	2896	tags=38%, list=12%, signal=43%
REACTOME_PLATELET_AGGREGATION_PLUG_FORMATION	35	0.49	1.53	0.017	0.191	1000	4006	tags=43%, list=17%, signal=51%
WP_ENDOCHONDRAL_OSSIFICATION_WITH_SKELETAL_DYSPLASIAS	54	0.45	1.53	0.015	0.191	1000	3763	tags=35%, list=16%, signal=42%
REACTOME_PI_METABOLISM	79	0.42	1.53	0.002	0.191	1000	5142	tags=38%, list=21%, signal=48%
REACTOME_FRS_MEDIATED_FGFR2_SIGNALING	15	0.60	1.53	0.047	0.191	1000	1219	tags=20%, list=5%, signal=21%
REACTOME_HYALURONAN_BIOSYNTHESIS_AND_EXPORT	5	0.82	1.52	0.041	0.191	1000	2232	tags=60%, list=9%, signal=66%
REACTOME_ACYL_CHAIN_REMODELING_OF_CL	6	0.78	1.52	0.040	0.191	1000	4171	tags=67%, list=17%, signal=81%
REACTOME_RUNX2_REGULATES_OSTEOBLAST_DIFFERENTIATION	22	-0.53	-1.43	0.068	0.192	1000	3265	tags=36%, list=14%, signal=42%
REACTOME_ION_CHANNEL_TRANSPORT	153	0.39	1.54	0.003	0.192	1000	4475	tags=35%, list=19%, signal=43%
REACTOME_TACHYKININ_RECEPTORS_BIND_TACHYKININS	4	0.87	1.54	0.022	0.192	1000	2138	tags=50%, list=9%, signal=55%
REACTOME_FGFR3B_LIGAND_BINDING_AND_ACTIVATION	3	0.95	1.54	0.006	0.192	1000	1219	tags=100%, list=5%, signal=105%
WP_RETT_SYNDROME_CAUSING_GENES	43	0.48	1.53	0.009	0.192	1000	4959	tags=44%, list=21%, signal=56%
REACTOME_NUCLEAR_SIGNALING_BY_ERBB4	31	0.50	1.53	0.014	0.192	1000	4959	tags=55%, list=21%, signal=69%
REACTOME_HEMOSTASIS	500	0.34	1.52	0.000	0.192	1000	4504	tags=32%, list=19%, signal=39%
REACTOME_NEGATIVE_REGULATION_OF_NOTCH4_SIGNALING	54	-0.45	-1.43	0.020	0.193	1000	3797	tags=33%, list=16%, signal=40%
BIOCARTA_PLATELETAPP_PATHWAY	11	0.66	1.54	0.038	0.193	1000	2263	tags=36%, list=9%, signal=40%
WP_ENDOCHONDRAL_OSSIFICATION	54	0.45	1.54	0.007	0.193	1000	3763	tags=35%, list=16%, signal=42%
REACTOME_ERYTHROCYTES_TAKE_UP_CARBON_DIOXIDE_AND_RELEASE_OXYGEN	6	0.78	1.53	0.042	0.193	1000	19	tags=17%, list=0%, signal=17%
REACTOME_POST_TRANSLATIONAL_MODIFICATION_SYNTHESIS_OF_GPI_ANCHORED_PROTEINS	68	0.44	1.53	0.012	0.193	1000	649	tags=13%, list=3%, signal=14%
REACTOME_CLASS_C_3_METABOTROPIC_GLUTAMATE_PHEROMONE_RECEPTORS	6	0.79	1.53	0.028	0.193	1000	2222	tags=50%, list=9%, signal=55%
WP_PKCGAMMA_CALCIUM_SIGNALING_PATHWAY_IN_ATAXIA	21	0.56	1.53	0.032	0.193	1000	3806	tags=29%, list=16%, signal=34%
KEGG_STARCH_AND_SUCROSE_METABOLISM	20	0.56	1.53	0.033	0.193	1000	5087	tags=55%, list=21%, signal=70%
REACTOME_PEPTIDE_HORMONE_BIOSYNTHESIS	8	0.73	1.52	0.045	0.193	1000	5661	tags=63%, list=24%, signal=82%
REACTOME_INSULIN_RECEPTOR_RECYCLING	23	0.54	1.52	0.028	0.193	1000	4306	tags=43%, list=18%, signal=53%
REACTOME_POU5F1_OCT4_SOX2_NANOG_ACTIVATE_GENES_RELATED_TO_PROLIFERATION	7	0.74	1.53	0.038	0.194	1000	3	tags=14%, list=0%, signal=14%
BIOCARTA_NPP1_PATHWAY	8	0.71	1.53	0.041	0.194	1000	3642	tags=63%, list=15%, signal=74%
REACTOME_RHOBTB1_GTPASE_CYCLE	23	0.54	1.52	0.033	0.194	1000	5039	tags=43%, list=21%, signal=55%
REACTOME_RND3_GTPASE_CYCLE	41	0.48	1.52	0.012	0.194	1000	3421	tags=39%, list=14%, signal=45%
KEGG_PHOSPHATIDYLINOSITOL_SIGNALING_SYSTEM	73	0.43	1.52	0.010	0.195	1000	4988	tags=41%, list=21%, signal=52%
REACTOME_HORMONE_LIGAND_BINDING_RECEPTORS	6	0.77	1.51	0.024	0.195	1000	2542	tags=33%, list=11%, signal=37%
NABA_SECRETED_FACTORS	210	0.36	1.51	0.000	0.195	1000	3119	tags=21%, list=13%, signal=24%
REACTOME_SHC_MEDIATED_CASCADE_FGFR4	9	0.69	1.51	0.051	0.195	1000	1219	tags=33%, list=5%, signal=35%
REACTOME_METAL_SEQUESTRATION_BY_ANTIMICROBIAL_PROTEINS	4	0.88	1.51	0.026	0.195	1000	1961	tags=75%, list=8%, signal=82%
REACTOME_PRE_NOTCH_PROCESSING_IN_GOLGI	18	0.57	1.50	0.047	0.195	1000	2251	tags=33%, list=9%, signal=37%
REACTOME_ARACHIDONIC_ACID_METABOLISM	38	0.48	1.52	0.021	0.196	1000	3596	tags=37%, list=15%, signal=43%
REACTOME_GLYCOSAMINOGLYCAN_METABOLISM	114	0.40	1.51	0.005	0.196	1000	3462	tags=31%, list=14%, signal=36%
REACTOME_DOWNSTREAM_SIGNALING_OF_ACTIVATED_FGFR1	23	0.55	1.51	0.040	0.196	1000	1976	tags=26%, list=8%, signal=28%
REACTOME_SIGNAL_TRANSDUCTION_BY_L1	21	0.54	1.51	0.039	0.196	1000	1855	tags=38%, list=8%, signal=41%
REACTOME_RET_SIGNALING	36	0.49	1.51	0.015	0.196	1000	3421	tags=31%, list=14%, signal=36%
REACTOME_NETRIN_1_SIGNALING	44	0.47	1.51	0.017	0.196	1000	4928	tags=36%, list=21%, signal=46%
REACTOME_CREATION_OF_C4_AND_C2_ACTIVATORS	6	0.79	1.50	0.047	0.196	1000	3467	tags=83%, list=14%, signal=97%
REACTOME_SPERM_MOTILITY_AND_TAXES	4	0.84	1.50	0.037	0.196	1000	662	tags=25%, list=3%, signal=26%
REACTOME_PHASE_3_RAPID_REPOLARISATION	6	0.75	1.50	0.062	0.196	1000	3936	tags=67%, list=16%, signal=80%
WP_TGFBETA_SIGNALING_PATHWAY	129	-0.39	-1.43	0.011	0.197	1000	4994	tags=31%, list=21%, signal=39%
BIOCARTA_MSP_PATHWAY	6	-0.76	-1.43	0.057	0.197	1000	658	tags=33%, list=3%, signal=34%
KEGG_NEUROACTIVE_LIGAND_RECEPTOR_INTERACTION	154	0.38	1.52	0.000	0.197	1000	5199	tags=25%, list=22%, signal=32%
REACTOME_INTRINSIC_PATHWAY_OF_FIBRIN_CLOT_FORMATION	15	0.60	1.51	0.048	0.197	1000	3643	tags=53%, list=15%, signal=63%
REACTOME_CONSTITUTIVE_SIGNALING_BY_ABERRANT_PI3K_IN_CANCER	59	0.44	1.51	0.007	0.197	1000	2518	tags=24%, list=10%, signal=26%
WP_GENES_CONTROLLING_NEPHROGENESIS	34	0.48	1.51	0.019	0.197	1000	1241	tags=24%, list=5%, signal=25%
REACTOME_REGULATION_OF_TLR_BY_ENDOGENOUS_LIGAND	18	0.56	1.51	0.026	0.197	1000	697	tags=39%, list=3%, signal=40%
WP_CARDIAC_PROGENITOR_DIFFERENTIATION	37	0.48	1.51	0.032	0.197	1000	1006	tags=22%, list=4%, signal=23%
REACTOME_CATION_COUPLED_CHLORIDE_COTRANSPORTERS	6	0.74	1.50	0.070	0.197	1000	3620	tags=67%, list=15%, signal=78%
REACTOME_PI_3K_CASCADE_FGFR2	14	0.61	1.50	0.041	0.197	1000	1219	tags=21%, list=5%, signal=23%
REACTOME_HDL_REMODELING	5	0.78	1.50	0.055	0.197	1000	3352	tags=60%, list=14%, signal=70%
REACTOME_TRANSCRIPTIONAL_ACTIVATION_OF_MITOCHONDRIAL_BIOGENESIS	51	-0.45	-1.43	0.035	0.198	1000	6923	tags=51%, list=29%, signal=71%
WP_ROBO4_AND_VEGF_SIGNALING_PATHWAYS_CROSSTALK	6	0.79	1.51	0.046	0.198	1000	2199	tags=50%, list=9%, signal=55%
REACTOME_SIGNALING_BY_VEGF	104	0.39	1.51	0.008	0.198	1000	3548	tags=28%, list=15%, signal=33%
REACTOME_DARPP_32_EVENTS	23	0.53	1.50	0.042	0.198	1000	5575	tags=43%, list=23%, signal=57%
BIOCARTA_COMP_PATHWAY	12	0.62	1.50	0.041	0.198	1000	699	tags=25%, list=3%, signal=26%
KEGG_HEDGEHOG_SIGNALING_PATHWAY	47	0.45	1.50	0.020	0.198	1000	4607	tags=34%, list=19%, signal=42%
REACTOME_ION_HOMEOSTASIS	49	0.46	1.50	0.019	0.198	1000	5632	tags=41%, list=23%, signal=53%
HALLMARK_HEME_METABOLISM	173	0.30	1.21	0.062	0.199	0.855	5522	tags=42%, list=23%, signal=54%
WP_PI3KAKT_SIGNALING_PATHWAY	273	0.35	1.49	0.000	0.199	1000	4424	tags=34%, list=18%, signal=41%
REACTOME_PROCESSING_OF_INTRONLESS_PRE_MRNAS	19	-0.55	-1.43	0.075	0.200	1000	4875	tags=47%, list=20%, signal=59%
REACTOME_BETA_CATENIN_INDEPENDENT_WNT_SIGNALING	140	-0.38	-1.43	0.014	0.200	1000	3969	tags=27%, list=17%, signal=32%
BIOCARTA_IL2_PATHWAY	22	-0.53	-1.43	0.051	0.200	1000	3786	tags=32%, list=16%, signal=38%
REACTOME_ACTIVATION_OF_NOXA_AND_TRANSLOCATION_TO_MITOCHONDRIA	4	-0.84	-1.43	0.058	0.200	1000	1479	tags=50%, list=6%, signal=53%
REACTOME_EGFR_INTERACTS_WITH_PHOSPHOLIPASE_C_GAMMA	9	0.69	1.49	0.041	0.200	1000	4707	tags=67%, list=20%, signal=83%
BIOCARTA_PROTEASOME_PATHWAY	19	-0.55	-1.42	0.064	0.201	1000	4755	tags=47%, list=20%, signal=59%
REACTOME_CHYLOMICRON_CLEARANCE	4	0.85	1.49	0.035	0.201	1000	3282	tags=75%, list=14%, signal=87%
REACTOME_SIGNALING_BY_FGFR1_IN_DISEASE	31	0.50	1.49	0.016	0.201	1000	2087	tags=23%, list=9%, signal=25%
REACTOME_CROSS_PRESENTATION_OF_PARTICULATE_EXOGENOUS_ANTIGENS_PHAGOSOMES	8	0.70	1.49	0.040	0.201	1000	3548	tags=50%, list=15%, signal=59%
REACTOME_VITAMIN_D_CALCIFEROL_METABOLISM	9	-0.67	-1.42	0.071	0.202	1000	4843	tags=44%, list=20%, signal=56%
WP_GPR40_PATHWAY	14	0.60	1.49	0.048	0.202	1000	5301	tags=50%, list=22%, signal=64%
WP_NEURAL_CREST_DIFFERENTIATION	82	0.41	1.49	0.015	0.203	1000	2901	tags=26%, list=12%, signal=29%
REACTOME_SYNTHESIS_OF_WYBUTOSINE_AT_G37_OF_TRNA_PHE	6	-0.74	-1.42	0.072	0.204	1000	4776	tags=67%, list=20%, signal=83%
REACTOME_ACTIVATION_OF_IRF3_IRF7_MEDIATED_BY_TBK1_IKK_EPSILON	17	-0.56	-1.42	0.057	0.204	1000	4016	tags=47%, list=17%, signal=56%
REACTOME_INITIATION_OF_NUCLEAR_ENVELOPE_NE_REFORMATION	19	-0.54	-1.42	0.072	0.204	1000	4177	tags=53%, list=17%, signal=64%
REACTOME_ADP_SIGNALLING_THROUGH_P2Y_PURINOCEPTOR_12	18	-0.55	-1.42	0.070	0.204	1000	670	tags=22%, list=3%, signal=23%
WP_TNF_RELATED_WEAK_INDUCER_OF_APOPTOSIS_TWEAK_SIGNALING_PATHWAY	42	-0.45	-1.42	0.028	0.204	1000	5255	tags=43%, list=22%, signal=55%
PID_NFKAPPAB_CANONICAL_PATHWAY	22	-0.52	-1.42	0.066	0.204	1000	1492	tags=23%, list=6%, signal=24%
REACTOME_TRAF6_MEDIATED_INDUCTION_OF_TAK1_COMPLEX_WITHIN_TLR4_COMPLEX	16	-0.56	-1.42	0.059	0.204	1000	3686	tags=38%, list=15%, signal=44%
BIOCARTA_AMI_PATHWAY	17	0.57	1.49	0.046	0.204	1000	3283	tags=41%, list=14%, signal=48%
REACTOME_COPI_INDEPENDENT_GOLGI_TO_ER_RETROGRADE_TRAFFIC	43	0.46	1.49	0.025	0.204	1000	4567	tags=47%, list=19%, signal=57%
REACTOME_REGULATION_OF_PTEN_GENE_TRANSCRIPTION	59	-0.44	-1.42	0.030	0.205	1000	3183	tags=29%, list=13%, signal=33%
REACTOME_BINDING_AND_UPTAKE_OF_LIGANDS_BY_SCAVENGER_RECEPTORS	32	0.49	1.49	0.030	0.205	1000	4006	tags=44%, list=17%, signal=52%
REACTOME_NICOTINAMIDE_SALVAGING	17	0.57	1.49	0.033	0.205	1000	637	tags=18%, list=3%, signal=18%
REACTOME_O_LINKED_GLYCOSYLATION_OF_MUCINS	48	0.45	1.49	0.018	0.205	1000	1779	tags=25%, list=7%, signal=27%
REACTOME_DISEASES_OF_GLYCOSYLATION	128	0.38	1.48	0.003	0.206	1000	3845	tags=33%, list=16%, signal=39%
WP_MIRNA_REGULATION_OF_PROSTATE_CANCER_SIGNALING_PATHWAYS	31	-0.49	-1.42	0.060	0.207	1000	3956	tags=35%, list=16%, signal=42%
REACTOME_STIMULI_SENSING_CHANNELS	84	0.40	1.48	0.010	0.208	1000	4475	tags=37%, list=19%, signal=45%
REACTOME_PHOSPHOLIPID_METABOLISM	190	0.36	1.48	0.006	0.208	1000	5008	tags=34%, list=21%, signal=42%
BIOCARTA_CTBP1_PATHWAY	8	-0.68	-1.41	0.085	0.211	1000	4669	tags=50%, list=19%, signal=62%
BIOCARTA_CDC25_PATHWAY	9	-0.66	-1.41	0.090	0.211	1000	1534	tags=33%, list=6%, signal=36%
REACTOME_SIGNALING_BY_NOTCH3	47	-0.44	-1.41	0.043	0.211	1000	4456	tags=34%, list=19%, signal=42%
WP_INTRACELLULAR_TRAFFICKING_PROTEINS_INVOLVED_IN_CMT_NEUROPATHY	25	0.52	1.48	0.051	0.211	1000	4399	tags=44%, list=18%, signal=54%
WP_16P112_PROXIMAL_DELETION_SYNDROME	64	-0.43	-1.41	0.037	0.213	1000	4361	tags=31%, list=18%, signal=38%
REACTOME_FLT3_SIGNALING	36	-0.47	-1.41	0.060	0.213	1000	3549	tags=31%, list=15%, signal=36%
REACTOME_TRNA_MODIFICATION_IN_THE_MITOCHONDRION	9	-0.66	-1.41	0.079	0.213	1000	823	tags=33%, list=3%, signal=35%
BIOCARTA_MCALPAIN_PATHWAY	18	0.56	1.48	0.053	0.214	1000	4139	tags=33%, list=17%, signal=40%
HALLMARK_UV_RESPONSE_DN	143	0.31	1.21	0.072	0.215	0.849	4272	tags=34%, list=18%, signal=41%
PID_IL8_CXCR1_PATHWAY	27	0.51	1.48	0.040	0.215	1000	4988	tags=52%, list=21%, signal=65%
REACTOME_NR1H2_NR1H3_REGULATE_GENE_EXPRESSION_LINKED_TO_GLUCONEOGENESIS	4	0.84	1.47	0.033	0.215	1000	1024	tags=50%, list=4%, signal=52%
KEGG_MATURITY_ONSET_DIABETES_OF_THE_YOUNG	13	-0.60	-1.41	0.072	0.216	1000	217	tags=8%, list=1%, signal=8%
WP_PROTEASOME_DEGRADATION	55	-0.43	-1.41	0.037	0.216	1000	5562	tags=44%, list=23%, signal=57%
REACTOME_LDL_CLEARANCE	17	0.55	1.47	0.049	0.216	1000	4254	tags=47%, list=18%, signal=57%
REACTOME_TRANSCRIPTIONAL_REGULATION_OF_PLURIPOTENT_STEM_CELLS	21	0.53	1.47	0.042	0.216	1000	2486	tags=19%, list=10%, signal=21%
REACTOME_BASE_EXCISION_REPAIR_AP_SITE_FORMATION	45	-0.44	-1.41	0.042	0.217	1000	4756	tags=36%, list=20%, signal=44%
REACTOME_UCH_PROTEINASES	95	-0.40	-1.41	0.027	0.217	1000	5562	tags=37%, list=23%, signal=48%
WP_TRANSLATION_FACTORS	45	-0.46	-1.41	0.037	0.217	1000	4502	tags=36%, list=19%, signal=44%
REACTOME_ELASTIC_FIBRE_FORMATION	40	0.47	1.47	0.029	0.217	1000	4321	tags=48%, list=18%, signal=58%
REACTOME_DOWNSTREAM_SIGNALING_OF_ACTIVATED_FGFR3	16	0.57	1.47	0.058	0.217	1000	1219	tags=25%, list=5%, signal=26%
BIOCARTA_CIRCADIAN_PATHWAY	6	0.76	1.47	0.054	0.217	1000	2457	tags=67%, list=10%, signal=74%
REACTOME_GLYCEROPHOSPHOLIPID_CATABOLISM	7	0.72	1.47	0.065	0.217	1000	2894	tags=43%, list=12%, signal=49%
REACTOME_UB_SPECIFIC_PROCESSING_PROTEASES	181	-0.36	-1.41	0.006	0.218	1000	5562	tags=35%, list=23%, signal=45%
BIOCARTA_RECK_PATHWAY	9	0.67	1.47	0.071	0.218	1000	5528	tags=67%, list=23%, signal=87%
REACTOME_TRP_CHANNELS	20	0.53	1.47	0.063	0.218	1000	4739	tags=40%, list=20%, signal=50%
REACTOME_O_LINKED_GLYCOSYLATION	94	0.39	1.47	0.012	0.219	1000	2327	tags=24%, list=10%, signal=27%
BIOCARTA_CHREBP_PATHWAY	17	0.55	1.46	0.054	0.219	1000	3966	tags=35%, list=17%, signal=42%
REACTOME_INTERLEUKIN_27_SIGNALING	9	0.66	1.47	0.083	0.220	1000	7991	tags=89%, list=33%, signal=133%
REACTOME_FRS_MEDIATED_FGFR4_SIGNALING	10	0.65	1.46	0.065	0.220	1000	1219	tags=30%, list=5%, signal=32%
REACTOME_MRNA_EDITING	4	0.83	1.46	0.060	0.220	1000	412	tags=25%, list=2%, signal=25%
REACTOME_ARACHIDONATE_PRODUCTION_FROM_DAG	5	0.79	1.46	0.061	0.220	1000	4999	tags=100%, list=21%, signal=126%
REACTOME_TRAFFICKING_OF_AMPA_RECEPTORS	28	0.49	1.46	0.039	0.220	1000	2429	tags=32%, list=10%, signal=36%
PID_P38_GAMMA_DELTA_PATHWAY	11	-0.62	-1.41	0.089	0.221	1000	3074	tags=45%, list=13%, signal=52%
BIOCARTA_CASPASE_PATHWAY	21	-0.54	-1.40	0.072	0.221	1000	5255	tags=52%, list=22%, signal=67%
REACTOME_RUNX1_REGULATES_TRANSCRIPTION_OF_GENES_INVOLVED_IN_DIFFERENTIATION_OF_HSCS	106	-0.39	-1.40	0.019	0.222	1000	3868	tags=27%, list=16%, signal=32%
REACTOME_UREA_CYCLE	8	-0.68	-1.40	0.089	0.222	1000	5189	tags=50%, list=22%, signal=64%
REACTOME_INHIBITION_OF_DNA_RECOMBINATION_AT_TELOMERE	48	-0.44	-1.40	0.038	0.224	1000	7599	tags=56%, list=32%, signal=82%
WP_GLYCOGEN_SYNTHESIS_AND_DEGRADATION	34	0.47	1.46	0.041	0.224	1000	3229	tags=35%, list=13%, signal=41%
REACTOME_SYNTHESIS_OF_PI	5	0.79	1.46	0.060	0.224	1000	3432	tags=60%, list=14%, signal=70%
BIOCARTA_MONOCYTE_PATHWAY	11	0.62	1.46	0.067	0.225	1000	1697	tags=45%, list=7%, signal=49%
REACTOME_HS_GAG_DEGRADATION	21	0.52	1.46	0.062	0.225	1000	3191	tags=38%, list=13%, signal=44%
REACTOME_NEURONAL_SYSTEM	307	0.34	1.46	0.000	0.226	1000	3356	tags=23%, list=14%, signal=27%
REACTOME_SYNTHESIS_OF_PIPS_AT_THE_PLASMA_MEMBRANE	52	0.43	1.46	0.021	0.226	1000	4719	tags=40%, list=20%, signal=50%
REACTOME_INTERLEUKIN_35_SIGNALLING	9	0.66	1.45	0.081	0.226	1000	7991	tags=89%, list=33%, signal=133%
PID_AURORA_A_PATHWAY	30	-0.48	-1.40	0.056	0.228	1000	4745	tags=43%, list=20%, signal=54%
BIOCARTA_CTLA4_PATHWAY	11	-0.62	-1.40	0.086	0.228	1000	6159	tags=45%, list=26%, signal=61%
REACTOME_CYTOSOLIC_IRON_SULFUR_CLUSTER_ASSEMBLY	13	-0.59	-1.40	0.078	0.229	1000	5258	tags=62%, list=22%, signal=79%
WP_COPPER_HOMEOSTASIS	42	-0.45	-1.40	0.044	0.231	1000	5993	tags=48%, list=25%, signal=63%
BIOCARTA_BTG2_PATHWAY	10	-0.64	-1.40	0.112	0.231	1000	4115	tags=70%, list=17%, signal=84%
WP_PURINE_METABOLISM_AND_RELATED_DISORDERS	19	-0.55	-1.39	0.084	0.232	1000	6047	tags=63%, list=25%, signal=84%
BIOCARTA_SARS_PATHWAY	7	-0.69	-1.39	0.099	0.232	1000	5764	tags=71%, list=24%, signal=94%
REACTOME_SENESCENCE_ASSOCIATED_SECRETORY_PHENOTYPE_SASP	89	-0.40	-1.39	0.028	0.232	1000	3421	tags=26%, list=14%, signal=30%
REACTOME_CALCITONIN_LIKE_LIGAND_RECEPTORS	8	0.70	1.45	0.061	0.232	1000	3897	tags=63%, list=16%, signal=75%
REACTOME_VEGFR2_MEDIATED_CELL_PROLIFERATION	19	0.54	1.45	0.063	0.233	1000	5354	tags=47%, list=22%, signal=61%
REACTOME_NEGATIVE_REGULATION_OF_FGFR3_SIGNALING	21	0.52	1.45	0.043	0.235	1000	2952	tags=38%, list=12%, signal=43%
WP_CANONICAL_AND_NONCANONICAL_TGFB_SIGNALING	16	0.56	1.45	0.052	0.235	1000	4230	tags=44%, list=18%, signal=53%
BIOCARTA_ERBB4_PATHWAY	6	0.74	1.45	0.069	0.235	1000	2129	tags=50%, list=9%, signal=55%
REACTOME_LECTIN_PATHWAY_OF_COMPLEMENT_ACTIVATION	3	0.87	1.45	0.053	0.235	1000	3047	tags=100%, list=13%, signal=115%
BIOCARTA_CK1_PATHWAY	13	0.59	1.45	0.066	0.235	1000	3966	tags=38%, list=17%, signal=46%
REACTOME_DISEASES_ASSOCIATED_WITH_O_GLYCOSYLATION_OF_PROTEINS	59	0.42	1.44	0.034	0.235	1000	2327	tags=27%, list=10%, signal=30%
REACTOME_SYNTHESIS_OF_GDP_MANNOSE	5	0.78	1.44	0.082	0.235	1000	5374	tags=100%, list=22%, signal=129%
REACTOME_PLATELET_SENSITIZATION_BY_LDL	16	0.56	1.44	0.072	0.235	1000	4625	tags=50%, list=19%, signal=62%
HALLMARK_PI3K_AKT_MTOR_SIGNALING	98	-0.34	-1.20	0.138	0.236	0.977	5361	tags=37%, list=22%, signal=47%
WP_ASSOCIATION_BETWEEN_PHYSICOCHEMICAL_FEATURES_AND_TOXICITY_ASSOCIATED_PATHWAYS	63	-0.42	-1.39	0.035	0.236	1000	3610	tags=30%, list=15%, signal=35%
REACTOME_FORMATION_OF_ATP_BY_CHEMIOSMOTIC_COUPLING	4	-0.83	-1.39	0.054	0.236	1000	4062	tags=100%, list=17%, signal=120%
REACTOME_CREB3_FACTORS_ACTIVATE_GENES	7	0.70	1.44	0.083	0.236	1000	5819	tags=86%, list=24%, signal=113%
REACTOME_INACTIVATION_OF_CDC42_AND_RAC1	8	0.68	1.44	0.099	0.236	1000	479	tags=25%, list=2%, signal=26%
WP_PPAR_SIGNALING_PATHWAY	50	0.43	1.44	0.027	0.236	1000	1960	tags=24%, list=8%, signal=26%
KEGG_RIBOFLAVIN_METABOLISM	13	0.59	1.44	0.072	0.236	1000	4943	tags=46%, list=21%, signal=58%
REACTOME_PI_3K_CASCADE_FGFR4	9	0.67	1.44	0.077	0.236	1000	1219	tags=33%, list=5%, signal=35%
REACTOME_HEDGEHOG_LIGAND_BIOGENESIS	61	-0.42	-1.39	0.041	0.237	1000	3797	tags=30%, list=16%, signal=35%
REACTOME_ABACAVIR_TRANSMEMBRANE_TRANSPORT	4	-0.82	-1.39	0.070	0.237	1000	3166	tags=50%, list=13%, signal=58%
BIOCARTA_WNT_LRP6_PATHWAY	5	-0.76	-1.39	0.089	0.237	1000	16	tags=20%, list=0%, signal=20%
REACTOME_CLEC7A_DECTIN_1_SIGNALING	96	-0.39	-1.39	0.020	0.237	1000	5562	tags=36%, list=23%, signal=47%
REACTOME_APOBEC3G_MEDIATED_RESISTANCE_TO_HIV_1_INFECTION	4	-0.81	-1.39	0.064	0.238	1000	689	tags=50%, list=3%, signal=51%
REACTOME_CYTOSOLIC_SENSORS_OF_PATHOGEN_ASSOCIATED_DNA	59	-0.42	-1.39	0.054	0.238	1000	4164	tags=36%, list=17%, signal=43%
REACTOME_TP53_REGULATES_TRANSCRIPTION_OF_GENES_INVOLVED_IN_G1_CELL_CYCLE_ARREST	12	-0.61	-1.39	0.101	0.239	1000	3125	tags=67%, list=13%, signal=77%
WP_GENES_INVOLVED_IN_MALE_INFERTILITY	112	-0.38	-1.39	0.015	0.239	1000	4227	tags=29%, list=18%, signal=35%
REACTOME_REGULATION_OF_COMMISSURAL_AXON_PATHFINDING_BY_SLIT_AND_ROBO	10	0.65	1.44	0.078	0.239	1000	479	tags=20%, list=2%, signal=20%
WP_EICOSANOID_SYNTHESIS	19	0.54	1.44	0.057	0.239	1000	2596	tags=32%, list=11%, signal=35%
WP_ANGIOGENESIS	24	0.51	1.44	0.038	0.239	1000	3484	tags=42%, list=15%, signal=49%
REACTOME_DISEASES_OF_MISMATCH_REPAIR_MMR	5	-0.73	-1.39	0.101	0.240	1000	5077	tags=80%, list=21%, signal=101%
WP_STRUCTURAL_PATHWAY_OF_INTERLEUKIN_1_IL1	49	-0.43	-1.39	0.062	0.240	1000	2817	tags=24%, list=12%, signal=28%
BIOCARTA_MET_PATHWAY	33	-0.46	-1.38	0.076	0.240	1000	3437	tags=33%, list=14%, signal=39%
REACTOME_MET_PROMOTES_CELL_MOTILITY	39	0.45	1.44	0.035	0.240	1000	4928	tags=44%, list=21%, signal=55%
WP_HOSTPATHOGEN_INTERACTION_OF_HUMAN_CORONA_VIRUSES_AUTOPHAGY	19	0.54	1.44	0.070	0.240	1000	6026	tags=53%, list=25%, signal=70%
REACTOME_DOWNREGULATION_OF_TGF_BETA_RECEPTOR_SIGNALING	26	-0.50	-1.38	0.088	0.241	1000	4311	tags=38%, list=18%, signal=47%
BIOCARTA_MITOCHONDRIA_PATHWAY	19	-0.52	-1.38	0.080	0.241	1000	2484	tags=32%, list=10%, signal=35%
REACTOME_REGULATION_OF_PTEN_LOCALIZATION	9	-0.64	-1.38	0.100	0.241	1000	430	tags=22%, list=2%, signal=23%
REACTOME_DNA_DAMAGE_RECOGNITION_IN_GG_NER	38	-0.46	-1.38	0.066	0.241	1000	2092	tags=18%, list=9%, signal=20%
REACTOME_ESTABLISHMENT_OF_SISTER_CHROMATID_COHESION	11	-0.62	-1.38	0.096	0.241	1000	6679	tags=64%, list=28%, signal=88%
WP_TCA_CYCLE_AND_DEFICIENCY_OF_PYRUVATE_DEHYDROGENASE_COMPLEX_PDHC	13	-0.58	-1.38	0.100	0.241	1000	5325	tags=54%, list=22%, signal=69%
REACTOME_ZINC_TRANSPORTERS	15	-0.57	-1.38	0.098	0.241	1000	2630	tags=27%, list=11%, signal=30%
REACTOME_ACTIVATED_NTRK3_SIGNALS_THROUGH_PI3K	6	-0.73	-1.38	0.095	0.241	1000	2117	tags=50%, list=9%, signal=55%
BIOCARTA_EPO_PATHWAY	18	-0.54	-1.38	0.110	0.241	1000	4496	tags=44%, list=19%, signal=55%
REACTOME_RAS_PROCESSING	22	-0.52	-1.38	0.069	0.242	1000	3829	tags=32%, list=16%, signal=38%
REACTOME_REGULATION_OF_HMOX1_EXPRESSION_AND_ACTIVITY	63	-0.42	-1.38	0.038	0.242	1000	5562	tags=40%, list=23%, signal=52%
REACTOME_RHOT1_GTPASE_CYCLE	5	-0.75	-1.38	0.095	0.242	1000	2722	tags=60%, list=11%, signal=68%
PID_TCR_RAS_PATHWAY	14	-0.58	-1.38	0.096	0.242	1000	2647	tags=43%, list=11%, signal=48%
REACTOME_TRNA_MODIFICATION_IN_THE_NUCLEUS_AND_CYTOSOL	40	-0.45	-1.38	0.053	0.242	1000	5648	tags=48%, list=24%, signal=62%
WP_CEREBRAL_ORGANIC_ACIDURIAS_INCLUDING_DISEASES	7	-0.67	-1.38	0.131	0.242	1000	3714	tags=57%, list=15%, signal=68%
REACTOME_PINK1_PRKN_MEDIATED_MITOPHAGY	21	-0.51	-1.38	0.092	0.243	1000	2801	tags=38%, list=12%, signal=43%
REACTOME_DECTIN_1_MEDIATED_NONCANONICAL_NF_KB_SIGNALING	60	-0.42	-1.38	0.051	0.244	1000	3797	tags=32%, list=16%, signal=38%
WP_UNFOLDED_PROTEIN_RESPONSE	23	-0.50	-1.38	0.087	0.245	1000	2499	tags=26%, list=10%, signal=29%
REACTOME_RNA_POLYMERASE_III_TRANSCRIPTION_TERMINATION	23	-0.51	-1.38	0.075	0.246	1000	3881	tags=35%, list=16%, signal=41%
REACTOME_THYROXINE_BIOSYNTHESIS	6	0.72	1.43	0.109	0.247	1000	5315	tags=50%, list=22%, signal=64%
REACTOME_INTERFERON_SIGNALING	151	-0.37	-1.37	0.025	0.248	1000	3557	tags=27%, list=15%, signal=32%
REACTOME_PYRIMIDINE_SALVAGE	9	-0.64	-1.37	0.093	0.249	1000	4846	tags=56%, list=20%, signal=70%
WP_CHROMOSOMAL_AND_MICROSATELLITE_INSTABILITY_IN_COLORECTAL_CANCER	71	-0.41	-1.37	0.049	0.249	1000	4480	tags=34%, list=19%, signal=41%
WP_MONOAMINE_TRANSPORT	26	0.49	1.43	0.060	0.249	1000	4016	tags=38%, list=17%, signal=46%
REACTOME_EPHA_MEDIATED_GROWTH_CONE_COLLAPSE	27	0.49	1.43	0.054	0.249	1000	4914	tags=52%, list=20%, signal=65%
REACTOME_ELECTRIC_TRANSMISSION_ACROSS_GAP_JUNCTIONS	3	-0.87	-1.37	0.083	0.250	1000	2585	tags=67%, list=11%, signal=75%
KEGG_GLYCEROLIPID_METABOLISM	44	0.43	1.43	0.025	0.252	1000	3259	tags=34%, list=14%, signal=39%
WP_SIGNALING_OF_HEPATOCYTE_GROWTH_FACTOR_RECEPTOR	34	-0.46	-1.37	0.081	0.253	1000	3437	tags=29%, list=14%, signal=34%
WP_LIPID_METABOLISM_PATHWAY	28	0.49	1.43	0.045	0.253	1000	3966	tags=29%, list=17%, signal=34%
KEGG_FRUCTOSE_AND_MANNOSE_METABOLISM	31	0.46	1.42	0.059	0.253	1000	5587	tags=58%, list=23%, signal=76%
REACTOME_POSITIVE_EPIGENETIC_REGULATION_OF_RRNA_EXPRESSION	84	-0.39	-1.37	0.033	0.254	1000	4023	tags=27%, list=17%, signal=33%
REACTOME_TICAM1_RIP1_MEDIATED_IKK_COMPLEX_RECRUITMENT	18	-0.53	-1.37	0.110	0.254	1000	4235	tags=39%, list=18%, signal=47%
PID_ERA_GENOMIC_PATHWAY	56	-0.42	-1.37	0.055	0.254	1000	1862	tags=23%, list=8%, signal=25%
REACTOME_REGULATION_OF_INSULIN_LIKE_GROWTH_FACTOR_IGF_TRANSPORT_AND_UPTAKE_BY_INSULIN_LIKE_GROWTH_FACTOR_BINDING_PROTEINS_IGFBPS	91	0.38	1.42	0.020	0.254	1000	3241	tags=33%, list=13%, signal=38%
WP_NEPHROTIC_SYNDROME	37	0.45	1.42	0.045	0.254	1000	5333	tags=54%, list=22%, signal=69%
WP_MIRNA_BIOGENESIS	6	-0.71	-1.37	0.100	0.255	1000	497	tags=17%, list=2%, signal=17%
REACTOME_THE_ROLE_OF_GTSE1_IN_G2_M_PROGRESSION_AFTER_G2_CHECKPOINT	69	-0.40	-1.37	0.039	0.255	1000	3797	tags=32%, list=16%, signal=38%
HALLMARK_ADIPOGENESIS	195	0.28	1.16	0.118	0.256	0.952	5659	tags=37%, list=24%, signal=48%
WP_SEROTONIN_RECEPTOR_2_AND_ELKSRFGATA4_SIGNALING	18	-0.54	-1.37	0.116	0.256	1000	2647	tags=33%, list=11%, signal=37%
KEGG_RETINOL_METABOLISM	19	0.53	1.42	0.047	0.256	1000	6035	tags=53%, list=25%, signal=70%
REACTOME_TNFR2_NON_CANONICAL_NF_KB_PATHWAY	89	-0.39	-1.37	0.039	0.257	1000	3797	tags=29%, list=16%, signal=35%
WP_AUTOSOMAL_RECESSIVE_OSTEOPETROSIS_PATHWAYS	10	0.64	1.42	0.081	0.257	1000	4718	tags=60%, list=20%, signal=75%
BIOCARTA_LECTIN_PATHWAY	8	0.66	1.42	0.100	0.258	1000	2479	tags=38%, list=10%, signal=42%
REACTOME_PROTEIN_PROTEIN_INTERACTIONS_AT_SYNAPSES	72	0.39	1.42	0.036	0.259	1000	3694	tags=28%, list=15%, signal=33%
WP_PYRIMIDINE_METABOLISM_AND_RELATED_DISEASES	14	-0.56	-1.36	0.106	0.260	1000	4446	tags=50%, list=19%, signal=61%
KEGG_HISTIDINE_METABOLISM	26	0.49	1.42	0.052	0.260	1000	4175	tags=42%, list=17%, signal=51%
WP_H19_ACTION_RBE2F1_SIGNALING_AND_CDKBETACATENIN_ACTIVITY	15	-0.56	-1.36	0.091	0.261	1000	3956	tags=53%, list=16%, signal=64%
WP_ACE_INHIBITOR_PATHWAY	11	0.60	1.41	0.093	0.262	1000	4621	tags=36%, list=19%, signal=45%
REACTOME_ACYL_CHAIN_REMODELING_OF_DAG_AND_TAG	6	0.72	1.41	0.088	0.262	1000	4949	tags=67%, list=21%, signal=84%
REACTOME_SYNTHESIS_OF_PROSTAGLANDINS_PG_AND_THROMBOXANES_TX	13	0.58	1.41	0.092	0.262	1000	3293	tags=31%, list=14%, signal=36%
REACTOME_P75NTR_REGULATES_AXONOGENESIS	8	-0.66	-1.36	0.113	0.264	1000	3171	tags=25%, list=13%, signal=29%
KEGG_PROSTATE_CANCER	84	-0.39	-1.36	0.048	0.265	1000	4456	tags=36%, list=19%, signal=44%
SA_G2_AND_M_PHASES	8	-0.64	-1.36	0.123	0.265	1000	2943	tags=50%, list=12%, signal=57%
REACTOME_CARGO_CONCENTRATION_IN_THE_ER	30	0.47	1.41	0.069	0.266	1000	3076	tags=33%, list=13%, signal=38%
REACTOME_TP53_REGULATES_METABOLIC_GENES	82	-0.39	-1.36	0.048	0.269	1000	5983	tags=39%, list=25%, signal=52%
REACTOME_NEGATIVE_REGULATION_OF_THE_PI3K_AKT_NETWORK	93	0.38	1.41	0.026	0.269	1000	4570	tags=29%, list=19%, signal=36%
WP_THYROXINE_THYROID_HORMONE_PRODUCTION	4	0.80	1.41	0.073	0.270	1000	3450	tags=25%, list=14%, signal=29%
REACTOME_MULTIFUNCTIONAL_ANION_EXCHANGERS	7	-0.65	-1.36	0.131	0.271	1000	2703	tags=43%, list=11%, signal=48%
REACTOME_BETA_CATENIN_PHOSPHORYLATION_CASCADE	17	0.54	1.41	0.092	0.271	1000	6342	tags=59%, list=26%, signal=80%
PID_INTEGRIN_CS_PATHWAY	26	0.47	1.41	0.068	0.271	1000	3684	tags=38%, list=15%, signal=45%
REACTOME_ROLE_OF_PHOSPHOLIPIDS_IN_PHAGOCYTOSIS	20	0.52	1.41	0.073	0.271	1000	5301	tags=55%, list=22%, signal=71%
KEGG_HEMATOPOIETIC_CELL_LINEAGE	52	0.42	1.40	0.055	0.271	1000	3786	tags=33%, list=16%, signal=39%
WP_BMP2WNT4FOXO1_PATHWAY_IN_HUMAN_PRIMARY_ENDOMETRIAL_STROMAL_CELL_DIFFERENTIATION	11	0.60	1.40	0.088	0.271	1000	2901	tags=55%, list=12%, signal=62%
REACTOME_PYRUVATE_METABOLISM_AND_CITRIC_ACID_TCA_CYCLE	51	-0.42	-1.35	0.065	0.272	1000	6124	tags=41%, list=25%, signal=55%
REACTOME_NOSTRIN_MEDIATED_ENOS_TRAFFICKING	5	0.75	1.40	0.113	0.274	1000	890	tags=40%, list=4%, signal=42%
REACTOME_RND1_GTPASE_CYCLE	41	0.44	1.40	0.053	0.274	1000	3421	tags=34%, list=14%, signal=40%
REACTOME_GLYCOGEN_BREAKDOWN_GLYCOGENOLYSIS	13	0.57	1.40	0.100	0.274	1000	4517	tags=54%, list=19%, signal=66%
KEGG_HYPERTROPHIC_CARDIOMYOPATHY_HCM	75	0.39	1.40	0.027	0.274	1000	3220	tags=27%, list=13%, signal=31%
KEGG_FOCAL_ADHESION	188	0.34	1.40	0.003	0.275	1000	4006	tags=31%, list=17%, signal=37%
REACTOME_SUMO_IS_CONJUGATED_TO_E1_UBA2_SAE1	5	-0.75	-1.35	0.125	0.278	1000	1605	tags=40%, list=7%, signal=43%
WP_CALCIUM_REGULATION_IN_THE_CARDIAC_CELL	132	0.35	1.40	0.015	0.278	1000	4059	tags=28%, list=17%, signal=34%
KEGG_GLYCOSAMINOGLYCAN_BIOSYNTHESIS_KERATAN_SULFATE	14	0.57	1.40	0.112	0.278	1000	6796	tags=50%, list=28%, signal=70%
REACTOME_SIGNALLING_TO_P38_VIA_RIT_AND_RIN	3	0.86	1.40	0.080	0.279	1000	3004	tags=67%, list=13%, signal=76%
BIOCARTA_FXR_PATHWAY	6	0.71	1.39	0.116	0.279	1000	4804	tags=50%, list=20%, signal=62%
REACTOME_NOTCH4_ACTIVATION_AND_TRANSMISSION_OF_SIGNAL_TO_THE_NUCLEUS	11	0.59	1.39	0.093	0.279	1000	4606	tags=64%, list=19%, signal=79%
REACTOME_INFECTION_WITH_MYCOBACTERIUM_TUBERCULOSIS	24	-0.49	-1.35	0.081	0.280	1000	5344	tags=46%, list=22%, signal=59%
REACTOME_SYNTHESIS_SECRETION_AND_INACTIVATION_OF_GLUCOSE_DEPENDENT_INSULINOTROPIC_POLYPEPTIDE_GIP	9	-0.63	-1.35	0.122	0.281	1000	5099	tags=44%, list=21%, signal=56%
REACTOME_DEGRADATION_OF_GLI1_BY_THE_PROTEASOME	58	-0.41	-1.35	0.064	0.281	1000	3797	tags=29%, list=16%, signal=35%
WP_KIT_RECEPTOR_SIGNALING_PATHWAY	58	-0.41	-1.35	0.064	0.281	1000	3725	tags=29%, list=16%, signal=35%
REACTOME_VEGF_LIGAND_RECEPTOR_INTERACTIONS	8	0.66	1.39	0.107	0.281	1000	2592	tags=50%, list=11%, signal=56%
REACTOME_METABOLISM_OF_POLYAMINES	57	-0.42	-1.35	0.057	0.282	1000	5562	tags=46%, list=23%, signal=59%
REACTOME_ACTIVATED_NTRK3_SIGNALS_THROUGH_RAS	8	-0.66	-1.35	0.107	0.282	1000	3104	tags=38%, list=13%, signal=43%
REACTOME_RAP1_SIGNALLING	15	-0.55	-1.35	0.127	0.282	1000	2886	tags=33%, list=12%, signal=38%
WP_ARYL_HYDROCARBON_RECEPTOR_PATHWAY	32	-0.47	-1.35	0.097	0.283	1000	3125	tags=31%, list=13%, signal=36%
REACTOME_REGULATION_OF_RAS_BY_GAPS	66	-0.40	-1.35	0.061	0.283	1000	5562	tags=42%, list=23%, signal=55%
REACTOME_RNA_POLYMERASE_III_TRANSCRIPTION	40	-0.44	-1.35	0.085	0.283	1000	4840	tags=35%, list=20%, signal=44%
REACTOME_PHENYLALANINE_METABOLISM	5	-0.74	-1.35	0.113	0.283	1000	3478	tags=60%, list=14%, signal=70%
WP_ATM_SIGNALING_NETWORK_IN_DEVELOPMENT_AND_DISEASE	42	-0.43	-1.34	0.068	0.283	1000	3427	tags=33%, list=14%, signal=39%
REACTOME_SIGNALING_BY_NOTCH2	31	-0.46	-1.34	0.078	0.283	1000	2238	tags=26%, list=9%, signal=28%
REACTOME_SIGNALING_BY_GPCR	477	0.31	1.39	0.000	0.283	1000	4171	tags=26%, list=17%, signal=31%
REACTOME_DOWNREGULATION_OF_ERBB4_SIGNALING	9	-0.64	-1.34	0.135	0.284	1000	430	tags=22%, list=2%, signal=23%
PID_GMCSF_PATHWAY	34	-0.46	-1.34	0.072	0.284	1000	3725	tags=32%, list=16%, signal=38%
REACTOME_LAMININ_INTERACTIONS	29	0.47	1.39	0.059	0.284	1000	5651	tags=62%, list=24%, signal=81%
WP_NEURAL_CREST_CELL_MIGRATION_IN_CANCER	41	0.43	1.38	0.055	0.284	1000	1537	tags=22%, list=6%, signal=23%
BIOCARTA_IRES_PATHWAY	7	-0.68	-1.34	0.127	0.285	1000	1028	tags=29%, list=4%, signal=30%
REACTOME_TCR_SIGNALING	103	-0.37	-1.34	0.036	0.285	1000	5562	tags=35%, list=23%, signal=45%
REACTOME_CREB1_PHOSPHORYLATION_THROUGH_THE_ACTIVATION_OF_CAMKII_CAMKK_CAMKIV_CASCASDE	7	-0.67	-1.34	0.131	0.285	1000	8013	tags=100%, list=33%, signal=150%
REACTOME_STABILIZATION_OF_P53	55	-0.42	-1.34	0.072	0.285	1000	5562	tags=42%, list=23%, signal=54%
REACTOME_TRYPTOPHAN_CATABOLISM	9	-0.62	-1.34	0.142	0.285	1000	1183	tags=22%, list=5%, signal=23%
REACTOME_REGULATION_OF_BACH1_ACTIVITY	11	-0.59	-1.34	0.126	0.285	1000	1384	tags=27%, list=6%, signal=29%
REACTOME_ASPARTATE_AND_ASPARAGINE_METABOLISM	9	0.64	1.39	0.108	0.285	1000	6264	tags=67%, list=26%, signal=90%
REACTOME_TRANSPORT_OF_VITAMINS_NUCLEOSIDES_AND_RELATED_MOLECULES	33	0.45	1.39	0.063	0.285	1000	3423	tags=36%, list=14%, signal=42%
PID_ARF6_PATHWAY	33	0.45	1.39	0.071	0.285	1000	4501	tags=36%, list=19%, signal=45%
BIOCARTA_CARM1_PATHWAY	11	0.61	1.38	0.120	0.285	1000	5520	tags=45%, list=23%, signal=59%
REACTOME_TRANSMISSION_ACROSS_CHEMICAL_SYNAPSES	200	0.34	1.39	0.003	0.286	1000	3616	tags=25%, list=15%, signal=29%
REACTOME_LOSS_OF_MECP2_BINDING_ABILITY_TO_THE_NCOR_SMRT_COMPLEX	7	0.68	1.39	0.127	0.286	1000	7330	tags=86%, list=31%, signal=123%
REACTOME_ENOS_ACTIVATION	11	0.59	1.39	0.087	0.286	1000	890	tags=27%, list=4%, signal=28%
REACTOME_CHYLOMICRON_ASSEMBLY	6	0.70	1.39	0.112	0.286	1000	4798	tags=50%, list=20%, signal=62%
WP_SPHINGOLIPID_METABOLISM_INTEGRATED_PATHWAY	21	0.50	1.38	0.075	0.286	1000	4976	tags=52%, list=21%, signal=66%
HALLMARK_UV_RESPONSE_UP	138	-0.32	-1.17	0.158	0.287	0.991	4294	tags=31%, list=18%, signal=38%
REACTOME_CHAPERONE_MEDIATED_AUTOPHAGY	21	-0.50	-1.34	0.119	0.287	1000	2012	tags=24%, list=8%, signal=26%
WP_ECTODERM_DIFFERENTIATION	125	0.36	1.39	0.020	0.287	1000	4387	tags=32%, list=18%, signal=39%
REACTOME_PECAM1_INTERACTIONS	12	0.58	1.39	0.095	0.287	1000	4707	tags=58%, list=20%, signal=73%
BIOCARTA_SLRP_PATHWAY	4	0.79	1.38	0.079	0.287	1000	2428	tags=50%, list=10%, signal=56%
REACTOME_IRS_MEDIATED_SIGNALLING	34	0.45	1.38	0.062	0.287	1000	2002	tags=18%, list=8%, signal=19%
KEGG_PROTEASOME	43	-0.43	-1.34	0.070	0.288	1000	5562	tags=44%, list=23%, signal=57%
SA_FAS_SIGNALING	8	-0.64	-1.34	0.135	0.288	1000	2484	tags=38%, list=10%, signal=42%
REACTOME_DOWNSTREAM_SIGNALING_EVENTS_OF_B_CELL_RECEPTOR_BCR	80	-0.38	-1.34	0.035	0.288	1000	5562	tags=38%, list=23%, signal=49%
PID_ECADHERIN_NASCENT_AJ_PATHWAY	39	-0.44	-1.34	0.085	0.288	1000	5412	tags=38%, list=23%, signal=50%
WP_SRF_AND_MIRS_IN_SMOOTH_MUSCLE_DIFFERENTIATION_AND_PROLIFERATION	10	0.62	1.38	0.112	0.288	1000	6258	tags=70%, list=26%, signal=95%
REACTOME_GRB2_SOS_PROVIDES_LINKAGE_TO_MAPK_SIGNALING_FOR_INTEGRINS	15	0.54	1.38	0.108	0.288	1000	3133	tags=47%, list=13%, signal=54%
REACTOME_MUCOPOLYSACCHARIDOSES	11	0.59	1.38	0.126	0.289	1000	4532	tags=64%, list=19%, signal=78%
REACTOME_FRUCTOSE_METABOLISM	5	0.74	1.38	0.126	0.289	1000	4144	tags=60%, list=17%, signal=72%
REACTOME_SENSING_OF_DNA_DOUBLE_STRAND_BREAKS	5	-0.76	-1.34	0.117	0.291	1000	2635	tags=60%, list=11%, signal=67%
WP_METASTATIC_BRAIN_TUMOR	5	-0.73	-1.34	0.123	0.292	1000	5504	tags=80%, list=23%, signal=104%
REACTOME_ADENYLATE_CYCLASE_INHIBITORY_PATHWAY	12	-0.57	-1.33	0.118	0.292	1000	2782	tags=42%, list=12%, signal=47%
KEGG_CYSTEINE_AND_METHIONINE_METABOLISM	30	-0.46	-1.33	0.101	0.292	1000	3315	tags=33%, list=14%, signal=39%
WP_SMALL_CELL_LUNG_CANCER	90	-0.38	-1.33	0.043	0.292	1000	3177	tags=30%, list=13%, signal=34%
REACTOME_MEIOSIS	91	-0.38	-1.33	0.050	0.293	1000	4678	tags=32%, list=19%, signal=39%
REACTOME_PTK6_REGULATES_RTKS_AND_THEIR_EFFECTORS_AKT1_AND_DOK1	9	-0.62	-1.33	0.128	0.293	1000	430	tags=22%, list=2%, signal=23%
PID_SHP2_PATHWAY	53	-0.41	-1.33	0.072	0.293	1000	3860	tags=30%, list=16%, signal=36%
BIOCARTA_CHEMICAL_PATHWAY	17	-0.53	-1.33	0.099	0.293	1000	3549	tags=41%, list=15%, signal=48%
BIOCARTA_ACETAMINOPHEN_PATHWAY	3	0.85	1.38	0.085	0.293	1000	1229	tags=67%, list=5%, signal=70%
REACTOME_PREVENTION_OF_PHAGOSOMAL_LYSOSOMAL_FUSION	8	-0.64	-1.33	0.137	0.294	1000	430	tags=25%, list=2%, signal=25%
PID_HIV_NEF_PATHWAY	33	-0.45	-1.33	0.103	0.294	1000	3088	tags=30%, list=13%, signal=35%
REACTOME_ENDOSOMAL_VACUOLAR_PATHWAY	4	-0.78	-1.33	0.129	0.294	1000	5178	tags=100%, list=22%, signal=127%
REACTOME_EXTRINSIC_PATHWAY_OF_FIBRIN_CLOT_FORMATION	5	-0.73	-1.33	0.118	0.294	1000	3721	tags=40%, list=15%, signal=47%
WP_BIOMARKERS_FOR_UREA_CYCLE_DISORDERS	11	-0.58	-1.33	0.137	0.295	1000	3721	tags=36%, list=15%, signal=43%
REACTOME_NEGATIVE_REGULATION_OF_FGFR1_SIGNALING	25	0.48	1.37	0.088	0.295	1000	2952	tags=32%, list=12%, signal=36%
WP_STRIATED_MUSCLE_CONTRACTION_PATHWAY	32	0.44	1.37	0.068	0.295	1000	4769	tags=34%, list=20%, signal=43%
REACTOME_SIGNALING_BY_ERBB2_IN_CANCER	25	0.47	1.37	0.077	0.295	1000	2396	tags=32%, list=10%, signal=36%
WP_FAS_LIGAND_FASL_PATHWAY_AND_STRESS_INDUCTION_OF_HEAT_SHOCK_PROTEINS_HSP_REGULATION	40	-0.43	-1.33	0.081	0.296	1000	4350	tags=33%, list=18%, signal=40%
WP_WNT_SIGNALING_PATHWAY_AND_PLURIPOTENCY	93	-0.37	-1.33	0.049	0.296	1000	1693	tags=16%, list=7%, signal=17%
REACTOME_SODIUM_COUPLED_SULPHATE_DI_AND_TRI_CARBOXYLATE_TRANSPORTERS	4	-0.78	-1.33	0.124	0.296	1000	2978	tags=25%, list=12%, signal=29%
REACTOME_TYPE_I_HEMIDESMOSOME_ASSEMBLY	11	0.59	1.37	0.094	0.296	1000	3492	tags=55%, list=15%, signal=64%
PID_RB_1PATHWAY	61	-0.40	-1.33	0.071	0.299	1000	4691	tags=43%, list=20%, signal=53%
WP_ENVELOPE_PROTEINS_AND_THEIR_POTENTIAL_ROLES_IN_EDMD_PHYSIOPATHOLOGY	43	-0.43	-1.33	0.071	0.300	1000	4964	tags=42%, list=21%, signal=53%
BIOCARTA_EIF4_PATHWAY	24	-0.48	-1.33	0.116	0.300	1000	6158	tags=58%, list=26%, signal=78%
REACTOME_DEGRADATION_OF_BETA_CATENIN_BY_THE_DESTRUCTION_COMPLEX	84	-0.38	-1.33	0.049	0.300	1000	4038	tags=29%, list=17%, signal=34%
REACTOME_NOTCH2_INTRACELLULAR_DOMAIN_REGULATES_TRANSCRIPTION	11	-0.58	-1.32	0.166	0.301	1000	3419	tags=36%, list=14%, signal=42%
KEGG_FOLATE_BIOSYNTHESIS	8	-0.64	-1.32	0.141	0.301	1000	819	tags=38%, list=3%, signal=39%
REACTOME_DEUBIQUITINATION	256	-0.33	-1.32	0.017	0.301	1000	4815	tags=28%, list=20%, signal=34%
PID_IL8_CXCR2_PATHWAY	32	0.45	1.37	0.075	0.304	1000	3806	tags=44%, list=16%, signal=52%
REACTOME_DISEASES_ASSOCIATED_WITH_SURFACTANT_METABOLISM	6	0.69	1.37	0.145	0.304	1000	2006	tags=67%, list=8%, signal=73%
BIOCARTA_BOTULIN_PATHWAY	3	0.84	1.36	0.099	0.307	1000	3881	tags=100%, list=16%, signal=119%
REACTOME_SEMA3A_PAK_DEPENDENT_AXON_REPULSION	16	0.53	1.36	0.121	0.307	1000	5770	tags=56%, list=24%, signal=74%
REACTOME_DEFECTIVE_CFTR_CAUSES_CYSTIC_FIBROSIS	60	-0.40	-1.32	0.068	0.308	1000	5562	tags=40%, list=23%, signal=52%
SIG_IL4RECEPTOR_IN_B_LYPHOCYTES	26	-0.48	-1.32	0.116	0.308	1000	5186	tags=38%, list=22%, signal=49%
WP_APOPTOSIS_MODULATION_BY_HSP70	18	-0.51	-1.32	0.111	0.309	1000	5413	tags=56%, list=23%, signal=72%
KEGG_GLIOMA	61	-0.40	-1.32	0.077	0.309	1000	4456	tags=38%, list=19%, signal=46%
REACTOME_SMAD2_SMAD3_SMAD4_HETEROTRIMER_REGULATES_TRANSCRIPTION	31	-0.47	-1.32	0.105	0.310	1000	4800	tags=39%, list=20%, signal=48%
PID_IL1_PATHWAY	34	-0.44	-1.32	0.100	0.310	1000	2817	tags=26%, list=12%, signal=30%
REACTOME_TRAF6_MEDIATED_IRF7_ACTIVATION_IN_TLR7_8_OR_9_SIGNALING	11	-0.58	-1.32	0.149	0.311	1000	430	tags=18%, list=2%, signal=19%
REACTOME_L1CAM_INTERACTIONS	98	0.36	1.36	0.021	0.311	1000	4399	tags=35%, list=18%, signal=42%
REACTOME_PASSIVE_TRANSPORT_BY_AQUAPORINS	10	0.59	1.36	0.101	0.311	1000	19	tags=10%, list=0%, signal=10%
BIOCARTA_CFTR_PATHWAY	10	0.62	1.36	0.118	0.311	1000	3966	tags=30%, list=17%, signal=36%
REACTOME_TNFR1_INDUCED_NFKAPPAB_SIGNALING_PATHWAY	30	-0.45	-1.32	0.104	0.312	1000	3091	tags=30%, list=13%, signal=34%
REACTOME_NR1H2_NR1H3_REGULATE_GENE_EXPRESSION_TO_CONTROL_BILE_ACID_HOMEOSTASIS	8	0.64	1.36	0.148	0.312	1000	5580	tags=50%, list=23%, signal=65%
REACTOME_CELL_SURFACE_INTERACTIONS_AT_THE_VASCULAR_WALL	102	0.36	1.36	0.026	0.312	1000	4006	tags=35%, list=17%, signal=42%
REACTOME_SIGNALING_BY_RECEPTOR_TYROSINE_KINASES	462	0.31	1.36	0.000	0.312	1000	3430	tags=24%, list=14%, signal=28%
REACTOME_SMOOTH_MUSCLE_CONTRACTION	34	0.44	1.36	0.082	0.312	1000	4863	tags=44%, list=20%, signal=55%
WP_SYNAPTIC_VESICLE_PATHWAY	41	0.42	1.36	0.057	0.312	1000	2928	tags=29%, list=12%, signal=33%
WP_METABOLIC_PATHWAY_OF_LDL_HDL_AND_TG_INCLUDING_DISEASES	13	0.56	1.36	0.103	0.312	1000	4804	tags=46%, list=20%, signal=58%
WP_CILIARY_LANDSCAPE	207	-0.34	-1.31	0.034	0.313	1000	3985	tags=23%, list=17%, signal=28%
PID_INTEGRIN3_PATHWAY	41	0.42	1.36	0.058	0.313	1000	3653	tags=39%, list=15%, signal=46%
BIOCARTA_NOS1_PATHWAY	19	0.51	1.36	0.080	0.313	1000	4632	tags=37%, list=19%, signal=46%
PID_IL23_PATHWAY	31	-0.46	-1.31	0.123	0.314	1000	2117	tags=23%, list=9%, signal=25%
KEGG_ETHER_LIPID_METABOLISM	26	0.47	1.35	0.106	0.316	1000	5467	tags=42%, list=23%, signal=55%
HALLMARK_P53_PATHWAY	193	0.27	1.12	0.161	0.318	0.983	3939	tags=26%, list=16%, signal=31%
REACTOME_TRANSPORT_OF_SMALL_MOLECULES	595	0.30	1.35	0.000	0.318	1000	4948	tags=32%, list=21%, signal=39%
BIOCARTA_GATA3_PATHWAY	11	0.58	1.35	0.129	0.318	1000	4391	tags=36%, list=18%, signal=44%
REACTOME_POST_CHAPERONIN_TUBULIN_FOLDING_PATHWAY	17	0.52	1.35	0.110	0.318	1000	4410	tags=47%, list=18%, signal=58%
REACTOME_CASPASE_ACTIVATION_VIA_DEATH_RECEPTORS_IN_THE_PRESENCE_OF_LIGAND	14	-0.54	-1.31	0.141	0.319	1000	3088	tags=43%, list=13%, signal=49%
WP_ROLE_OF_OSX_AND_MIRNAS_IN_TOOTH_DEVELOPMENT	10	0.59	1.35	0.101	0.319	1000	1350	tags=40%, list=6%, signal=42%
REACTOME_NR1H2_NR1H3_REGULATE_GENE_EXPRESSION_LINKED_TO_TRIGLYCERIDE_LIPOLYSIS_IN_ADIPOSE	5	0.71	1.35	0.129	0.319	1000	5580	tags=40%, list=23%, signal=52%
REACTOME_CRMPS_IN_SEMA3A_SIGNALING	15	0.53	1.35	0.121	0.319	1000	5770	tags=67%, list=24%, signal=88%
REACTOME_SYNTHESIS_OF_LIPOXINS_LX	5	0.73	1.35	0.152	0.319	1000	2596	tags=60%, list=11%, signal=67%
KEGG_GLYCOSPHINGOLIPID_BIOSYNTHESIS_GLOBO_SERIES	11	0.58	1.35	0.154	0.319	1000	1308	tags=27%, list=5%, signal=29%
REACTOME_SUPPRESSION_OF_PHAGOSOMAL_MATURATION	11	-0.59	-1.31	0.138	0.320	1000	5294	tags=45%, list=22%, signal=58%
REACTOME_ENERGY_DEPENDENT_REGULATION_OF_MTOR_BY_LKB1_AMPK	29	-0.46	-1.31	0.100	0.320	1000	4552	tags=34%, list=19%, signal=42%
REACTOME_MOLECULES_ASSOCIATED_WITH_ELASTIC_FIBRES	33	0.43	1.35	0.082	0.320	1000	4321	tags=48%, list=18%, signal=59%
REACTOME_MAPK6_MAPK4_SIGNALING	87	-0.37	-1.31	0.069	0.321	1000	3843	tags=29%, list=16%, signal=34%
REACTOME_HEPARAN_SULFATE_HEPARIN_HS_GAG_METABOLISM	49	0.40	1.35	0.057	0.321	1000	3459	tags=33%, list=14%, signal=38%
PID_ANGIOPOIETIN_RECEPTOR_PATHWAY	46	0.41	1.34	0.057	0.322	1000	4928	tags=37%, list=21%, signal=46%
PID_RAS_PATHWAY	29	0.44	1.34	0.095	0.322	1000	5799	tags=55%, list=24%, signal=73%
REACTOME_DEFECTIVE_B4GALT7_CAUSES_EDS_PROGEROID_TYPE	18	0.51	1.34	0.115	0.322	1000	978	tags=28%, list=4%, signal=29%
REACTOME_SIGNALING_BY_CTNNB1_PHOSPHO_SITE_MUTANTS	15	0.54	1.34	0.121	0.322	1000	6342	tags=60%, list=26%, signal=81%
REACTOME_NEGATIVE_FEEDBACK_REGULATION_OF_MAPK_PATHWAY	6	-0.68	-1.31	0.160	0.323	1000	2647	tags=50%, list=11%, signal=56%
WP_PRIMARY_FOCAL_SEGMENTAL_GLOMERULOSCLEROSIS_FSGS	64	0.39	1.34	0.061	0.323	1000	4891	tags=42%, list=20%, signal=53%
WP_MED_AND_PSEUDOACHONDROPLASIA_GENES	3	0.84	1.34	0.097	0.323	1000	1511	tags=67%, list=6%, signal=71%
REACTOME_CREB1_PHOSPHORYLATION_THROUGH_THE_ACTIVATION_OF_ADENYLATE_CYCLASE	10	0.60	1.34	0.134	0.323	1000	3966	tags=30%, list=17%, signal=36%
REACTOME_SIGNALING_BY_TGF_BETA_RECEPTOR_COMPLEX	72	-0.39	-1.31	0.074	0.324	1000	2234	tags=21%, list=9%, signal=23%
REACTOME_IRAK1_RECRUITS_IKK_COMPLEX	14	-0.55	-1.31	0.149	0.324	1000	1492	tags=21%, list=6%, signal=23%
REACTOME_NEGATIVE_REGULATION_OF_MET_ACTIVITY	21	-0.49	-1.31	0.129	0.324	1000	3027	tags=33%, list=13%, signal=38%
WP_REGULATION_OF_ACTIN_CYTOSKELETON	132	0.34	1.34	0.023	0.324	1000	4570	tags=33%, list=19%, signal=40%
WP_INTEGRINMEDIATED_CELL_ADHESION	98	0.36	1.34	0.032	0.324	1000	3954	tags=33%, list=16%, signal=39%
REACTOME_APOPTOSIS	163	-0.34	-1.31	0.040	0.325	1000	5562	tags=37%, list=23%, signal=48%
WP_GENES_TARGETED_BY_MIRNAS_IN_ADIPOCYTES	11	-0.58	-1.31	0.148	0.325	1000	1101	tags=36%, list=5%, signal=38%
BIOCARTA_IFNA_PATHWAY	7	0.66	1.34	0.155	0.325	1000	6143	tags=71%, list=26%, signal=96%
KEGG_ARRHYTHMOGENIC_RIGHT_VENTRICULAR_CARDIOMYOPATHY_ARVC	65	0.38	1.34	0.051	0.325	1000	3220	tags=23%, list=13%, signal=27%
BIOCARTA_AMAN_PATHWAY	12	0.55	1.34	0.130	0.325	1000	1409	tags=25%, list=6%, signal=27%
BIOCARTA_RAC1_PATHWAY	21	0.48	1.34	0.108	0.325	1000	1398	tags=24%, list=6%, signal=25%
WP_HFE_EFFECT_ON_HEPCIDIN_PRODUCTION	6	0.68	1.34	0.154	0.325	1000	2443	tags=50%, list=10%, signal=56%
REACTOME_MITOPHAGY	28	-0.46	-1.31	0.120	0.326	1000	2801	tags=32%, list=12%, signal=36%
WP_MAPK_CASCADE	33	-0.44	-1.30	0.111	0.326	1000	3104	tags=27%, list=13%, signal=31%
REACTOME_HSF1_ACTIVATION	29	-0.45	-1.30	0.128	0.326	1000	3184	tags=31%, list=13%, signal=36%
PID_CERAMIDE_PATHWAY	44	-0.42	-1.30	0.114	0.326	1000	3549	tags=32%, list=15%, signal=37%
REACTOME_MYD88_INDEPENDENT_TLR4_CASCADE	95	-0.37	-1.30	0.057	0.327	1000	3686	tags=26%, list=15%, signal=31%
REACTOME_DEFECTIVE_EXT2_CAUSES_EXOSTOSES_2	13	0.55	1.33	0.138	0.327	1000	978	tags=31%, list=4%, signal=32%
REACTOME_PROGRAMMED_CELL_DEATH	189	-0.33	-1.30	0.026	0.329	1000	5600	tags=36%, list=23%, signal=47%
REACTOME_PEXOPHAGY	11	-0.57	-1.30	0.160	0.331	1000	1848	tags=27%, list=8%, signal=30%
REACTOME_INTERLEUKIN_18_SIGNALING	4	0.75	1.33	0.146	0.331	1000	6122	tags=100%, list=25%, signal=134%
REACTOME_CONDENSATION_OF_PROPHASE_CHROMOSOMES	52	-0.40	-1.30	0.077	0.334	1000	3868	tags=31%, list=16%, signal=37%
REACTOME_MET_INTERACTS_WITH_TNS_PROTEINS	5	-0.73	-1.30	0.163	0.334	1000	516	tags=20%, list=2%, signal=20%
WP_TCA_CYCLE_AKA_KREBS_OR_CITRIC_ACID_CYCLE	17	-0.51	-1.30	0.140	0.334	1000	6124	tags=59%, list=25%, signal=79%
REACTOME_TRAFFICKING_OF_MYRISTOYLATED_PROTEINS_TO_THE_CILIUM	5	-0.70	-1.30	0.163	0.334	1000	7258	tags=100%, list=30%, signal=143%
REACTOME_SOS_MEDIATED_SIGNALLING	7	-0.64	-1.30	0.151	0.334	1000	4967	tags=57%, list=21%, signal=72%
REACTOME_CAMK_IV_MEDIATED_PHOSPHORYLATION_OF_CREB	9	-0.62	-1.30	0.170	0.334	1000	6923	tags=78%, list=29%, signal=109%
REACTOME_METAL_ION_SLC_TRANSPORTERS	23	-0.47	-1.30	0.123	0.336	1000	2788	tags=26%, list=12%, signal=29%
REACTOME_REGULATION_OF_TP53_EXPRESSION_AND_DEGRADATION	36	-0.43	-1.30	0.123	0.336	1000	2848	tags=28%, list=12%, signal=31%
PID_BETA_CATENIN_DEG_PATHWAY	16	-0.52	-1.29	0.143	0.337	1000	546	tags=13%, list=2%, signal=13%
REACTOME_CD163_MEDIATING_AN_ANTI_INFLAMMATORY_RESPONSE	9	0.60	1.33	0.152	0.337	1000	2131	tags=33%, list=9%, signal=37%
WP_P53_TRANSCRIPTIONAL_GENE_NETWORK	59	-0.39	-1.29	0.094	0.338	1000	2813	tags=25%, list=12%, signal=29%
REACTOME_TP53_REGULATES_TRANSCRIPTION_OF_ADDITIONAL_CELL_CYCLE_GENES_WHOSE_EXACT_ROLE_IN_THE_P53_PATHWAY_REMAIN_UNCERTAIN	20	-0.49	-1.29	0.144	0.338	1000	4115	tags=40%, list=17%, signal=48%
REACTOME_TRANSCRIPTIONAL_ACTIVITY_OF_SMAD2_SMAD3_SMAD4_HETEROTRIMER	43	-0.41	-1.29	0.103	0.338	1000	4894	tags=35%, list=20%, signal=44%
WP_ARRHYTHMOGENIC_RIGHT_VENTRICULAR_CARDIOMYOPATHY	65	0.38	1.33	0.052	0.338	1000	3220	tags=23%, list=13%, signal=27%
BIOCARTA_NO2IL12_PATHWAY	10	0.58	1.33	0.150	0.338	1000	4331	tags=30%, list=18%, signal=37%
KEGG_DILATED_CARDIOMYOPATHY	80	0.37	1.33	0.045	0.338	1000	3220	tags=25%, list=13%, signal=29%
REACTOME_NR1H2_AND_NR1H3_MEDIATED_SIGNALING	40	0.41	1.33	0.086	0.338	1000	4959	tags=38%, list=21%, signal=47%
BIOCARTA_NGF_PATHWAY	19	-0.50	-1.29	0.134	0.339	1000	3786	tags=37%, list=16%, signal=44%
PID_WNT_NONCANONICAL_PATHWAY	32	-0.44	-1.29	0.133	0.339	1000	778	tags=16%, list=3%, signal=16%
KEGG_VEGF_SIGNALING_PATHWAY	67	0.38	1.33	0.052	0.339	1000	5575	tags=46%, list=23%, signal=60%
REACTOME_FRUCTOSE_CATABOLISM	4	0.75	1.33	0.135	0.339	1000	4144	tags=75%, list=17%, signal=91%
WP_DEREGULATION_OF_RAB_AND_RAB_EFFECTOR_GENES_IN_BLADDER_CANCER	15	0.51	1.32	0.127	0.339	1000	6065	tags=80%, list=25%, signal=107%
REACTOME_RND2_GTPASE_CYCLE	41	0.42	1.32	0.100	0.340	1000	4506	tags=39%, list=19%, signal=48%
REACTOME_OXIDATIVE_STRESS_INDUCED_SENESCENCE	100	-0.36	-1.29	0.081	0.341	1000	3177	tags=22%, list=13%, signal=25%
WP_ONCOSTATIN_M_SIGNALING_PATHWAY	63	-0.39	-1.29	0.078	0.341	1000	3549	tags=29%, list=15%, signal=33%
REACTOME_GDP_FUCOSE_BIOSYNTHESIS	6	-0.70	-1.29	0.156	0.341	1000	3670	tags=67%, list=15%, signal=79%
REACTOME_B_WICH_COMPLEX_POSITIVELY_REGULATES_RRNA_EXPRESSION	69	-0.38	-1.29	0.090	0.342	1000	6232	tags=39%, list=26%, signal=53%
PID_AP1_PATHWAY	59	-0.39	-1.29	0.087	0.342	1000	1994	tags=24%, list=8%, signal=26%
KEGG_CIRCADIAN_RHYTHM_MAMMAL	13	0.54	1.32	0.148	0.342	1000	2457	tags=31%, list=10%, signal=34%
REACTOME_PHYSIOLOGICAL_FACTORS	8	0.64	1.32	0.141	0.342	1000	1200	tags=25%, list=5%, signal=26%
KEGG_SPHINGOLIPID_METABOLISM	34	0.42	1.32	0.087	0.342	1000	5236	tags=47%, list=22%, signal=60%
WP_GLYCEROLIPIDS_AND_GLYCEROPHOSPHOLIPIDS	22	0.47	1.32	0.128	0.342	1000	5467	tags=50%, list=23%, signal=65%
WP_PROLACTIN_SIGNALING_PATHWAY	74	-0.38	-1.29	0.062	0.343	1000	3623	tags=31%, list=15%, signal=36%
REACTOME_GENE_AND_PROTEIN_EXPRESSION_BY_JAK_STAT_SIGNALING_AFTER_INTERLEUKIN_12_STIMULATION	35	-0.44	-1.29	0.120	0.343	1000	5381	tags=40%, list=22%, signal=51%
REACTOME_INTERLEUKIN_1_SIGNALING	100	-0.36	-1.29	0.057	0.343	1000	5562	tags=36%, list=23%, signal=47%
REACTOME_CONSTITUTIVE_SIGNALING_BY_LIGAND_RESPONSIVE_EGFR_CANCER_VARIANTS	19	-0.50	-1.29	0.142	0.343	1000	5186	tags=42%, list=22%, signal=54%
REACTOME_A_TETRASACCHARIDE_LINKER_SEQUENCE_IS_REQUIRED_FOR_GAG_SYNTHESIS	23	0.46	1.32	0.119	0.343	1000	2428	tags=30%, list=10%, signal=34%
REACTOME_NEGATIVE_REGULATION_OF_FGFR2_SIGNALING	25	0.45	1.32	0.107	0.343	1000	2952	tags=28%, list=12%, signal=32%
REACTOME_O_GLYCOSYLATION_OF_TSR_DOMAIN_CONTAINING_PROTEINS	36	0.43	1.32	0.081	0.343	1000	3795	tags=36%, list=16%, signal=43%
REACTOME_SEMAPHORIN_INTERACTIONS	62	0.38	1.32	0.065	0.343	1000	4928	tags=40%, list=21%, signal=51%
REACTOME_FC_EPSILON_RECEPTOR_FCERI_SIGNALING	126	-0.35	-1.29	0.056	0.344	1000	5562	tags=33%, list=23%, signal=43%
WP_PHOTODYNAMIC_THERAPYINDUCED_AP1_SURVIVAL_SIGNALING	48	-0.40	-1.29	0.092	0.344	1000	3135	tags=29%, list=13%, signal=33%
REACTOME_RMTS_METHYLATE_HISTONE_ARGININES	64	-0.39	-1.29	0.099	0.344	1000	3930	tags=25%, list=16%, signal=30%
PID_P53_REGULATION_PATHWAY	57	-0.39	-1.29	0.091	0.344	1000	3681	tags=32%, list=15%, signal=37%
REACTOME_GAMMA_CARBOXYLATION_HYPUSINE_FORMATION_AND_ARYLSULFATASE_ACTIVATION	36	-0.43	-1.29	0.115	0.344	1000	4475	tags=39%, list=19%, signal=48%
KEGG_GAP_JUNCTION	74	-0.37	-1.28	0.089	0.344	1000	3135	tags=23%, list=13%, signal=26%
KEGG_PPAR_SIGNALING_PATHWAY	51	0.39	1.32	0.055	0.344	1000	1960	tags=22%, list=8%, signal=23%
REACTOME_GALACTOSE_CATABOLISM	5	0.72	1.32	0.156	0.344	1000	4005	tags=60%, list=17%, signal=72%
HALLMARK_APICAL_SURFACE	40	0.34	1.10	0.296	0.346	0.992	6153	tags=43%, list=26%, signal=57%
WP_MICRORNA_FOR_TARGETING_CANCER_GROWTH_AND_VASCULARIZATION_IN_GLIOBLASTOMA	7	-0.64	-1.28	0.163	0.347	1000	1612	tags=43%, list=7%, signal=46%
NABA_PROTEOGLYCANS	26	0.46	1.31	0.118	0.349	1000	2428	tags=23%, list=10%, signal=26%
WP_OMEGA9_FA_SYNTHESIS	12	-0.55	-1.28	0.168	0.350	1000	1549	tags=25%, list=6%, signal=27%
WP_SOMATIC_SEX_DETERMINATION	8	-0.62	-1.28	0.163	0.350	1000	340	tags=25%, list=1%, signal=25%
REACTOME_SUMO_IS_PROTEOLYTICALLY_PROCESSED	6	-0.66	-1.28	0.168	0.350	1000	1569	tags=33%, list=7%, signal=36%
REACTOME_FORMYL_PEPTIDE_RECEPTORS_BIND_FORMYL_PEPTIDES_AND_MANY_OTHER_LIGANDS	4	-0.75	-1.28	0.164	0.350	1000	5977	tags=100%, list=25%, signal=133%
REACTOME_TGF_BETA_RECEPTOR_SIGNALING_IN_EMT_EPITHELIAL_TO_MESENCHYMAL_TRANSITION	16	-0.52	-1.28	0.174	0.350	1000	1872	tags=25%, list=8%, signal=27%
REACTOME_CROSS_PRESENTATION_OF_SOLUBLE_EXOGENOUS_ANTIGENS_ENDOSOMES	45	-0.41	-1.28	0.122	0.350	1000	5562	tags=44%, list=23%, signal=58%
REACTOME_GOLGI_CISTERNAE_PERICENTRIOLAR_STACK_REORGANIZATION	14	-0.54	-1.28	0.174	0.350	1000	2647	tags=36%, list=11%, signal=40%
REACTOME_TRAFFICKING_OF_GLUR2_CONTAINING_AMPA_RECEPTORS	17	0.51	1.31	0.127	0.350	1000	2429	tags=29%, list=10%, signal=33%
KEGG_MELANOGENESIS	88	-0.36	-1.28	0.074	0.351	1000	3115	tags=20%, list=13%, signal=23%
WP_SIGNAL_TRANSDUCTION_THROUGH_IL1R	31	-0.44	-1.28	0.134	0.351	1000	2817	tags=29%, list=12%, signal=33%
KEGG_CITRATE_CYCLE_TCA_CYCLE	26	-0.45	-1.28	0.144	0.351	1000	6124	tags=54%, list=25%, signal=72%
WP_PDGFRBETA_PATHWAY	29	-0.45	-1.28	0.131	0.352	1000	3104	tags=28%, list=13%, signal=32%
REACTOME_NEGATIVE_REGULATORS_OF_DDX58_IFIH1_SIGNALING	32	-0.44	-1.28	0.133	0.352	1000	1699	tags=19%, list=7%, signal=20%
REACTOME_DISEASES_OF_BASE_EXCISION_REPAIR	5	-0.69	-1.28	0.212	0.353	1000	4589	tags=60%, list=19%, signal=74%
PID_TCR_JNK_PATHWAY	14	-0.53	-1.28	0.176	0.354	1000	2167	tags=21%, list=9%, signal=24%
REACTOME_NOD1_2_SIGNALING_PATHWAY	35	-0.42	-1.28	0.131	0.354	1000	5848	tags=43%, list=24%, signal=57%
REACTOME_REPRODUCTION	102	-0.35	-1.28	0.063	0.354	1000	4678	tags=29%, list=19%, signal=36%
REACTOME_REGULATION_OF_BETA_CELL_DEVELOPMENT	28	-0.45	-1.27	0.140	0.354	1000	4348	tags=25%, list=18%, signal=30%
WP_VITAMIN_A_AND_CAROTENOID_METABOLISM	34	0.43	1.31	0.115	0.355	1000	6123	tags=56%, list=25%, signal=75%
REACTOME_DOWNSTREAM_SIGNALING_OF_ACTIVATED_FGFR4	15	0.51	1.31	0.128	0.355	1000	1219	tags=20%, list=5%, signal=21%
WP_SPINAL_CORD_INJURY	95	-0.36	-1.27	0.069	0.358	1000	3463	tags=33%, list=14%, signal=38%
KEGG_BIOSYNTHESIS_OF_UNSATURATED_FATTY_ACIDS	18	-0.50	-1.27	0.163	0.358	1000	1059	tags=22%, list=4%, signal=23%
BIOCARTA_GLEEVEC_PATHWAY	23	-0.47	-1.27	0.143	0.360	1000	3549	tags=39%, list=15%, signal=46%
REACTOME_NERVOUS_SYSTEM_DEVELOPMENT	521	-0.30	-1.27	0.010	0.360	1000	3921	tags=26%, list=16%, signal=31%
WP_IRINOTECAN_PATHWAY	5	-0.70	-1.27	0.173	0.360	1000	3347	tags=40%, list=14%, signal=46%
WP_MITOCHONDRIAL_CII_ASSEMBLY	8	-0.62	-1.27	0.189	0.360	1000	7012	tags=75%, list=29%, signal=106%
BIOCARTA_ETS_PATHWAY	17	-0.50	-1.27	0.167	0.361	1000	2234	tags=35%, list=9%, signal=39%
BIOCARTA_TOLL_PATHWAY	24	-0.46	-1.27	0.136	0.361	1000	2817	tags=29%, list=12%, signal=33%
WP_TRANSCRIPTIONAL_CASCADE_REGULATING_ADIPOGENESIS	13	-0.54	-1.27	0.178	0.361	1000	5823	tags=46%, list=24%, signal=61%
REACTOME_ACTIVATION_OF_ANTERIOR_HOX_GENES_IN_HINDBRAIN_DEVELOPMENT_DURING_EARLY_EMBRYOGENESIS	94	-0.36	-1.27	0.073	0.361	1000	3868	tags=23%, list=16%, signal=28%
PID_SMAD2_3PATHWAY	16	-0.51	-1.27	0.167	0.361	1000	4955	tags=50%, list=21%, signal=63%
REACTOME_ZINC_INFLUX_INTO_CELLS_BY_THE_SLC39_GENE_FAMILY	9	-0.59	-1.27	0.164	0.362	1000	2630	tags=33%, list=11%, signal=37%
WP_OXIDATIVE_STRESS	27	-0.44	-1.27	0.161	0.362	1000	4994	tags=33%, list=21%, signal=42%
WP_TNF_ALPHA_SIGNALING_PATHWAY	90	-0.36	-1.27	0.086	0.362	1000	4222	tags=31%, list=18%, signal=38%
REACTOME_INTERLEUKIN_12_FAMILY_SIGNALING	48	-0.40	-1.27	0.131	0.362	1000	1147	tags=15%, list=5%, signal=15%
REACTOME_DISEASES_OF_PROGRAMMED_CELL_DEATH	80	-0.36	-1.27	0.085	0.362	1000	3088	tags=25%, list=13%, signal=29%
WP_TRIACYLGLYCERIDE_SYNTHESIS	21	0.47	1.30	0.128	0.362	1000	3259	tags=38%, list=14%, signal=44%
REACTOME_PLASMA_LIPOPROTEIN_CLEARANCE	31	0.43	1.30	0.101	0.362	1000	2429	tags=26%, list=10%, signal=29%
REACTOME_SYNTHESIS_OF_PA	31	0.43	1.30	0.115	0.363	1000	5467	tags=42%, list=23%, signal=54%
REACTOME_POTASSIUM_CHANNELS	75	0.36	1.30	0.063	0.363	1000	3940	tags=25%, list=16%, signal=30%
WP_VITAMIN_B6DEPENDENT_AND_RESPONSIVE_DISORDERS	4	0.74	1.30	0.168	0.363	1000	6348	tags=100%, list=26%, signal=136%
REACTOME_RHO_GTPASES_ACTIVATE_ROCKS	19	0.49	1.30	0.132	0.363	1000	4891	tags=53%, list=20%, signal=66%
WP_GPCRS_CLASS_A_RHODOPSINLIKE	120	0.34	1.30	0.056	0.363	1000	1766	tags=13%, list=7%, signal=14%
WP_SPHINGOLIPID_METABOLISM_GENERAL_OVERVIEW	20	0.48	1.30	0.125	0.364	1000	4976	tags=50%, list=21%, signal=63%
WP_RAS_SIGNALING	161	0.32	1.30	0.038	0.364	1000	5064	tags=33%, list=21%, signal=41%
WP_SOMATROPH_AXIS_GH_AND_ITS_RELATIONSHIP_TO_DIETARY_RESTRICTION_AND_AGING	6	-0.67	-1.26	0.198	0.365	1000	5361	tags=83%, list=22%, signal=107%
REACTOME_ABC_TRANSPORTERS_IN_LIPID_HOMEOSTASIS	15	0.53	1.30	0.144	0.365	1000	5055	tags=47%, list=21%, signal=59%
REACTOME_RAC1_GTPASE_CYCLE	179	0.32	1.30	0.021	0.365	1000	4620	tags=28%, list=19%, signal=35%
REACTOME_SCAVENGING_BY_CLASS_B_RECEPTORS	5	0.70	1.30	0.162	0.365	1000	1421	tags=40%, list=6%, signal=43%
REACTOME_PLATELET_ACTIVATION_SIGNALING_AND_AGGREGATION	230	0.31	1.30	0.028	0.365	1000	4279	tags=31%, list=18%, signal=37%
REACTOME_FATTY_ACIDS_BOUND_TO_GPR40_FFAR1_REGULATE_INSULIN_SECRETION	8	0.61	1.30	0.160	0.366	1000	4988	tags=50%, list=21%, signal=63%
REACTOME_ADAPTIVE_IMMUNE_SYSTEM	626	-0.30	-1.26	0.008	0.367	1000	4387	tags=25%, list=18%, signal=30%
REACTOME_ACTIVATION_OF_GENE_EXPRESSION_BY_SREBF_SREBP	40	-0.41	-1.26	0.120	0.367	1000	1627	tags=15%, list=7%, signal=16%
WP_IL6_SIGNALING_PATHWAY	40	-0.42	-1.26	0.144	0.367	1000	3549	tags=28%, list=15%, signal=32%
BIOCARTA_WNT_PATHWAY	23	-0.47	-1.26	0.165	0.367	1000	4789	tags=39%, list=20%, signal=49%
REACTOME_METABOLISM_OF_AMINE_DERIVED_HORMONES	10	0.58	1.30	0.165	0.367	1000	3450	tags=30%, list=14%, signal=35%
REACTOME_INSULIN_RECEPTOR_SIGNALLING_CASCADE	39	0.40	1.30	0.086	0.367	1000	2002	tags=15%, list=8%, signal=17%
WP_GENE_REGULATORY_NETWORK_MODELLING_SOMITOGENESIS	8	-0.60	-1.26	0.186	0.368	1000	4988	tags=63%, list=21%, signal=79%
PID_A6B1_A6B4_INTEGRIN_PATHWAY	46	0.39	1.29	0.091	0.368	1000	2283	tags=20%, list=10%, signal=22%
REACTOME_OAS_ANTIVIRAL_RESPONSE	7	0.63	1.29	0.194	0.368	1000	1984	tags=43%, list=8%, signal=47%
REACTOME_DOWNSTREAM_SIGNALING_OF_ACTIVATED_FGFR2	20	0.47	1.29	0.148	0.368	1000	1219	tags=15%, list=5%, signal=16%
BIOCARTA_FAS_PATHWAY	28	-0.45	-1.26	0.141	0.370	1000	4350	tags=36%, list=18%, signal=44%
BIOCARTA_SRCRPTP_PATHWAY	11	-0.55	-1.26	0.208	0.373	1000	1896	tags=27%, list=8%, signal=30%
REACTOME_TGF_BETA_RECEPTOR_SIGNALING_ACTIVATES_SMADS	32	-0.43	-1.26	0.155	0.373	1000	5446	tags=41%, list=23%, signal=52%
WP_DIFFERENTIATION_PATHWAY	32	0.43	1.29	0.099	0.373	1000	925	tags=22%, list=4%, signal=23%
WP_CANNABINOID_RECEPTOR_SIGNALING	23	0.46	1.29	0.121	0.373	1000	5018	tags=48%, list=21%, signal=60%
REACTOME_NEGATIVE_REGULATION_OF_FGFR4_SIGNALING	20	0.48	1.29	0.158	0.373	1000	2952	tags=35%, list=12%, signal=40%
REACTOME_SODIUM_CALCIUM_EXCHANGERS	10	0.57	1.29	0.175	0.374	1000	4630	tags=30%, list=19%, signal=37%
REACTOME_SIGNALING_BY_FGFR1	40	0.41	1.29	0.092	0.374	1000	2952	tags=28%, list=12%, signal=31%
REACTOME_RIPK1_MEDIATED_REGULATED_NECROSIS	27	-0.44	-1.26	0.168	0.375	1000	3564	tags=30%, list=15%, signal=35%
BIOCARTA_TERC_PATHWAY	6	-0.65	-1.26	0.183	0.376	1000	5624	tags=83%, list=23%, signal=109%
REACTOME_BUDDING_AND_MATURATION_OF_HIV_VIRION	27	-0.45	-1.26	0.164	0.377	1000	931	tags=19%, list=4%, signal=19%
REACTOME_REGULATION_OF_PLK1_ACTIVITY_AT_G2_M_TRANSITION	86	-0.36	-1.26	0.101	0.377	1000	3191	tags=22%, list=13%, signal=25%
BIOCARTA_MPR_PATHWAY	20	0.48	1.29	0.143	0.377	1000	4228	tags=40%, list=18%, signal=49%
BIOCARTA_ACE2_PATHWAY	10	0.57	1.29	0.186	0.377	1000	2864	tags=30%, list=12%, signal=34%
REACTOME_INOSITOL_PHOSPHATE_METABOLISM	45	0.40	1.29	0.090	0.377	1000	5301	tags=44%, list=22%, signal=57%
WP_NCRNAS_INVOLVED_IN_STAT3_SIGNALING_IN_HEPATOCELLULAR_CARCINOMA	11	0.56	1.28	0.168	0.377	1000	7826	tags=73%, list=33%, signal=108%
REACTOME_RHOH_GTPASE_CYCLE	36	0.41	1.28	0.110	0.377	1000	2243	tags=19%, list=9%, signal=21%
REACTOME_INTERLEUKIN_12_SIGNALING	40	-0.41	-1.25	0.143	0.378	1000	5381	tags=35%, list=22%, signal=45%
REACTOME_ORGANELLE_BIOGENESIS_AND_MAINTENANCE	266	-0.31	-1.25	0.034	0.379	1000	4407	tags=26%, list=18%, signal=31%
REACTOME_CITRIC_ACID_CYCLE_TCA_CYCLE	21	-0.48	-1.25	0.170	0.379	1000	6124	tags=52%, list=25%, signal=70%
WP_DUAL_HIJACK_MODEL_OF_VIF_IN_HIV_INFECTION	7	-0.63	-1.25	0.200	0.379	1000	3921	tags=43%, list=16%, signal=51%
REACTOME_C_TYPE_LECTIN_RECEPTORS_CLRS	123	-0.34	-1.25	0.086	0.379	1000	3875	tags=25%, list=16%, signal=30%
REACTOME_SIGNALING_BY_FGFR4_IN_DISEASE	10	-0.56	-1.25	0.194	0.379	1000	5186	tags=50%, list=22%, signal=64%
REACTOME_GABA_B_RECEPTOR_ACTIVATION	33	-0.42	-1.25	0.148	0.379	1000	1101	tags=18%, list=5%, signal=19%
REACTOME_TICAM1_TRAF6_DEPENDENT_INDUCTION_OF_TAK1_COMPLEX	11	-0.55	-1.25	0.208	0.379	1000	430	tags=18%, list=2%, signal=19%
PID_THROMBIN_PAR1_PATHWAY	42	0.40	1.28	0.114	0.379	1000	4399	tags=48%, list=18%, signal=58%
KEGG_ARGININE_AND_PROLINE_METABOLISM	44	-0.40	-1.25	0.122	0.380	1000	2275	tags=20%, list=9%, signal=23%
REACTOME_HCMV_LATE_EVENTS	92	-0.35	-1.25	0.108	0.380	1000	3160	tags=22%, list=13%, signal=25%
REACTOME_PLASMA_LIPOPROTEIN_ASSEMBLY_REMODELING_AND_CLEARANCE	55	0.38	1.28	0.078	0.380	1000	4804	tags=40%, list=20%, signal=50%
REACTOME_DEFECTIVE_B4GALT1_CAUSES_B4GALT1_CDG_CDG_2D	6	0.66	1.28	0.181	0.380	1000	7023	tags=67%, list=29%, signal=94%
REACTOME_DOWNREGULATION_OF_SMAD2_3_SMAD4_TRANSCRIPTIONAL_ACTIVITY	23	-0.46	-1.25	0.163	0.381	1000	1232	tags=17%, list=5%, signal=18%
REACTOME_EPH_EPHRIN_SIGNALING	89	0.35	1.28	0.075	0.381	1000	4928	tags=37%, list=21%, signal=46%
REACTOME_MAPK_FAMILY_SIGNALING_CASCADES	291	0.30	1.28	0.014	0.382	1000	4777	tags=33%, list=20%, signal=41%
REACTOME_TP53_REGULATES_TRANSCRIPTION_OF_CELL_DEATH_GENES	32	-0.43	-1.25	0.143	0.383	1000	4656	tags=34%, list=19%, signal=43%
REACTOME_NOTCH4_INTRACELLULAR_DOMAIN_REGULATES_TRANSCRIPTION	20	-0.47	-1.25	0.163	0.383	1000	4348	tags=40%, list=18%, signal=49%
PID_MTOR_4PATHWAY	68	-0.37	-1.25	0.104	0.383	1000	2647	tags=24%, list=11%, signal=26%
WP_MAPK_AND_NFKB_SIGNALLING_PATHWAYS_INHIBITED_BY_YERSINIA_YOPJ	12	-0.54	-1.25	0.188	0.383	1000	2817	tags=42%, list=12%, signal=47%
BIOCARTA_STRESS_PATHWAY	24	-0.45	-1.25	0.159	0.383	1000	3088	tags=33%, list=13%, signal=38%
REACTOME_SUMOYLATION_OF_DNA_METHYLATION_PROTEINS	16	-0.49	-1.25	0.186	0.383	1000	1816	tags=25%, list=8%, signal=27%
BIOCARTA_EXTRINSIC_PATHWAY	13	0.53	1.28	0.178	0.383	1000	1445	tags=38%, list=6%, signal=41%
HALLMARK_ANDROGEN_RESPONSE	94	0.28	1.06	0.310	0.385	1000	2816	tags=24%, list=12%, signal=28%
PID_KIT_PATHWAY	50	-0.39	-1.25	0.121	0.385	1000	5361	tags=34%, list=22%, signal=44%
REACTOME_DISEASES_ASSOCIATED_WITH_GLYCOSAMINOGLYCAN_METABOLISM	35	0.41	1.28	0.100	0.385	1000	3462	tags=31%, list=14%, signal=37%
BIOCARTA_NFAT_PATHWAY	42	0.40	1.28	0.132	0.385	1000	2287	tags=24%, list=10%, signal=26%
REACTOME_CASPASE_ACTIVATION_VIA_EXTRINSIC_APOPTOTIC_SIGNALLING_PATHWAY	23	-0.46	-1.25	0.173	0.386	1000	3302	tags=35%, list=14%, signal=40%
BIOCARTA_TNFR1_PATHWAY	29	-0.43	-1.25	0.149	0.386	1000	5248	tags=45%, list=22%, signal=57%
WP_MITOCHONDRIAL_FATTY_ACID_SYNTHESIS_PATHWAY	5	-0.70	-1.25	0.189	0.386	1000	6723	tags=80%, list=28%, signal=111%
REACTOME_SEMA4D_IN_SEMAPHORIN_SIGNALING	24	0.45	1.28	0.161	0.386	1000	4928	tags=50%, list=21%, signal=63%
REACTOME_CYCLIN_A_B1_B2_ASSOCIATED_EVENTS_DURING_G2_M_TRANSITION	24	-0.46	-1.24	0.157	0.390	1000	5446	tags=50%, list=23%, signal=65%
WP_TYPE_II_INTERFERON_SIGNALING_IFNG	29	-0.43	-1.24	0.170	0.392	1000	3557	tags=38%, list=15%, signal=44%
BIOCARTA_IL6_PATHWAY	20	-0.48	-1.24	0.184	0.392	1000	4705	tags=40%, list=20%, signal=50%
REACTOME_P130CAS_LINKAGE_TO_MAPK_SIGNALING_FOR_INTEGRINS	15	0.50	1.27	0.164	0.392	1000	3133	tags=47%, list=13%, signal=54%
REACTOME_RESPONSE_TO_ELEVATED_PLATELET_CYTOSOLIC_CA2	113	0.33	1.27	0.052	0.393	1000	4279	tags=31%, list=18%, signal=38%
KEGG_BASAL_CELL_CARCINOMA	48	-0.39	-1.24	0.122	0.394	1000	4012	tags=27%, list=17%, signal=32%
BIOCARTA_CERAMIDE_PATHWAY	21	-0.46	-1.24	0.186	0.394	1000	5198	tags=38%, list=22%, signal=49%
WP_GALANIN_RECEPTOR_PATHWAY	18	0.47	1.27	0.152	0.394	1000	2779	tags=39%, list=12%, signal=44%
REACTOME_DEFECTIVE_ST3GAL3_CAUSES_MCT12_AND_EIEE15	6	0.66	1.27	0.211	0.394	1000	7023	tags=67%, list=29%, signal=94%
REACTOME_TCF_DEPENDENT_SIGNALING_IN_RESPONSE_TO_WNT	201	-0.31	-1.24	0.054	0.395	1000	4038	tags=25%, list=17%, signal=30%
WP_PHOSPHOINOSITIDES_METABOLISM	47	0.38	1.27	0.116	0.397	1000	5301	tags=34%, list=22%, signal=44%
BIOCARTA_MAPK_PATHWAY	80	-0.36	-1.24	0.103	0.398	1000	3088	tags=25%, list=13%, signal=29%
REACTOME_CHYLOMICRON_REMODELING	5	0.68	1.26	0.203	0.398	1000	399	tags=40%, list=2%, signal=41%
HALLMARK_XENOBIOTIC_METABOLISM	166	0.26	1.04	0.347	0.399	1000	4903	tags=31%, list=20%, signal=39%
REACTOME_JOSEPHIN_DOMAIN_DUBS	11	-0.55	-1.24	0.231	0.399	1000	430	tags=18%, list=2%, signal=19%
REACTOME_SIGNALING_BY_ACTIVIN	12	0.53	1.27	0.170	0.399	1000	2047	tags=33%, list=9%, signal=36%
PID_ERBB4_PATHWAY	36	0.40	1.27	0.113	0.399	1000	2518	tags=25%, list=10%, signal=28%
PID_INTEGRIN4_PATHWAY	11	0.53	1.26	0.182	0.399	1000	6201	tags=73%, list=26%, signal=98%
REACTOME_FREE_FATTY_ACID_RECEPTORS	3	0.77	1.26	0.202	0.399	1000	748	tags=33%, list=3%, signal=34%
WP_MIRNA_TARGETS_IN_ECM_AND_MEMBRANE_RECEPTORS	22	0.46	1.26	0.148	0.399	1000	5518	tags=55%, list=23%, signal=71%
HALLMARK_HEDGEHOG_SIGNALING	31	0.35	1.07	0.344	0.400	0.999	3653	tags=32%, list=15%, signal=38%
REACTOME_METABOLISM_OF_ANGIOTENSINOGEN_TO_ANGIOTENSINS	11	0.55	1.27	0.192	0.400	1000	4621	tags=45%, list=19%, signal=56%
PID_RAC1_REG_PATHWAY	37	0.41	1.27	0.140	0.400	1000	4543	tags=38%, list=19%, signal=47%
KEGG_REGULATION_OF_ACTIN_CYTOSKELETON	190	0.31	1.26	0.038	0.400	1000	4139	tags=30%, list=17%, signal=36%
REACTOME_NEUROTRANSMITTER_RELEASE_CYCLE	37	0.40	1.26	0.114	0.400	1000	4135	tags=32%, list=17%, signal=39%
HALLMARK_APOPTOSIS	152	0.26	1.06	0.270	0.402	1000	3677	tags=28%, list=15%, signal=32%
REACTOME_SYNTHESIS_OF_KETONE_BODIES	8	0.60	1.26	0.210	0.402	1000	1948	tags=38%, list=8%, signal=41%
REACTOME_GLYCEROPHOSPHOLIPID_BIOSYNTHESIS	112	0.33	1.26	0.066	0.402	1000	4303	tags=29%, list=18%, signal=35%
KEGG_PROXIMAL_TUBULE_BICARBONATE_RECLAMATION	16	0.50	1.26	0.157	0.402	1000	3212	tags=31%, list=13%, signal=36%
BIOCARTA_VEGF_PATHWAY	26	0.44	1.26	0.146	0.403	1000	3217	tags=31%, list=13%, signal=35%
REACTOME_VASOPRESSIN_REGULATES_RENAL_WATER_HOMEOSTASIS_VIA_AQUAPORINS	37	0.39	1.26	0.139	0.403	1000	3966	tags=27%, list=17%, signal=32%
REACTOME_METABOLISM_OF_NITRIC_OXIDE_NOS3_ACTIVATION_AND_REGULATION	15	0.48	1.26	0.164	0.403	1000	890	tags=20%, list=4%, signal=21%
REACTOME_MIRO_GTPASE_CYCLE	8	-0.60	-1.23	0.222	0.404	1000	2722	tags=38%, list=11%, signal=42%
REACTOME_INTERLEUKIN_RECEPTOR_SHC_SIGNALING	25	0.43	1.26	0.167	0.404	1000	4698	tags=40%, list=20%, signal=50%
SIG_PIP3_SIGNALING_IN_B_LYMPHOCYTES	32	0.41	1.26	0.138	0.404	1000	2492	tags=28%, list=10%, signal=31%
REACTOME_GLUTATHIONE_SYNTHESIS_AND_RECYCLING	12	0.53	1.26	0.213	0.404	1000	3582	tags=42%, list=15%, signal=49%
KEGG_ABC_TRANSPORTERS	36	0.40	1.25	0.138	0.404	1000	5055	tags=47%, list=21%, signal=60%
HALLMARK_INFLAMMATORY_RESPONSE	177	0.25	1.03	0.358	0.405	1000	3376	tags=22%, list=14%, signal=25%
REACTOME_MET_ACTIVATES_PI3K_AKT_SIGNALING	6	-0.63	-1.23	0.231	0.405	1000	5186	tags=50%, list=22%, signal=64%
PID_HDAC_CLASSI_PATHWAY	63	-0.38	-1.23	0.145	0.405	1000	2999	tags=24%, list=12%, signal=27%
REACTOME_SENSORY_PERCEPTION	140	0.32	1.26	0.066	0.405	1000	4681	tags=29%, list=19%, signal=35%
KEGG_ERBB_SIGNALING_PATHWAY	85	0.34	1.26	0.069	0.405	1000	4756	tags=34%, list=20%, signal=42%
REACTOME_NEUTROPHIL_DEGRANULATION	389	0.29	1.26	0.010	0.405	1000	4229	tags=30%, list=18%, signal=35%
REACTOME_SIGNALING_BY_RHO_GTPASES_MIRO_GTPASES_AND_RHOBTB3	664	-0.29	-1.23	0.014	0.406	1000	3903	tags=23%, list=16%, signal=27%
REACTOME_TRANSCRIPTIONAL_REGULATION_BY_THE_AP_2_TFAP2_FAMILY_OF_TRANSCRIPTION_FACTORS	33	-0.42	-1.23	0.162	0.407	1000	4669	tags=42%, list=19%, signal=53%
REACTOME_SUPPRESSION_OF_APOPTOSIS	6	-0.65	-1.23	0.236	0.407	1000	5344	tags=50%, list=22%, signal=64%
BIOCARTA_PEPI_PATHWAY	4	0.71	1.25	0.228	0.407	1000	655	tags=50%, list=3%, signal=51%
REACTOME_INTEGRIN_SIGNALING	27	0.43	1.25	0.160	0.407	1000	3133	tags=33%, list=13%, signal=38%
BIOCARTA_BARRESTIN_SRC_PATHWAY	17	-0.49	-1.23	0.205	0.408	1000	2647	tags=24%, list=11%, signal=26%
REACTOME_RUNX2_REGULATES_GENES_INVOLVED_IN_CELL_MIGRATION	8	-0.59	-1.23	0.237	0.408	1000	3549	tags=25%, list=15%, signal=29%
WP_AMYOTROPHIC_LATERAL_SCLEROSIS_ALS	35	-0.41	-1.23	0.160	0.408	1000	2817	tags=26%, list=12%, signal=29%
WP_PEPTIDE_GPCRS	42	0.38	1.25	0.126	0.408	1000	3002	tags=19%, list=12%, signal=22%
REACTOME_ACTIVATION_OF_NMDA_RECEPTORS_AND_POSTSYNAPTIC_EVENTS	78	0.35	1.25	0.099	0.408	1000	2336	tags=18%, list=10%, signal=20%
WP_PATHWAYS_AFFECTED_IN_ADENOID_CYSTIC_CARCINOMA	59	-0.38	-1.23	0.148	0.409	1000	5491	tags=39%, list=23%, signal=50%
WP_VALPROIC_ACID_PATHWAY	8	0.59	1.25	0.206	0.409	1000	6544	tags=50%, list=27%, signal=69%
WP_AMPACTIVATED_PROTEIN_KINASE_AMPK_SIGNALING	59	0.36	1.25	0.098	0.409	1000	4100	tags=32%, list=17%, signal=39%
REACTOME_GPCR_LIGAND_BINDING	263	0.30	1.25	0.012	0.409	1000	4095	tags=22%, list=17%, signal=26%
BIOCARTA_TNFR2_PATHWAY	17	-0.49	-1.23	0.184	0.411	1000	3088	tags=35%, list=13%, signal=40%
KEGG_CARDIAC_MUSCLE_CONTRACTION	63	-0.37	-1.23	0.122	0.412	1000	4828	tags=35%, list=20%, signal=44%
WP_CYTOSOLIC_DNASENSING_PATHWAY	56	-0.37	-1.23	0.141	0.412	1000	4016	tags=30%, list=17%, signal=36%
REACTOME_NEGATIVE_REGULATION_OF_FLT3	13	-0.52	-1.23	0.199	0.413	1000	2652	tags=23%, list=11%, signal=26%
REACTOME_NEUROTRANSMITTER_RECEPTORS_AND_POSTSYNAPTIC_SIGNAL_TRANSMISSION	152	0.32	1.25	0.057	0.413	1000	3001	tags=21%, list=12%, signal=24%
REACTOME_DIGESTION_AND_ABSORPTION	12	-0.53	-1.23	0.193	0.414	1000	923	tags=17%, list=4%, signal=17%
REACTOME_MUSCARINIC_ACETYLCHOLINE_RECEPTORS	3	0.78	1.24	0.227	0.414	1000	3881	tags=67%, list=16%, signal=80%
REACTOME_RESPONSE_TO_METAL_IONS	3	0.76	1.24	0.214	0.414	1000	2190	tags=33%, list=9%, signal=37%
REACTOME_KETONE_BODY_METABOLISM	9	0.57	1.25	0.194	0.415	1000	1948	tags=33%, list=8%, signal=36%
WP_FOCAL_ADHESION	186	0.30	1.24	0.032	0.415	1000	4392	tags=31%, list=18%, signal=38%
WP_NOTCH1_REGULATION_OF_HUMAN_ENDOTHELIAL_CELL_CALCIFICATION	17	0.48	1.24	0.177	0.415	1000	286	tags=18%, list=1%, signal=18%
REACTOME_THE_FATTY_ACID_CYCLING_MODEL	5	0.66	1.24	0.245	0.415	1000	3726	tags=60%, list=16%, signal=71%
REACTOME_MODULATION_BY_MTB_OF_HOST_IMMUNE_SYSTEM	7	-0.62	-1.22	0.244	0.416	1000	430	tags=29%, list=2%, signal=29%
REACTOME_TRANSCRIPTIONAL_REGULATION_BY_RUNX1	204	-0.31	-1.22	0.057	0.418	1000	3930	tags=23%, list=16%, signal=27%
REACTOME_PHASE_0_RAPID_DEPOLARISATION	24	0.44	1.24	0.153	0.418	1000	1715	tags=25%, list=7%, signal=27%
BIOCARTA_PARKIN_PATHWAY	7	-0.60	-1.22	0.227	0.419	1000	5758	tags=57%, list=24%, signal=75%
PID_S1P_S1P1_PATHWAY	21	0.45	1.24	0.164	0.419	1000	637	tags=29%, list=3%, signal=29%
REACTOME_SIGNALING_BY_ERBB4	54	0.36	1.24	0.111	0.419	1000	4959	tags=41%, list=21%, signal=51%
WP_INTERLEUKIN11_SIGNALING_PATHWAY	42	-0.40	-1.22	0.158	0.420	1000	3549	tags=26%, list=15%, signal=31%
WP_THE_EFFECT_OF_PROGERIN_ON_THE_INVOLVED_GENES_IN_HUTCHINSONGILFORD_PROGERIA_SYNDROME	31	-0.42	-1.22	0.187	0.420	1000	3884	tags=35%, list=16%, signal=42%
PID_EPO_PATHWAY	32	-0.41	-1.22	0.179	0.420	1000	4994	tags=38%, list=21%, signal=47%
WP_ARACHIDONATE_EPOXYGENASE_EPOXIDE_HYDROLASE	4	-0.70	-1.22	0.243	0.420	1000	2920	tags=75%, list=12%, signal=85%
BIOCARTA_PLCD_PATHWAY	5	0.67	1.24	0.221	0.420	1000	1914	tags=40%, list=8%, signal=43%
PID_ENDOTHELIN_PATHWAY	59	-0.37	-1.22	0.170	0.422	1000	2782	tags=24%, list=12%, signal=27%
REACTOME_NOTCH2_ACTIVATION_AND_TRANSMISSION_OF_SIGNAL_TO_THE_NUCLEUS	21	-0.45	-1.22	0.192	0.422	1000	2238	tags=29%, list=9%, signal=31%
WP_TOLLLIKE_RECEPTOR_SIGNALING_PATHWAY	81	-0.35	-1.22	0.111	0.422	1000	3123	tags=22%, list=13%, signal=25%
BIOCARTA_SAM68_PATHWAY	6	-0.64	-1.22	0.249	0.422	1000	3139	tags=50%, list=13%, signal=58%
REACTOME_HEDGEHOG_ON_STATE	83	-0.35	-1.22	0.131	0.423	1000	4012	tags=28%, list=17%, signal=33%
PID_MAPK_TRK_PATHWAY	32	-0.41	-1.22	0.178	0.423	1000	2817	tags=31%, list=12%, signal=35%
REACTOME_RECRUITMENT_OF_NUMA_TO_MITOTIC_CENTROSOMES	84	-0.35	-1.22	0.137	0.423	1000	3925	tags=26%, list=16%, signal=31%
BIOCARTA_NEUTROPHIL_PATHWAY	8	0.59	1.24	0.252	0.423	1000	1697	tags=50%, list=7%, signal=54%
REACTOME_HYDROLYSIS_OF_LPC	7	0.60	1.24	0.240	0.424	1000	4195	tags=43%, list=17%, signal=52%
HALLMARK_TGF_BETA_SIGNALING	54	0.31	1.02	0.406	0.425	1000	3800	tags=28%, list=16%, signal=33%
WP_OSTEOBLAST_DIFFERENTIATION	105	0.33	1.23	0.085	0.426	1000	4584	tags=31%, list=19%, signal=39%
REACTOME_RUNX2_REGULATES_BONE_DEVELOPMENT	29	-0.43	-1.22	0.197	0.427	1000	3265	tags=28%, list=14%, signal=32%
WP_LUNG_FIBROSIS	51	0.36	1.23	0.140	0.430	1000	3009	tags=27%, list=13%, signal=31%
REACTOME_CYTOKINE_SIGNALING_IN_IMMUNE_SYSTEM	580	-0.28	-1.21	0.029	0.431	1000	3800	tags=23%, list=16%, signal=26%
REACTOME_RECRUITMENT_OF_MITOTIC_CENTROSOME_PROTEINS_AND_COMPLEXES	77	-0.35	-1.21	0.143	0.432	1000	3925	tags=26%, list=16%, signal=31%
WP_VITAMIN_D_IN_INFLAMMATORY_DISEASES	22	-0.45	-1.21	0.215	0.432	1000	4999	tags=50%, list=21%, signal=63%
PID_FGF_PATHWAY	46	0.37	1.23	0.148	0.432	1000	3035	tags=26%, list=13%, signal=30%
REACTOME_METABOLISM_OF_FAT_SOLUBLE_VITAMINS	36	0.40	1.23	0.158	0.432	1000	1039	tags=22%, list=4%, signal=23%
REACTOME_REGULATED_NECROSIS	49	-0.38	-1.21	0.161	0.433	1000	3564	tags=27%, list=15%, signal=31%
REACTOME_OVARIAN_TUMOR_DOMAIN_PROTEASES	37	-0.40	-1.21	0.160	0.433	1000	648	tags=14%, list=3%, signal=14%
REACTOME_FORMATION_OF_SENESCENCE_ASSOCIATED_HETEROCHROMATIN_FOCI_SAHF	10	-0.54	-1.21	0.249	0.433	1000	4227	tags=50%, list=18%, signal=61%
REACTOME_ESTROGEN_DEPENDENT_GENE_EXPRESSION	126	-0.32	-1.21	0.091	0.433	1000	7101	tags=48%, list=30%, signal=68%
REACTOME_HCMV_INFECTION	130	-0.32	-1.21	0.117	0.433	1000	3361	tags=22%, list=14%, signal=26%
PID_RXR_VDR_PATHWAY	26	-0.43	-1.21	0.200	0.434	1000	1870	tags=19%, list=8%, signal=21%
REACTOME_REGULATION_BY_C_FLIP	9	-0.55	-1.21	0.244	0.434	1000	5198	tags=44%, list=22%, signal=57%
REACTOME_RUNX1_REGULATES_TRANSCRIPTION_OF_GENES_INVOLVED_IN_DIFFERENTIATION_OF_KERATINOCYTES	6	-0.62	-1.21	0.237	0.434	1000	854	tags=33%, list=4%, signal=35%
WP_INSULIN_SIGNALLING_IN_HUMAN_ADIPOCYTES_NORMAL_CONDITION	8	-0.58	-1.21	0.249	0.434	1000	1680	tags=38%, list=7%, signal=40%
WP_EPO_RECEPTOR_SIGNALING	25	-0.44	-1.21	0.224	0.434	1000	4967	tags=44%, list=21%, signal=55%
REACTOME_TNFR1_MEDIATED_CERAMIDE_PRODUCTION	6	-0.64	-1.21	0.255	0.434	1000	4077	tags=67%, list=17%, signal=80%
BIOCARTA_P53HYPOXIA_PATHWAY	19	-0.46	-1.21	0.213	0.435	1000	3549	tags=26%, list=15%, signal=31%
BIOCARTA_CD40_PATHWAY	15	-0.49	-1.21	0.210	0.436	1000	1721	tags=27%, list=7%, signal=29%
REACTOME_METABOLISM_OF_FOLATE_AND_PTERINES	16	-0.48	-1.21	0.226	0.437	1000	3230	tags=44%, list=13%, signal=51%
PID_HEDGEHOG_2PATHWAY	20	-0.46	-1.21	0.219	0.437	1000	4012	tags=35%, list=17%, signal=42%
REACTOME_MET_ACTIVATES_PTPN11	5	-0.64	-1.20	0.271	0.438	1000	3437	tags=40%, list=14%, signal=47%
WP_THE_INFLUENCE_OF_LAMINOPATHIES_ON_WNT_SIGNALING	33	-0.41	-1.20	0.194	0.438	1000	4691	tags=33%, list=20%, signal=41%
BIOCARTA_EGF_PATHWAY	27	-0.43	-1.20	0.212	0.438	1000	5186	tags=41%, list=22%, signal=52%
WP_HOSTPATHOGEN_INTERACTION_OF_HUMAN_CORONA_VIRUSES_MAPK_SIGNALING	36	-0.40	-1.20	0.193	0.438	1000	2817	tags=25%, list=12%, signal=28%
PID_IL5_PATHWAY	14	-0.50	-1.20	0.254	0.440	1000	3725	tags=50%, list=16%, signal=59%
KEGG_TOLL_LIKE_RECEPTOR_SIGNALING_PATHWAY	80	-0.35	-1.20	0.146	0.440	1000	3123	tags=23%, list=13%, signal=26%
WP_ACETYLCHOLINE_SYNTHESIS	5	0.66	1.23	0.255	0.440	1000	8151	tags=100%, list=34%, signal=151%
KEGG_PATHWAYS_IN_CANCER	293	-0.30	-1.20	0.078	0.441	1000	3177	tags=23%, list=13%, signal=26%
BIOCARTA_DEATH_PATHWAY	28	-0.42	-1.20	0.202	0.441	1000	5255	tags=43%, list=22%, signal=55%
BIOCARTA_HCMV_PATHWAY	17	-0.48	-1.20	0.225	0.441	1000	5354	tags=59%, list=22%, signal=76%
KEGG_ALLOGRAFT_REJECTION	11	-0.53	-1.20	0.239	0.442	1000	1395	tags=18%, list=6%, signal=19%
HALLMARK_IL2_STAT5_SIGNALING	180	-0.28	-1.09	0.226	0.443	1000	4309	tags=29%, list=18%, signal=36%
PID_SYNDECAN_2_PATHWAY	30	-0.42	-1.20	0.172	0.445	1000	3091	tags=27%, list=13%, signal=31%
REACTOME_SIGNALING_BY_THE_B_CELL_RECEPTOR_BCR	108	-0.33	-1.20	0.119	0.447	1000	3797	tags=24%, list=16%, signal=28%
REACTOME_NUCLEOTIDE_BINDING_DOMAIN_LEUCINE_RICH_REPEAT_CONTAINING_RECEPTOR_NLR_SIGNALING_PATHWAYS	52	-0.37	-1.20	0.178	0.447	1000	5848	tags=38%, list=24%, signal=51%
WP_INSULIN_SIGNALLING_IN_HUMAN_ADIPOCYTES_DIABETIC_CONDITION	8	-0.58	-1.20	0.231	0.447	1000	1680	tags=38%, list=7%, signal=40%
BIOCARTA_TERT_PATHWAY	6	-0.63	-1.20	0.273	0.447	1000	5624	tags=67%, list=23%, signal=87%
BIOCARTA_INSULIN_PATHWAY	21	-0.46	-1.20	0.221	0.447	1000	5186	tags=52%, list=22%, signal=67%
WP_CALORIC_RESTRICTION_AND_AGING	7	-0.60	-1.20	0.262	0.449	1000	6102	tags=71%, list=25%, signal=96%
REACTOME_DOWNREGULATION_OF_ERBB2_SIGNALING	28	0.41	1.22	0.170	0.450	1000	2396	tags=29%, list=10%, signal=32%
REACTOME_ANTIGEN_PROCESSING_CROSS_PRESENTATION	92	-0.34	-1.19	0.139	0.451	1000	5562	tags=40%, list=23%, signal=52%
REACTOME_TRIGLYCERIDE_METABOLISM	29	0.41	1.22	0.187	0.451	1000	3259	tags=34%, list=14%, signal=40%
SIG_CHEMOTAXIS	44	0.38	1.22	0.155	0.451	1000	4898	tags=30%, list=20%, signal=37%
REACTOME_SIGNALING_BY_MEMBRANE_TETHERED_FUSIONS_OF_PDGFRA_OR_PDGFRB	5	0.66	1.22	0.251	0.451	1000	2335	tags=40%, list=10%, signal=44%
REACTOME_SIGNALING_BY_NTRKS	124	-0.33	-1.19	0.128	0.452	1000	3437	tags=23%, list=14%, signal=27%
WP_IL7_SIGNALING_PATHWAY	25	-0.43	-1.19	0.192	0.453	1000	3549	tags=32%, list=15%, signal=38%
BIOCARTA_TOB1_PATHWAY	15	-0.48	-1.19	0.228	0.455	1000	7018	tags=60%, list=29%, signal=85%
REACTOME_G2_M_DNA_REPLICATION_CHECKPOINT	5	-0.65	-1.19	0.288	0.455	1000	4960	tags=80%, list=21%, signal=101%
PID_MYC_PATHWAY	24	-0.44	-1.19	0.219	0.455	1000	5148	tags=42%, list=21%, signal=53%
REACTOME_NEGATIVE_REGULATION_OF_TCF_DEPENDENT_SIGNALING_BY_DVL_INTERACTING_PROTEINS	5	0.65	1.22	0.268	0.455	1000	3501	tags=40%, list=15%, signal=47%
WP_PROXIMAL_TUBULE_TRANSPORT	43	0.38	1.22	0.154	0.455	1000	4310	tags=33%, list=18%, signal=40%
REACTOME_HDMS_DEMETHYLATE_HISTONES	42	0.38	1.22	0.187	0.455	1000	4553	tags=29%, list=19%, signal=35%
REACTOME_REGULATION_OF_TP53_ACTIVITY_THROUGH_METHYLATION	17	-0.48	-1.19	0.238	0.456	1000	4785	tags=29%, list=20%, signal=37%
REACTOME_CREATINE_METABOLISM	5	-0.65	-1.19	0.272	0.456	1000	193	tags=20%, list=1%, signal=20%
PID_P53_DOWNSTREAM_PATHWAY	119	-0.32	-1.19	0.108	0.456	1000	4843	tags=34%, list=20%, signal=43%
REACTOME_METABOLISM_OF_WATER_SOLUBLE_VITAMINS_AND_COFACTORS	111	-0.32	-1.19	0.130	0.456	1000	4233	tags=29%, list=18%, signal=35%
BIOCARTA_PPARA_PATHWAY	48	-0.37	-1.19	0.172	0.456	1000	2847	tags=31%, list=12%, signal=35%
BIOCARTA_PDGF_PATHWAY	28	-0.42	-1.19	0.210	0.457	1000	3786	tags=36%, list=16%, signal=42%
BIOCARTA_RNAPOL3_PATHWAY	7	-0.60	-1.19	0.280	0.457	1000	4666	tags=57%, list=19%, signal=71%
BIOCARTA_RNA_PATHWAY	9	-0.55	-1.19	0.266	0.458	1000	1818	tags=44%, list=8%, signal=48%
REACTOME_RUNX3_REGULATES_YAP1_MEDIATED_TRANSCRIPTION	8	-0.57	-1.19	0.285	0.459	1000	5374	tags=50%, list=22%, signal=64%
REACTOME_DEVELOPMENTAL_BIOLOGY	856	-0.27	-1.19	0.027	0.459	1000	4037	tags=23%, list=17%, signal=27%
REACTOME_SIGNALING_BY_WNT	290	-0.29	-1.19	0.069	0.459	1000	4038	tags=23%, list=17%, signal=27%
WP_NONSMALL_CELL_LUNG_CANCER	71	-0.35	-1.19	0.174	0.459	1000	3177	tags=27%, list=13%, signal=31%
REACTOME_MITOCHONDRIAL_FATTY_ACID_BETA_OXIDATION_OF_UNSATURATED_FATTY_ACIDS	6	0.61	1.21	0.284	0.459	1000	5200	tags=50%, list=22%, signal=64%
WP_TCELL_ANTIGEN_RECEPTOR_TCR_PATHWAY_DURING_STAPHYLOCOCCUS_AUREUS_INFECTION	57	-0.37	-1.19	0.191	0.460	1000	3794	tags=23%, list=16%, signal=27%
WP_CYSTEINE_AND_METHIONINE_CATABOLISM	15	0.48	1.21	0.214	0.460	1000	4927	tags=60%, list=21%, signal=75%
PID_INTEGRIN2_PATHWAY	25	0.42	1.21	0.188	0.460	1000	1697	tags=32%, list=7%, signal=34%
WP_GLOBO_SPHINGOLIPID_METABOLISM	15	0.48	1.21	0.184	0.460	1000	3345	tags=47%, list=14%, signal=54%
REACTOME_SIGNALING_BY_TYPE_1_INSULIN_LIKE_GROWTH_FACTOR_1_RECEPTOR_IGF1R	39	0.38	1.21	0.165	0.460	1000	2002	tags=15%, list=8%, signal=17%
HALLMARK_FATTY_ACID_METABOLISM	142	-0.29	-1.09	0.235	0.461	1000	4005	tags=23%, list=17%, signal=28%
REACTOME_DEFECTIVE_CHST6_CAUSES_MCDC1	5	0.64	1.21	0.284	0.462	1000	7023	tags=60%, list=29%, signal=85%
KEGG_VASOPRESSIN_REGULATED_WATER_REABSORPTION	40	0.38	1.21	0.133	0.462	1000	4849	tags=40%, list=20%, signal=50%
REACTOME_GABA_RECEPTOR_ACTIVATION	43	-0.38	-1.18	0.212	0.464	1000	1101	tags=14%, list=5%, signal=15%
REACTOME_VITAMIN_C_ASCORBATE_METABOLISM	8	-0.58	-1.18	0.287	0.465	1000	4686	tags=63%, list=20%, signal=78%
KEGG_LIMONENE_AND_PINENE_DEGRADATION	10	0.53	1.21	0.236	0.465	1000	6281	tags=60%, list=26%, signal=81%
REACTOME_ALPHA_PROTEIN_KINASE_1_SIGNALING_PATHWAY	11	-0.52	-1.18	0.249	0.466	1000	430	tags=18%, list=2%, signal=19%
WP_THYMIC_STROMAL_LYMPHOPOIETIN_TSLP_SIGNALING_PATHWAY	45	-0.37	-1.18	0.200	0.466	1000	3725	tags=29%, list=16%, signal=34%
WP_SIGNALING_PATHWAYS_IN_GLIOBLASTOMA	81	-0.34	-1.18	0.177	0.467	1000	3549	tags=30%, list=15%, signal=35%
REACTOME_SIGNAL_AMPLIFICATION	28	-0.41	-1.18	0.232	0.468	1000	670	tags=14%, list=3%, signal=15%
REACTOME_THE_NLRP3_INFLAMMASOME	14	-0.49	-1.18	0.250	0.469	1000	4509	tags=43%, list=19%, signal=53%
WP_PHOTODYNAMIC_THERAPYINDUCED_HIF1_SURVIVAL_SIGNALING	32	-0.40	-1.18	0.229	0.469	1000	3050	tags=28%, list=13%, signal=32%
WP_SIMPLIFIED_DEPICTION_OF_MYD88_DISTINCT_INPUTOUTPUT_PATHWAY	14	-0.49	-1.18	0.251	0.469	1000	1289	tags=21%, list=5%, signal=23%
BIOCARTA_PML_PATHWAY	14	-0.48	-1.18	0.254	0.469	1000	5061	tags=50%, list=21%, signal=63%
REACTOME_IKBA_VARIANT_LEADS_TO_EDA_ID	7	-0.60	-1.18	0.281	0.470	1000	1492	tags=29%, list=6%, signal=30%
WP_15Q112_COPY_NUMBER_VARIATION_SYNDROME	9	-0.55	-1.18	0.284	0.470	1000	4040	tags=44%, list=17%, signal=53%
REACTOME_DEFECTS_OF_CONTACT_ACTIVATION_SYSTEM_CAS_AND_KALLIKREIN_KININ_SYSTEM_KKS	12	0.50	1.20	0.230	0.470	1000	3643	tags=42%, list=15%, signal=49%
REACTOME_PI3K_AKT_SIGNALING_IN_CANCER	86	0.33	1.20	0.128	0.470	1000	4459	tags=29%, list=19%, signal=36%
KEGG_BLADDER_CANCER	38	-0.39	-1.18	0.205	0.471	1000	3302	tags=39%, list=14%, signal=46%
REACTOME_INNATE_IMMUNE_SYSTEM	814	0.26	1.20	0.009	0.471	1000	4903	tags=30%, list=20%, signal=37%
REACTOME_ONCOGENE_INDUCED_SENESCENCE	32	-0.40	-1.18	0.211	0.473	1000	4800	tags=41%, list=20%, signal=51%
REACTOME_PHENYLALANINE_AND_TYROSINE_METABOLISM	7	-0.58	-1.18	0.298	0.473	1000	3478	tags=43%, list=14%, signal=50%
WP_NRF2_PATHWAY	106	0.32	1.20	0.113	0.473	1000	4549	tags=32%, list=19%, signal=39%
REACTOME_SEMA4D_INDUCED_CELL_MIGRATION_AND_GROWTH_CONE_COLLAPSE	20	0.44	1.20	0.214	0.473	1000	3297	tags=40%, list=14%, signal=46%
WP_PHASE_I_BIOTRANSFORMATIONS_NON_P450	4	0.70	1.20	0.270	0.474	1000	3596	tags=50%, list=15%, signal=59%
REACTOME_REGULATED_PROTEOLYSIS_OF_P75NTR	11	0.52	1.20	0.260	0.474	1000	3886	tags=45%, list=16%, signal=54%
BIOCARTA_ION_PATHWAY	5	0.63	1.20	0.283	0.474	1000	4707	tags=60%, list=20%, signal=75%
REACTOME_MITOCHONDRIAL_UNCOUPLING	6	0.60	1.20	0.267	0.475	1000	3726	tags=50%, list=16%, signal=59%
BIOCARTA_HIVNEF_PATHWAY	54	-0.36	-1.17	0.206	0.477	1000	4350	tags=31%, list=18%, signal=38%
WP_RANKLRANK_RECEPTOR_ACTIVATOR_OF_NFKB_LIGAND_SIGNALING_PATHWAY	54	-0.36	-1.17	0.187	0.477	1000	3725	tags=26%, list=16%, signal=31%
REACTOME_G_ALPHA_I_SIGNALLING_EVENTS	203	0.29	1.20	0.071	0.477	1000	5199	tags=32%, list=22%, signal=40%
REACTOME_AQUAPORIN_MEDIATED_TRANSPORT	43	0.36	1.20	0.159	0.478	1000	5058	tags=30%, list=21%, signal=38%
KEGG_ENDOMETRIAL_CANCER	49	-0.37	-1.17	0.206	0.479	1000	5361	tags=37%, list=22%, signal=47%
REACTOME_RUNX3_REGULATES_NOTCH_SIGNALING	14	-0.49	-1.17	0.242	0.481	1000	4348	tags=43%, list=18%, signal=52%
REACTOME_METHIONINE_SALVAGE_PATHWAY	6	-0.61	-1.17	0.278	0.481	1000	3142	tags=50%, list=13%, signal=58%
WP_INTERACTOME_OF_POLYCOMB_REPRESSIVE_COMPLEX_2_PRC2	16	-0.47	-1.17	0.282	0.481	1000	2663	tags=38%, list=11%, signal=42%
WP_PREIMPLANTATION_EMBRYO	41	-0.37	-1.17	0.215	0.481	1000	4227	tags=32%, list=18%, signal=38%
WP_HIPPOMERLIN_SIGNALING_DYSREGULATION	111	0.31	1.19	0.143	0.482	1000	3183	tags=23%, list=13%, signal=27%
KEGG_NON_HOMOLOGOUS_END_JOINING	11	-0.51	-1.17	0.265	0.485	1000	4164	tags=45%, list=17%, signal=55%
REACTOME_FATTY_ACYL_COA_BIOSYNTHESIS	28	-0.41	-1.17	0.231	0.486	1000	2063	tags=21%, list=9%, signal=23%
WP_THERMOGENESIS	97	0.32	1.19	0.120	0.488	1000	4252	tags=29%, list=18%, signal=35%
REACTOME_LEUKOTRIENE_RECEPTORS	4	0.68	1.19	0.310	0.488	1000	6146	tags=50%, list=26%, signal=67%
REACTOME_SPHINGOLIPID_METABOLISM	79	0.33	1.19	0.134	0.488	1000	5372	tags=42%, list=22%, signal=54%
PID_RHODOPSIN_PATHWAY	15	0.47	1.19	0.235	0.488	1000	2595	tags=27%, list=11%, signal=30%
PID_REG_GR_PATHWAY	71	-0.35	-1.17	0.198	0.489	1000	2845	tags=24%, list=12%, signal=27%
PID_PI3K_PLC_TRK_PATHWAY	33	-0.39	-1.17	0.233	0.489	1000	3549	tags=27%, list=15%, signal=32%
WP_TP53_NETWORK	15	-0.48	-1.17	0.258	0.489	1000	3367	tags=33%, list=14%, signal=39%
WP_PATHWAYS_REGULATING_HIPPO_SIGNALING	90	0.32	1.19	0.138	0.489	1000	3183	tags=20%, list=13%, signal=23%
BIOCARTA_MTA3_PATHWAY	16	0.46	1.19	0.220	0.489	1000	3511	tags=44%, list=15%, signal=51%
KEGG_GLYCOLYSIS_GLUCONEOGENESIS	46	0.37	1.19	0.188	0.489	1000	5587	tags=41%, list=23%, signal=54%
WP_FGFR3_SIGNALLING_IN_CHONDROCYTE_PROLIFERATION_AND_TERMINAL_DIFFERENTIATION	26	0.41	1.19	0.202	0.489	1000	4252	tags=38%, list=18%, signal=47%
REACTOME_CLASS_A_1_RHODOPSIN_LIKE_RECEPTORS	191	0.29	1.19	0.091	0.489	1000	4095	tags=19%, list=17%, signal=23%
WP_SLEEP_REGULATION	22	0.42	1.19	0.198	0.489	1000	1108	tags=14%, list=5%, signal=14%
REACTOME_TRANSCRIPTIONAL_REGULATION_OF_TESTIS_DIFFERENTIATION	7	0.58	1.19	0.275	0.489	1000	2828	tags=29%, list=12%, signal=32%
PID_ECADHERIN_STABILIZATION_PATHWAY	40	0.37	1.19	0.180	0.489	1000	3245	tags=28%, list=14%, signal=32%
WP_NANOPARTICLE_TRIGGERED_AUTOPHAGIC_CELL_DEATH	22	0.43	1.19	0.239	0.489	1000	6769	tags=59%, list=28%, signal=82%
WP_GLYCEROPHOSPHOLIPID_BIOSYNTHETIC_PATHWAY	28	0.40	1.19	0.230	0.489	1000	4908	tags=43%, list=20%, signal=54%
REACTOME_RHOBTB3_ATPASE_CYCLE	8	-0.56	-1.17	0.290	0.490	1000	2022	tags=38%, list=8%, signal=41%
WP_GLUCURONIDATION	7	0.57	1.18	0.285	0.490	1000	4691	tags=57%, list=20%, signal=71%
REACTOME_CDC42_GTPASE_CYCLE	153	0.30	1.18	0.123	0.490	1000	4476	tags=28%, list=19%, signal=34%
REACTOME_GABA_SYNTHESIS_RELEASE_REUPTAKE_AND_DEGRADATION	11	0.50	1.18	0.263	0.490	1000	4135	tags=55%, list=17%, signal=66%
REACTOME_CHONDROITIN_SULFATE_DERMATAN_SULFATE_METABOLISM	46	0.37	1.18	0.190	0.490	1000	3462	tags=33%, list=14%, signal=38%
REACTOME_FACTORS_INVOLVED_IN_MEGAKARYOCYTE_DEVELOPMENT_AND_PLATELET_PRODUCTION	126	0.30	1.18	0.112	0.491	1000	4465	tags=30%, list=19%, signal=37%
REACTOME_FOXO_MEDIATED_TRANSCRIPTION_OF_OXIDATIVE_STRESS_METABOLIC_AND_NEURONAL_GENES	25	-0.42	-1.16	0.238	0.492	1000	1147	tags=12%, list=5%, signal=13%
WP_CIRCADIAN_RHYTHM_RELATED_GENES	163	-0.30	-1.16	0.131	0.493	1000	5389	tags=33%, list=22%, signal=42%
REACTOME_GLUTAMATE_NEUROTRANSMITTER_RELEASE_CYCLE	17	0.45	1.18	0.229	0.493	1000	5585	tags=59%, list=23%, signal=77%
BIOCARTA_MEF2D_PATHWAY	18	0.45	1.18	0.231	0.494	1000	5956	tags=56%, list=25%, signal=74%
WP_METABOLISM_OF_SPINGOLIPIDS_IN_ER_AND_GOLGI_APPARATUS	18	0.45	1.18	0.227	0.495	1000	6078	tags=44%, list=25%, signal=59%
REACTOME_NUCLEOBASE_CATABOLISM	31	-0.40	-1.16	0.220	0.496	1000	4783	tags=39%, list=20%, signal=48%
WP_REGULATION_OF_WNTBCATENIN_SIGNALING_BY_SMALL_MOLECULE_COMPOUNDS	17	-0.45	-1.16	0.260	0.496	1000	3956	tags=35%, list=16%, signal=42%
SA_MMP_CYTOKINE_CONNECTION	11	-0.51	-1.16	0.281	0.496	1000	1689	tags=27%, list=7%, signal=29%
REACTOME_REGULATION_OF_FOXO_TRANSCRIPTIONAL_ACTIVITY_BY_ACETYLATION	9	-0.55	-1.16	0.296	0.497	1000	6325	tags=56%, list=26%, signal=75%
KEGG_PENTOSE_AND_GLUCURONATE_INTERCONVERSIONS	8	-0.56	-1.16	0.297	0.497	1000	3677	tags=50%, list=15%, signal=59%
WP_SCFA_AND_SKELETAL_MUSCLE_SUBSTRATE_METABOLISM	3	0.74	1.18	0.312	0.499	1000	1217	tags=33%, list=5%, signal=35%
REACTOME_INTERLEUKIN_2_FAMILY_SIGNALING	41	0.36	1.18	0.227	0.500	1000	3569	tags=32%, list=15%, signal=37%
REACTOME_RELEASE_OF_APOPTOTIC_FACTORS_FROM_THE_MITOCHONDRIA	7	0.57	1.18	0.308	0.501	1000	644	tags=43%, list=3%, signal=44%
REACTOME_DIGESTION	8	-0.54	-1.16	0.307	0.503	1000	153	tags=13%, list=1%, signal=13%
REACTOME_YAP1_AND_WWTR1_TAZ_STIMULATED_GENE_EXPRESSION	12	-0.50	-1.16	0.286	0.503	1000	1902	tags=17%, list=8%, signal=18%
WP_SELENIUM_MICRONUTRIENT_NETWORK	68	0.33	1.17	0.180	0.504	1000	1568	tags=19%, list=7%, signal=20%
BIOCARTA_BARR_MAPK_PATHWAY	14	-0.48	-1.16	0.266	0.505	1000	2647	tags=21%, list=11%, signal=24%
REACTOME_TAK1_ACTIVATES_NFKB_BY_PHOSPHORYLATION_AND_ACTIVATION_OF_IKKS_COMPLEX	31	-0.39	-1.16	0.237	0.505	1000	4509	tags=29%, list=19%, signal=36%
BIOCARTA_LEPTIN_PATHWAY	10	0.53	1.17	0.274	0.506	1000	1407	tags=30%, list=6%, signal=32%
REACTOME_KERATAN_SULFATE_DEGRADATION	11	0.50	1.17	0.259	0.508	1000	7023	tags=55%, list=29%, signal=77%
REACTOME_SENSORY_PROCESSING_OF_SOUND	61	0.33	1.17	0.171	0.508	1000	6119	tags=43%, list=25%, signal=57%
PID_HNF3B_PATHWAY	30	0.39	1.17	0.223	0.508	1000	3321	tags=27%, list=14%, signal=31%
REACTOME_CARBOXYTERMINAL_POST_TRANSLATIONAL_MODIFICATIONS_OF_TUBULIN	35	0.38	1.17	0.221	0.509	1000	5065	tags=37%, list=21%, signal=47%
REACTOME_SIGNALING_BY_RETINOIC_ACID	33	0.38	1.17	0.224	0.509	1000	5687	tags=42%, list=24%, signal=56%
REACTOME_SYNTHESIS_OF_IP2_IP_AND_INS_IN_THE_CYTOSOL	13	0.49	1.17	0.268	0.509	1000	3949	tags=46%, list=16%, signal=55%
REACTOME_RHOA_GTPASE_CYCLE	146	0.30	1.17	0.120	0.509	1000	3836	tags=31%, list=16%, signal=36%
BIOCARTA_PAR1_PATHWAY	19	0.44	1.17	0.231	0.509	1000	4128	tags=47%, list=17%, signal=57%
BIOCARTA_ECM_PATHWAY	19	-0.45	-1.15	0.270	0.510	1000	2647	tags=26%, list=11%, signal=30%
REACTOME_GLYCOSPHINGOLIPID_METABOLISM	37	0.37	1.17	0.230	0.510	1000	5254	tags=46%, list=22%, signal=59%
REACTOME_SYNTHESIS_OF_IP3_AND_IP4_IN_THE_CYTOSOL	25	0.41	1.17	0.238	0.510	1000	5301	tags=44%, list=22%, signal=56%
WP_SENESCENCE_AND_AUTOPHAGY_IN_CANCER	93	-0.33	-1.15	0.198	0.511	1000	1735	tags=18%, list=7%, signal=20%
WP_IMATINIB_AND_CHRONIC_MYELOID_LEUKEMIA	19	-0.43	-1.15	0.265	0.511	1000	3135	tags=42%, list=13%, signal=48%
PID_TGFBR_PATHWAY	54	-0.36	-1.15	0.221	0.511	1000	4311	tags=30%, list=18%, signal=36%
PID_BETA_CATENIN_NUC_PATHWAY	63	-0.35	-1.15	0.207	0.511	1000	3033	tags=22%, list=13%, signal=25%
REACTOME_GOLGI_ASSOCIATED_VESICLE_BIOGENESIS	53	-0.36	-1.15	0.223	0.512	1000	3645	tags=23%, list=15%, signal=27%
WP_NAD_METABOLISM_SIRTUINS_AND_AGING	10	-0.53	-1.15	0.319	0.512	1000	4463	tags=50%, list=19%, signal=61%
BIOCARTA_CXCR4_PATHWAY	19	-0.45	-1.15	0.294	0.512	1000	2647	tags=32%, list=11%, signal=35%
BIOCARTA_NFKB_PATHWAY	21	-0.43	-1.15	0.282	0.512	1000	1492	tags=19%, list=6%, signal=20%
KEGG_GLYOXYLATE_AND_DICARBOXYLATE_METABOLISM	15	-0.47	-1.15	0.272	0.512	1000	1824	tags=33%, list=8%, signal=36%
PID_IL6_7_PATHWAY	44	-0.36	-1.15	0.231	0.512	1000	3860	tags=34%, list=16%, signal=41%
WP_ROLE_OF_ALTERED_GLYCOLYSATION_OF_MUC1_IN_TUMOUR_MICROENVIRONMENT	9	-0.53	-1.15	0.296	0.512	1000	1492	tags=33%, list=6%, signal=36%
REACTOME_ERYTHROPOIETIN_ACTIVATES_STAT5	6	-0.60	-1.15	0.300	0.513	1000	4967	tags=67%, list=21%, signal=84%
WP_CORTICOTROPINRELEASING_HORMONE_SIGNALING_PATHWAY	82	-0.33	-1.15	0.201	0.513	1000	1658	tags=16%, list=7%, signal=17%
WP_APOPTOSISRELATED_NETWORK_DUE_TO_ALTERED_NOTCH3_IN_OVARIAN_CANCER	53	-0.35	-1.15	0.224	0.515	1000	4509	tags=32%, list=19%, signal=39%
PID_CD40_PATHWAY	28	-0.40	-1.15	0.270	0.515	1000	3549	tags=29%, list=15%, signal=33%
REACTOME_REGULATION_OF_TP53_ACTIVITY_THROUGH_ACETYLATION	29	-0.40	-1.15	0.267	0.515	1000	3906	tags=28%, list=16%, signal=33%
PID_PRL_SIGNALING_EVENTS_PATHWAY	23	-0.42	-1.15	0.279	0.516	1000	4084	tags=39%, list=17%, signal=47%
KEGG_NOD_LIKE_RECEPTOR_SIGNALING_PATHWAY	52	-0.35	-1.14	0.216	0.516	1000	2647	tags=17%, list=11%, signal=19%
BIOCARTA_NTHI_PATHWAY	22	-0.43	-1.15	0.270	0.517	1000	4994	tags=41%, list=21%, signal=52%
REACTOME_VESICLE_MEDIATED_TRANSPORT	604	0.26	1.16	0.036	0.517	1000	5039	tags=30%, list=21%, signal=38%
REACTOME_TICAM1_DEPENDENT_ACTIVATION_OF_IRF3_IRF7	12	-0.50	-1.14	0.301	0.518	1000	1428	tags=25%, list=6%, signal=27%
WP_RAC1PAK1P38MMP2_PATHWAY	65	-0.34	-1.14	0.225	0.519	1000	5255	tags=35%, list=22%, signal=45%
BIOCARTA_AKAP95_PATHWAY	10	-0.52	-1.14	0.293	0.519	1000	1896	tags=30%, list=8%, signal=33%
WP_FGF23_SIGNALLING_IN_HYPOPHOSPHATEMIC_RICKETS_AND_RELATED_DISORDERS	14	0.46	1.16	0.267	0.521	1000	3642	tags=36%, list=15%, signal=42%
PID_FRA_PATHWAY	35	0.38	1.16	0.255	0.521	1000	2599	tags=31%, list=11%, signal=35%
REACTOME_MISCELLANEOUS_SUBSTRATES	3	0.72	1.16	0.319	0.521	1000	964	tags=33%, list=4%, signal=35%
REACTOME_SIGNALING_BY_FGFR3	31	0.39	1.16	0.245	0.523	1000	2952	tags=26%, list=12%, signal=29%
KEGG_FATTY_ACID_METABOLISM	32	0.38	1.16	0.223	0.523	1000	5537	tags=44%, list=23%, signal=57%
REACTOME_REGULATION_OF_TNFR1_SIGNALING	35	-0.39	-1.14	0.253	0.524	1000	3091	tags=26%, list=13%, signal=29%
WP_CYTOKINES_AND_INFLAMMATORY_RESPONSE	18	-0.44	-1.14	0.291	0.524	1000	1904	tags=22%, list=8%, signal=24%
REACTOME_FOLDING_OF_ACTIN_BY_CCT_TRIC	10	-0.52	-1.14	0.303	0.524	1000	6231	tags=50%, list=26%, signal=67%
WP_NAD_BIOSYNTHETIC_PATHWAYS	21	-0.42	-1.14	0.271	0.524	1000	4463	tags=33%, list=19%, signal=41%
WP_BLADDER_CANCER	36	-0.38	-1.14	0.259	0.524	1000	3302	tags=36%, list=14%, signal=42%
REACTOME_REGULATION_OF_LIPID_METABOLISM_BY_PPARALPHA	111	-0.31	-1.14	0.193	0.524	1000	4998	tags=26%, list=21%, signal=33%
PID_IGF1_PATHWAY	29	-0.40	-1.14	0.273	0.524	1000	3549	tags=31%, list=15%, signal=36%
REACTOME_SIGNALING_BY_FGFR_IN_DISEASE	53	0.34	1.16	0.197	0.524	1000	1219	tags=13%, list=5%, signal=14%
REACTOME_CLASS_B_2_SECRETIN_FAMILY_RECEPTORS	67	-0.34	-1.14	0.223	0.525	1000	952	tags=10%, list=4%, signal=11%
BIOCARTA_PYK2_PATHWAY	27	-0.41	-1.14	0.265	0.525	1000	4104	tags=30%, list=17%, signal=36%
REACTOME_TERMINATION_OF_O_GLYCAN_BIOSYNTHESIS	17	0.45	1.16	0.260	0.525	1000	1038	tags=24%, list=4%, signal=25%
REACTOME_TOLL_LIKE_RECEPTOR_9_TLR9_CASCADE	91	-0.32	-1.14	0.196	0.526	1000	4606	tags=27%, list=19%, signal=34%
WP_INFLAMMATORY_RESPONSE_PATHWAY	26	0.40	1.15	0.263	0.527	1000	4448	tags=42%, list=19%, signal=52%
REACTOME_KINESINS	47	0.35	1.15	0.196	0.527	1000	2736	tags=30%, list=11%, signal=34%
REACTOME_SUMOYLATION_OF_TRANSCRIPTION_COFACTORS	41	-0.37	-1.14	0.270	0.528	1000	3636	tags=24%, list=15%, signal=29%
KEGG_MAPK_SIGNALING_PATHWAY	231	0.27	1.15	0.088	0.528	1000	4283	tags=27%, list=18%, signal=33%
REACTOME_ZINC_EFFLUX_AND_COMPARTMENTALIZATION_BY_THE_SLC30_FAMILY	6	-0.59	-1.13	0.324	0.531	1000	1345	tags=17%, list=6%, signal=18%
PID_MET_PATHWAY	78	-0.33	-1.13	0.216	0.531	1000	3549	tags=23%, list=15%, signal=27%
BIOCARTA_LAIR_PATHWAY	13	-0.47	-1.13	0.288	0.531	1000	843	tags=31%, list=4%, signal=32%
WP_MYOMETRIAL_RELAXATION_AND_CONTRACTION_PATHWAYS	143	0.29	1.15	0.137	0.531	1000	5068	tags=32%, list=21%, signal=41%
REACTOME_PRC2_METHYLATES_HISTONES_AND_DNA	52	-0.35	-1.13	0.244	0.532	1000	3019	tags=21%, list=13%, signal=24%
REACTOME_TRANSCRIPTIONAL_REGULATION_OF_WHITE_ADIPOCYTE_DIFFERENTIATION	78	-0.33	-1.13	0.214	0.532	1000	4148	tags=26%, list=17%, signal=31%
REACTOME_PLASMA_LIPOPROTEIN_REMODELING	19	0.43	1.15	0.264	0.532	1000	4457	tags=47%, list=19%, signal=58%
REACTOME_GOLGI_TO_ER_RETROGRADE_TRANSPORT	118	0.30	1.15	0.149	0.532	1000	3819	tags=31%, list=16%, signal=36%
BIOCARTA_EDG1_PATHWAY	22	0.41	1.15	0.261	0.532	1000	5236	tags=50%, list=22%, signal=64%
REACTOME_HYALURONAN_METABOLISM	17	0.44	1.15	0.260	0.533	1000	2232	tags=29%, list=9%, signal=32%
REACTOME_ION_TRANSPORT_BY_P_TYPE_ATPASES	49	0.35	1.15	0.225	0.533	1000	2422	tags=22%, list=10%, signal=25%
BIOCARTA_KERATINOCYTE_PATHWAY	45	-0.36	-1.13	0.259	0.534	1000	3088	tags=27%, list=13%, signal=31%
REACTOME_CONSTITUTIVE_SIGNALING_BY_AKT1_E17K_IN_CANCER	26	-0.41	-1.13	0.274	0.534	1000	3549	tags=31%, list=15%, signal=36%
REACTOME_SMALL_INTERFERING_RNA_SIRNA_BIOGENESIS	9	-0.52	-1.13	0.322	0.536	1000	108	tags=11%, list=0%, signal=11%
REACTOME_STAT5_ACTIVATION	6	-0.58	-1.13	0.356	0.536	1000	3368	tags=33%, list=14%, signal=39%
REACTOME_MET_ACTIVATES_RAP1_AND_RAC1	11	-0.49	-1.13	0.313	0.536	1000	3437	tags=18%, list=14%, signal=21%
BIOCARTA_GHRELIN_PATHWAY	8	-0.55	-1.13	0.322	0.536	1000	315	tags=25%, list=1%, signal=25%
WP_REGULATION_OF_TOLLLIKE_RECEPTOR_SIGNALING_PATHWAY	114	-0.31	-1.13	0.228	0.537	1000	4083	tags=25%, list=17%, signal=29%
WP_NAD_BIOSYNTHESIS_II_FROM_TRYPTOPHAN	6	-0.59	-1.13	0.335	0.537	1000	6297	tags=50%, list=26%, signal=68%
REACTOME_DEPOLYMERISATION_OF_THE_NUCLEAR_LAMINA	15	-0.47	-1.13	0.310	0.537	1000	2187	tags=33%, list=9%, signal=37%
REACTOME_ACYL_CHAIN_REMODELLING_OF_PE	19	0.42	1.15	0.262	0.537	1000	1327	tags=16%, list=6%, signal=17%
WP_ENDOPLASMIC_RETICULUM_STRESS_RESPONSE_IN_CORONAVIRUS_INFECTION	44	-0.37	-1.13	0.256	0.538	1000	3852	tags=30%, list=16%, signal=35%
BIOCARTA_IL22BP_PATHWAY	9	-0.53	-1.13	0.325	0.538	1000	1862	tags=22%, list=8%, signal=24%
WP_GLIAL_CELL_DIFFERENTIATION	6	0.60	1.15	0.321	0.538	1000	7618	tags=83%, list=32%, signal=122%
REACTOME_SLC_MEDIATED_TRANSMEMBRANE_TRANSPORT	192	0.28	1.14	0.117	0.538	1000	4630	tags=27%, list=19%, signal=33%
REACTOME_TRIGLYCERIDE_BIOSYNTHESIS	11	0.50	1.14	0.289	0.538	1000	3259	tags=36%, list=14%, signal=42%
WP_ESTROGEN_SIGNALING_PATHWAY	22	-0.42	-1.13	0.281	0.539	1000	5354	tags=45%, list=22%, signal=58%
KEGG_PANTOTHENATE_AND_COA_BIOSYNTHESIS	15	-0.45	-1.13	0.303	0.539	1000	4045	tags=33%, list=17%, signal=40%
REACTOME_RUNX1_INTERACTS_WITH_CO_FACTORS_WHOSE_PRECISE_EFFECT_ON_RUNX1_TARGETS_IS_NOT_KNOWN	37	-0.37	-1.13	0.269	0.539	1000	5040	tags=30%, list=21%, signal=38%
PID_BCR_5PATHWAY	59	-0.34	-1.13	0.244	0.539	1000	3786	tags=25%, list=16%, signal=30%
REACTOME_PROCESSING_OF_SMDT1	16	-0.45	-1.13	0.280	0.539	1000	3326	tags=31%, list=14%, signal=36%
BIOCARTA_HSP27_PATHWAY	13	-0.47	-1.13	0.291	0.539	1000	2484	tags=31%, list=10%, signal=34%
REACTOME_BICARBONATE_TRANSPORTERS	9	0.52	1.15	0.289	0.539	1000	3095	tags=33%, list=13%, signal=38%
REACTOME_PEPTIDE_HORMONE_METABOLISM	62	0.33	1.14	0.208	0.539	1000	3048	tags=23%, list=13%, signal=26%
BIOCARTA_RELA_PATHWAY	15	-0.46	-1.12	0.313	0.540	1000	1492	tags=20%, list=6%, signal=21%
REACTOME_PYRIMIDINE_CATABOLISM	9	-0.53	-1.12	0.330	0.540	1000	4334	tags=33%, list=18%, signal=41%
REACTOME_MEIOTIC_SYNAPSIS	57	-0.34	-1.12	0.253	0.540	1000	4678	tags=30%, list=19%, signal=37%
REACTOME_NOTCH3_ACTIVATION_AND_TRANSMISSION_OF_SIGNAL_TO_THE_NUCLEUS	24	-0.40	-1.12	0.290	0.540	1000	2424	tags=25%, list=10%, signal=28%
BIOCARTA_RHODOPSIN_PATHWAY	7	-0.57	-1.12	0.346	0.541	1000	3355	tags=29%, list=14%, signal=33%
WP_CELLULAR_PROTEOSTASIS	6	-0.58	-1.12	0.332	0.541	1000	4307	tags=50%, list=18%, signal=61%
REACTOME_REGULATION_OF_GENE_EXPRESSION_IN_BETA_CELLS	13	-0.48	-1.12	0.308	0.541	1000	10841	tags=62%, list=45%, signal=112%
REACTOME_AURKA_ACTIVATION_BY_TPX2	71	-0.33	-1.12	0.241	0.541	1000	3925	tags=23%, list=16%, signal=27%
WP_MICRORNAS_IN_CARDIOMYOCYTE_HYPERTROPHY	78	-0.32	-1.12	0.253	0.541	1000	3956	tags=28%, list=16%, signal=34%
REACTOME_SELECTIVE_AUTOPHAGY	73	-0.33	-1.12	0.247	0.541	1000	2801	tags=23%, list=12%, signal=26%
REACTOME_INTERLEUKIN_1_FAMILY_SIGNALING	126	-0.30	-1.12	0.219	0.541	1000	4815	tags=28%, list=20%, signal=35%
REACTOME_ANTI_INFLAMMATORY_RESPONSE_FAVOURING_LEISHMANIA_PARASITE_INFECTION	107	0.30	1.14	0.170	0.541	1000	5301	tags=32%, list=22%, signal=41%
REACTOME_PP2A_MEDIATED_DEPHOSPHORYLATION_OF_KEY_METABOLIC_FACTORS	7	0.56	1.14	0.325	0.542	1000	2640	tags=29%, list=11%, signal=32%
WP_16P112_DISTAL_DELETION_SYNDROME	20	0.42	1.14	0.268	0.544	1000	1797	tags=20%, list=7%, signal=22%
REACTOME_REGULATION_OF_GLYCOLYSIS_BY_FRUCTOSE_2_6_BISPHOSPHATE_METABOLISM	11	0.49	1.14	0.279	0.544	1000	2640	tags=36%, list=11%, signal=41%
REACTOME_REGULATION_OF_SIGNALING_BY_CBL	22	-0.41	-1.12	0.298	0.545	1000	2117	tags=18%, list=9%, signal=20%
KEGG_SMALL_CELL_LUNG_CANCER	81	-0.32	-1.12	0.239	0.545	1000	4298	tags=33%, list=18%, signal=40%
WP_AUTOPHAGY	30	0.38	1.14	0.264	0.546	1000	6665	tags=57%, list=28%, signal=78%
REACTOME_SIGNALING_BY_PDGFRA_TRANSMEMBRANE_JUXTAMEMBRANE_AND_KINASE_DOMAIN_MUTANTS	12	-0.47	-1.12	0.299	0.547	1000	3135	tags=33%, list=13%, signal=38%
REACTOME_METABOLISM_OF_VITAMINS_AND_COFACTORS	164	-0.29	-1.12	0.217	0.547	1000	3817	tags=26%, list=16%, signal=31%
REACTOME_ER_QUALITY_CONTROL_COMPARTMENT_ERQC	21	-0.42	-1.12	0.305	0.548	1000	4961	tags=43%, list=21%, signal=54%
WP_THE_OVERLAP_BETWEEN_SIGNAL_TRANSDUCTION_PATHWAYS_THAT_CONTRIBUTE_TO_A_RANGE_OF_LMNA_LAMINOPATHIES	52	-0.34	-1.12	0.264	0.548	1000	4691	tags=33%, list=20%, signal=41%
KEGG_EPITHELIAL_CELL_SIGNALING_IN_HELICOBACTER_PYLORI_INFECTION	65	0.32	1.14	0.214	0.548	1000	4928	tags=38%, list=21%, signal=48%
BIOCARTA_41BB_PATHWAY	16	-0.45	-1.12	0.345	0.549	1000	3088	tags=25%, list=13%, signal=29%
KEGG_RENAL_CELL_CARCINOMA	69	-0.33	-1.12	0.253	0.549	1000	4083	tags=32%, list=17%, signal=38%
REACTOME_TIGHT_JUNCTION_INTERACTIONS	24	-0.41	-1.12	0.290	0.549	1000	1995	tags=21%, list=8%, signal=23%
REACTOME_METHYLATION	13	-0.47	-1.12	0.331	0.550	1000	5103	tags=54%, list=21%, signal=68%
REACTOME_AKT_PHOSPHORYLATES_TARGETS_IN_THE_NUCLEUS	10	-0.50	-1.11	0.327	0.552	1000	5354	tags=40%, list=22%, signal=51%
WP_PROSTAGLANDIN_SYNTHESIS_AND_REGULATION	38	0.36	1.13	0.233	0.552	1000	2630	tags=24%, list=11%, signal=27%
BIOCARTA_KREB_PATHWAY	7	-0.56	-1.11	0.345	0.553	1000	5674	tags=71%, list=24%, signal=93%
WP_VITAMIN_D_RECEPTOR_PATHWAY	119	0.29	1.13	0.163	0.553	1000	3810	tags=31%, list=16%, signal=37%
KEGG_GLUTATHIONE_METABOLISM	45	-0.35	-1.11	0.277	0.554	1000	4217	tags=36%, list=18%, signal=43%
REACTOME_MOLYBDENUM_COFACTOR_BIOSYNTHESIS	6	-0.58	-1.11	0.348	0.554	1000	6676	tags=67%, list=28%, signal=92%
PID_VEGFR1_2_PATHWAY	68	0.32	1.13	0.244	0.554	1000	5523	tags=38%, list=23%, signal=50%
WP_CELLS_AND_MOLECULES_INVOLVED_IN_LOCAL_ACUTE_INFLAMMATORY_RESPONSE	13	-0.47	-1.11	0.321	0.555	1000	843	tags=31%, list=4%, signal=32%
REACTOME_LRR_FLII_INTERACTING_PROTEIN_1_LRRFIP1_ACTIVATES_TYPE_I_IFN_PRODUCTION	5	0.60	1.13	0.352	0.555	1000	5696	tags=80%, list=24%, signal=105%
REACTOME_SHC1_EVENTS_IN_EGFR_SIGNALING	14	0.45	1.13	0.289	0.555	1000	4756	tags=43%, list=20%, signal=53%
KEGG_ANTIGEN_PROCESSING_AND_PRESENTATION	38	-0.36	-1.11	0.284	0.556	1000	5354	tags=34%, list=22%, signal=44%
WP_RAS_AND_BRADYKININ_PATHWAYS_IN_COVID19	22	0.41	1.13	0.267	0.556	1000	2864	tags=27%, list=12%, signal=31%
WP_ENERGY_METABOLISM	45	-0.36	-1.11	0.287	0.557	1000	6351	tags=44%, list=26%, signal=60%
WP_EDA_SIGNALLING_IN_HAIR_FOLLICLE_DEVELOPMENT	10	0.50	1.13	0.336	0.557	1000	1300	tags=30%, list=5%, signal=32%
REACTOME_INTERFERON_ALPHA_BETA_SIGNALING	48	0.34	1.13	0.213	0.557	1000	2151	tags=25%, list=9%, signal=27%
REACTOME_MECP2_REGULATES_TRANSCRIPTION_FACTORS	5	0.61	1.13	0.343	0.557	1000	2675	tags=40%, list=11%, signal=45%
PID_INTEGRIN_A9B1_PATHWAY	22	-0.41	-1.11	0.319	0.558	1000	1729	tags=27%, list=7%, signal=29%
WP_MECP2_AND_ASSOCIATED_RETT_SYNDROME	65	-0.33	-1.11	0.275	0.558	1000	5361	tags=34%, list=22%, signal=43%
KEGG_CHRONIC_MYELOID_LEUKEMIA	71	-0.33	-1.11	0.260	0.558	1000	3549	tags=30%, list=15%, signal=35%
KEGG_CYTOKINE_CYTOKINE_RECEPTOR_INTERACTION	172	0.28	1.13	0.158	0.558	1000	3972	tags=26%, list=17%, signal=31%
WP_DEVELOPMENT_AND_HETEROGENEITY_OF_THE_ILC_FAMILY	22	0.40	1.13	0.283	0.559	1000	1848	tags=27%, list=8%, signal=30%
REACTOME_TETRAHYDROBIOPTERIN_BH4_SYNTHESIS_RECYCLING_SALVAGE_AND_REGULATION	9	-0.50	-1.11	0.310	0.561	1000	6923	tags=78%, list=29%, signal=109%
WP_EGFEGFR_SIGNALING_PATHWAY	161	-0.29	-1.11	0.239	0.561	1000	3549	tags=22%, list=15%, signal=26%
REACTOME_OLFACTORY_SIGNALING_PATHWAY	10	0.50	1.13	0.319	0.564	1000	4355	tags=40%, list=18%, signal=49%
REACTOME_ASPARAGINE_N_LINKED_GLYCOSYLATION	277	0.26	1.13	0.102	0.564	1000	3959	tags=28%, list=16%, signal=33%
BIOCARTA_EICOSANOID_PATHWAY	19	0.41	1.12	0.293	0.564	1000	3001	tags=26%, list=12%, signal=30%
REACTOME_EGFR_TRANSACTIVATION_BY_GASTRIN	9	0.50	1.12	0.322	0.564	1000	1914	tags=33%, list=8%, signal=36%
PID_CXCR4_PATHWAY	95	0.30	1.12	0.243	0.564	1000	5543	tags=39%, list=23%, signal=50%
REACTOME_TRANSLOCATION_OF_SLC2A4_GLUT4_TO_THE_PLASMA_MEMBRANE	63	0.32	1.12	0.234	0.565	1000	3511	tags=24%, list=15%, signal=28%
KEGG_INOSITOL_PHOSPHATE_METABOLISM	52	0.33	1.12	0.243	0.565	1000	4988	tags=38%, list=21%, signal=48%
WP_MIRNA_REGULATION_OF_P53_PATHWAY_IN_PROSTATE_CANCER	21	-0.41	-1.11	0.301	0.566	1000	2848	tags=33%, list=12%, signal=38%
REACTOME_DDX58_IFIH1_MEDIATED_INDUCTION_OF_INTERFERON_ALPHA_BETA	62	-0.33	-1.10	0.269	0.566	1000	4016	tags=23%, list=17%, signal=27%
WP_PATHWAYS_IN_CLEAR_CELL_RENAL_CELL_CARCINOMA	79	0.31	1.12	0.230	0.566	1000	4142	tags=32%, list=17%, signal=38%
PID_ARF_3PATHWAY	19	0.42	1.12	0.296	0.566	1000	4928	tags=47%, list=21%, signal=60%
BIOCARTA_IL1R_PATHWAY	29	-0.39	-1.10	0.310	0.567	1000	4994	tags=34%, list=21%, signal=43%
WP_HAIR_FOLLICLE_DEVELOPMENT_CYTODIFFERENTIATION_PART_3_OF_3	68	-0.33	-1.10	0.277	0.567	1000	2864	tags=24%, list=12%, signal=27%
REACTOME_SIGNALING_BY_FGFR2	62	-0.34	-1.10	0.274	0.567	1000	5445	tags=40%, list=23%, signal=52%
WP_HEPATITIS_C_AND_HEPATOCELLULAR_CARCINOMA	42	-0.36	-1.10	0.291	0.567	1000	5255	tags=43%, list=22%, signal=55%
REACTOME_G_ALPHA_Z_SIGNALLING_EVENTS	42	-0.36	-1.10	0.303	0.568	1000	690	tags=14%, list=3%, signal=15%
WP_THIAMINE_METABOLIC_PATHWAYS	9	-0.52	-1.10	0.331	0.568	1000	1762	tags=22%, list=7%, signal=24%
KEGG_TAURINE_AND_HYPOTAURINE_METABOLISM	9	0.51	1.12	0.334	0.568	1000	1631	tags=33%, list=7%, signal=36%
REACTOME_MET_ACTIVATES_RAS_SIGNALING	11	-0.48	-1.10	0.348	0.569	1000	3104	tags=27%, list=13%, signal=31%
REACTOME_COOPERATION_OF_PDCL_PHLP1_AND_TRIC_CCT_IN_G_PROTEIN_BETA_FOLDING	34	-0.37	-1.10	0.325	0.569	1000	4361	tags=32%, list=18%, signal=39%
REACTOME_SIGNALING_BY_NOTCH1_PEST_DOMAIN_MUTANTS_IN_CANCER	57	-0.33	-1.10	0.273	0.569	1000	2238	tags=18%, list=9%, signal=19%
WP_FERROPTOSIS	34	-0.37	-1.10	0.313	0.569	1000	3270	tags=29%, list=14%, signal=34%
WP_ERK_PATHWAY_IN_HUNTINGTONS_DISEASE	15	-0.45	-1.10	0.340	0.570	1000	5354	tags=53%, list=22%, signal=69%
REACTOME_THE_CANONICAL_RETINOID_CYCLE_IN_RODS_TWILIGHT_VISION	15	-0.44	-1.10	0.336	0.570	1000	1723	tags=20%, list=7%, signal=22%
REACTOME_SIGNALING_BY_NOTCH	211	-0.28	-1.10	0.220	0.570	1000	4815	tags=27%, list=20%, signal=33%
REACTOME_APOPTOTIC_CLEAVAGE_OF_CELL_ADHESION_PROTEINS	10	0.49	1.12	0.320	0.570	1000	865	tags=20%, list=4%, signal=21%
REACTOME_METABOLISM_OF_LIPIDS	633	0.24	1.12	0.036	0.570	1000	5012	tags=28%, list=21%, signal=35%
WP_MELATONIN_METABOLISM_AND_EFFECTS	29	0.37	1.12	0.273	0.570	1000	2457	tags=28%, list=10%, signal=31%
REACTOME_RHO_GTPASE_CYCLE	429	0.25	1.12	0.120	0.571	1000	3836	tags=23%, list=16%, signal=26%
REACTOME_FASL_CD95L_SIGNALING	3	-0.70	-1.10	0.388	0.572	1000	1395	tags=33%, list=6%, signal=35%
REACTOME_FLT3_SIGNALING_IN_DISEASE	27	-0.39	-1.10	0.321	0.572	1000	3808	tags=30%, list=16%, signal=35%
REACTOME_REGULATION_OF_GENE_EXPRESSION_IN_LATE_STAGE_BRANCHING_MORPHOGENESIS_PANCREATIC_BUD_PRECURSOR_CELLS	13	-0.48	-1.10	0.345	0.572	1000	4348	tags=38%, list=18%, signal=47%
KEGG_AMINOACYL_TRNA_BIOSYNTHESIS	23	-0.40	-1.10	0.320	0.572	1000	5192	tags=39%, list=22%, signal=50%
WP_WNTBETACATENIN_SIGNALING_PATHWAY_IN_LEUKEMIA	24	-0.40	-1.10	0.321	0.573	1000	1591	tags=21%, list=7%, signal=22%
WP_TGFB_SIGNALING_IN_THYROID_CELLS_FOR_EPITHELIALMESENCHYMAL_TRANSITION	18	-0.43	-1.10	0.345	0.573	1000	5249	tags=39%, list=22%, signal=50%
REACTOME_SIGNALING_BY_BRAF_AND_RAF_FUSIONS	62	0.32	1.12	0.237	0.573	1000	4881	tags=39%, list=20%, signal=48%
REACTOME_N_GLYCAN_ANTENNAE_ELONGATION_IN_THE_MEDIAL_TRANS_GOLGI	23	0.39	1.12	0.299	0.573	1000	1409	tags=26%, list=6%, signal=28%
BIOCARTA_SHH_PATHWAY	14	0.45	1.11	0.313	0.573	1000	4544	tags=36%, list=19%, signal=44%
REACTOME_ADORA2B_MEDIATED_ANTI_INFLAMMATORY_CYTOKINES_PRODUCTION	79	0.31	1.11	0.222	0.573	1000	3966	tags=25%, list=17%, signal=30%
REACTOME_EPH_EPHRIN_MEDIATED_REPULSION_OF_CELLS	48	0.34	1.11	0.267	0.574	1000	4928	tags=38%, list=21%, signal=47%
WP_HIF1A_AND_PPARG_REGULATION_OF_GLYCOLYSIS	8	0.53	1.11	0.346	0.574	1000	3938	tags=50%, list=16%, signal=60%
WP_MATRIX_METALLOPROTEINASES	21	0.41	1.11	0.299	0.574	1000	4558	tags=43%, list=19%, signal=53%
REACTOME_FCGR3A_MEDIATED_IL10_SYNTHESIS	31	0.36	1.11	0.255	0.575	1000	5301	tags=39%, list=22%, signal=50%
BIOCARTA_ACTINY_PATHWAY	11	0.47	1.11	0.321	0.575	1000	5633	tags=36%, list=23%, signal=47%
REACTOME_HIGHLY_CALCIUM_PERMEABLE_NICOTINIC_ACETYLCHOLINE_RECEPTORS	3	0.68	1.11	0.393	0.575	1000	1888	tags=33%, list=8%, signal=36%
REACTOME_PI3K_AKT_ACTIVATION	8	-0.53	-1.10	0.359	0.576	1000	5186	tags=50%, list=22%, signal=64%
KEGG_TYROSINE_METABOLISM	28	0.38	1.11	0.305	0.576	1000	4175	tags=36%, list=17%, signal=43%
KEGG_WNT_SIGNALING_PATHWAY	137	0.28	1.11	0.182	0.576	1000	4607	tags=35%, list=19%, signal=43%
BIOCARTA_FLUMAZENIL_PATHWAY	6	0.56	1.11	0.352	0.576	1000	8472	tags=67%, list=35%, signal=103%
REACTOME_RELEASE_OF_HH_NP_FROM_THE_SECRETING_CELL	5	0.60	1.11	0.375	0.577	1000	2382	tags=20%, list=10%, signal=22%
REACTOME_PROLONGED_ERK_ACTIVATION_EVENTS	13	-0.46	-1.09	0.346	0.579	1000	2647	tags=23%, list=11%, signal=26%
REACTOME_VISUAL_PHOTOTRANSDUCTION	71	0.31	1.11	0.269	0.579	1000	2595	tags=18%, list=11%, signal=20%
PID_P38_MK2_PATHWAY	20	0.41	1.11	0.312	0.579	1000	119	tags=10%, list=0%, signal=10%
BIOCARTA_TID_PATHWAY	17	-0.44	-1.09	0.318	0.580	1000	3557	tags=29%, list=15%, signal=34%
REACTOME_EPHB_MEDIATED_FORWARD_SIGNALING	42	0.34	1.11	0.283	0.580	1000	3422	tags=26%, list=14%, signal=30%
BIOCARTA_EFP_PATHWAY	15	-0.45	-1.09	0.352	0.581	1000	3177	tags=47%, list=13%, signal=54%
REACTOME_SYNTHESIS_OF_BILE_ACIDS_AND_BILE_SALTS_VIA_24_HYDROXYCHOLESTEROL	8	-0.53	-1.09	0.378	0.582	1000	2009	tags=25%, list=8%, signal=27%
WP_IL3_SIGNALING_PATHWAY	45	-0.35	-1.09	0.301	0.582	1000	3725	tags=29%, list=16%, signal=34%
WP_DISORDERS_OF_THE_KREBS_CYCLE	6	-0.57	-1.09	0.384	0.582	1000	6904	tags=67%, list=29%, signal=94%
REACTOME_VLDL_CLEARANCE	5	-0.60	-1.09	0.392	0.583	1000	2269	tags=40%, list=9%, signal=44%
WP_BRAINDERIVED_NEUROTROPHIC_FACTOR_BDNF_SIGNALING_PATHWAY	139	-0.29	-1.09	0.261	0.583	1000	2647	tags=19%, list=11%, signal=21%
PID_AVB3_OPN_PATHWAY	31	-0.38	-1.09	0.337	0.584	1000	2647	tags=26%, list=11%, signal=29%
REACTOME_ORGANIC_ANION_TRANSPORTERS	8	-0.52	-1.09	0.365	0.584	1000	69	tags=13%, list=0%, signal=13%
REACTOME_SYNTHESIS_OF_VERY_LONG_CHAIN_FATTY_ACYL_COAS	20	-0.41	-1.09	0.344	0.584	1000	2063	tags=25%, list=9%, signal=27%
BIOCARTA_MAL_PATHWAY	18	-0.42	-1.09	0.353	0.584	1000	4705	tags=28%, list=20%, signal=35%
WP_PHYSIOLOGICAL_AND_PATHOLOGICAL_HYPERTROPHY_OF_THE_HEART	24	-0.40	-1.09	0.350	0.584	1000	2647	tags=25%, list=11%, signal=28%
REACTOME_HS_GAG_BIOSYNTHESIS	27	0.38	1.10	0.311	0.584	1000	3459	tags=33%, list=14%, signal=39%
BIOCARTA_MALATEX_PATHWAY	7	-0.54	-1.09	0.371	0.585	1000	4978	tags=43%, list=21%, signal=54%
KEGG_FC_GAMMA_R_MEDIATED_PHAGOCYTOSIS	90	0.30	1.10	0.232	0.585	1000	5935	tags=41%, list=25%, signal=54%
WP_REGULATION_OF_APOPTOSIS_BY_PARATHYROID_HORMONERELATED_PROTEIN	20	-0.41	-1.09	0.330	0.587	1000	3549	tags=30%, list=15%, signal=35%
REACTOME_CA2_PATHWAY	57	-0.34	-1.09	0.304	0.587	1000	778	tags=12%, list=3%, signal=13%
REACTOME_INTRACELLULAR_SIGNALING_BY_SECOND_MESSENGERS	281	-0.27	-1.09	0.230	0.587	1000	4060	tags=23%, list=17%, signal=28%
REACTOME_PKMTS_METHYLATE_HISTONE_LYSINES	63	-0.32	-1.08	0.300	0.587	1000	4143	tags=25%, list=17%, signal=31%
REACTOME_SYNTHESIS_SECRETION_AND_INACTIVATION_OF_GLUCAGON_LIKE_PEPTIDE_1_GLP_1	13	-0.46	-1.08	0.356	0.587	1000	5099	tags=38%, list=21%, signal=49%
REACTOME_CD209_DC_SIGN_SIGNALING	18	-0.41	-1.08	0.338	0.587	1000	3729	tags=33%, list=16%, signal=39%
REACTOME_TNF_SIGNALING	44	-0.35	-1.08	0.340	0.587	1000	3404	tags=23%, list=14%, signal=26%
WP_APOPTOSIS_MODULATION_AND_SIGNALING	77	-0.32	-1.08	0.311	0.587	1000	5413	tags=35%, list=23%, signal=45%
BIOCARTA_HSWI_SNF_PATHWAY	12	-0.46	-1.08	0.347	0.587	1000	5990	tags=50%, list=25%, signal=67%
KEGG_NEUROTROPHIN_SIGNALING_PATHWAY	115	-0.30	-1.08	0.283	0.587	1000	4104	tags=21%, list=17%, signal=25%
REACTOME_HIGHLY_CALCIUM_PERMEABLE_POSTSYNAPTIC_NICOTINIC_ACETYLCHOLINE_RECEPTORS	3	0.68	1.10	0.408	0.587	1000	1888	tags=33%, list=8%, signal=36%
WP_BONE_MORPHOGENIC_PROTEIN_BMP_SIGNALLING_AND_REGULATION	12	0.46	1.10	0.334	0.587	1000	120	tags=17%, list=0%, signal=17%
REACTOME_RUNX1_REGULATES_TRANSCRIPTION_OF_GENES_INVOLVED_IN_WNT_SIGNALING	5	-0.60	-1.09	0.422	0.588	1000	3610	tags=40%, list=15%, signal=47%
WP_VIRAL_ACUTE_MYOCARDITIS	79	-0.31	-1.09	0.292	0.588	1000	5413	tags=35%, list=23%, signal=46%
REACTOME_SEMA4D_MEDIATED_INHIBITION_OF_CELL_ATTACHMENT_AND_MIGRATION	8	-0.52	-1.09	0.380	0.588	1000	174	tags=13%, list=1%, signal=13%
KEGG_GLYCOSAMINOGLYCAN_BIOSYNTHESIS_HEPARAN_SULFATE	23	-0.41	-1.08	0.361	0.588	1000	2851	tags=22%, list=12%, signal=25%
REACTOME_MITOTIC_TELOPHASE_CYTOKINESIS	13	-0.45	-1.08	0.361	0.588	1000	6679	tags=54%, list=28%, signal=75%
REACTOME_CHROMATIN_MODIFYING_ENZYMES	250	-0.27	-1.08	0.254	0.588	1000	4155	tags=21%, list=17%, signal=25%
BIOCARTA_ARF_PATHWAY	16	-0.43	-1.08	0.335	0.588	1000	3738	tags=44%, list=16%, signal=52%
BIOCARTA_PS1_PATHWAY	13	-0.46	-1.08	0.371	0.588	1000	4348	tags=38%, list=18%, signal=47%
WP_22Q112_COPY_NUMBER_VARIATION_SYNDROME	109	-0.30	-1.08	0.281	0.588	1000	2172	tags=17%, list=9%, signal=18%
REACTOME_MYOCLONIC_EPILEPSY_OF_LAFORA	8	-0.52	-1.08	0.387	0.588	1000	3763	tags=50%, list=16%, signal=59%
SA_B_CELL_RECEPTOR_COMPLEXES	24	-0.40	-1.08	0.322	0.588	1000	3725	tags=33%, list=16%, signal=39%
BIOCARTA_CTL_PATHWAY	9	-0.50	-1.08	0.377	0.588	1000	4072	tags=33%, list=17%, signal=40%
REACTOME_HEDGEHOG_OFF_STATE	106	-0.30	-1.08	0.283	0.588	1000	4012	tags=25%, list=17%, signal=30%
REACTOME_GLUCAGON_LIKE_PEPTIDE_1_GLP1_REGULATES_INSULIN_SECRETION	35	0.36	1.10	0.318	0.588	1000	2649	tags=23%, list=11%, signal=26%
REACTOME_METABOLISM_OF_CARBOHYDRATES	257	0.26	1.10	0.186	0.588	1000	3229	tags=22%, list=13%, signal=25%
PID_INTEGRIN5_PATHWAY	17	-0.43	-1.08	0.347	0.589	1000	1729	tags=24%, list=7%, signal=25%
REACTOME_INTERLEUKIN_6_FAMILY_SIGNALING	21	-0.41	-1.08	0.344	0.589	1000	4408	tags=33%, list=18%, signal=41%
REACTOME_PTK6_REGULATES_RHO_GTPASES_RAS_GTPASE_AND_MAP_KINASES	14	-0.45	-1.08	0.368	0.589	1000	2005	tags=21%, list=8%, signal=23%
KEGG_GLYCOSAMINOGLYCAN_DEGRADATION	19	0.40	1.10	0.310	0.589	1000	3191	tags=42%, list=13%, signal=49%
WP_INSULIN_SIGNALING	151	0.28	1.10	0.207	0.589	1000	5410	tags=38%, list=23%, signal=48%
PID_FOXO_PATHWAY	47	-0.34	-1.08	0.319	0.590	1000	4679	tags=32%, list=19%, signal=40%
WP_MELANOMA	64	-0.32	-1.08	0.307	0.590	1000	5504	tags=41%, list=23%, signal=53%
BIOCARTA_TPO_PATHWAY	23	-0.40	-1.08	0.372	0.590	1000	3786	tags=35%, list=16%, signal=41%
REACTOME_SIGNALING_BY_EGFR	50	-0.34	-1.08	0.339	0.591	1000	3846	tags=28%, list=16%, signal=33%
WP_IL9_SIGNALING_PATHWAY	16	-0.44	-1.08	0.394	0.591	1000	2647	tags=25%, list=11%, signal=28%
WP_ARYL_HYDROCARBON_RECEPTOR_NETPATH	41	-0.35	-1.08	0.354	0.591	1000	3125	tags=32%, list=13%, signal=36%
PID_ARF6_DOWNSTREAM_PATHWAY	15	0.43	1.10	0.336	0.591	1000	5553	tags=47%, list=23%, signal=61%
WP_MAPK_PATHWAY_IN_CONGENITAL_THYROID_CANCER	15	-0.44	-1.08	0.394	0.592	1000	1658	tags=33%, list=7%, signal=36%
REACTOME_ANTIGEN_ACTIVATES_B_CELL_RECEPTOR_BCR_LEADING_TO_GENERATION_OF_SECOND_MESSENGERS	29	0.37	1.10	0.305	0.594	1000	5301	tags=38%, list=22%, signal=49%
REACTOME_TNFS_BIND_THEIR_PHYSIOLOGICAL_RECEPTORS	18	0.41	1.10	0.314	0.594	1000	4530	tags=39%, list=19%, signal=48%
REACTOME_IL_6_TYPE_CYTOKINE_RECEPTOR_LIGAND_INTERACTIONS	15	-0.43	-1.07	0.377	0.597	1000	4408	tags=33%, list=18%, signal=41%
REACTOME_ENDOSOMAL_SORTING_COMPLEX_REQUIRED_FOR_TRANSPORT_ESCRT	30	-0.37	-1.07	0.363	0.597	1000	2043	tags=20%, list=9%, signal=22%
REACTOME_INCRETIN_SYNTHESIS_SECRETION_AND_INACTIVATION	13	-0.46	-1.07	0.362	0.598	1000	5099	tags=38%, list=21%, signal=49%
REACTOME_SYNTHESIS_SECRETION_AND_DEACYLATION_OF_GHRELIN	14	-0.45	-1.07	0.381	0.598	1000	5099	tags=36%, list=21%, signal=45%
WP_ERBB_SIGNALING_PATHWAY	87	0.30	1.09	0.277	0.598	1000	4756	tags=32%, list=20%, signal=40%
KEGG_PROTEIN_EXPORT	21	-0.40	-1.07	0.371	0.599	1000	5474	tags=43%, list=23%, signal=55%
WP_KYNURENINE_PATHWAY_AND_LINKS_TO_CELLULAR_SENESCENCE	16	-0.42	-1.07	0.373	0.599	1000	3127	tags=25%, list=13%, signal=29%
REACTOME_ASSEMBLY_AND_CELL_SURFACE_PRESENTATION_OF_NMDA_RECEPTORS	32	0.36	1.09	0.317	0.599	1000	6073	tags=41%, list=25%, signal=54%
REACTOME_ONCOGENIC_MAPK_SIGNALING	79	0.31	1.09	0.255	0.599	1000	4389	tags=33%, list=18%, signal=40%
REACTOME_AUTOPHAGY	139	-0.29	-1.07	0.297	0.600	1000	2801	tags=18%, list=12%, signal=20%
BIOCARTA_EIF2_PATHWAY	9	-0.50	-1.07	0.376	0.600	1000	1818	tags=22%, list=8%, signal=24%
REACTOME_ACYL_CHAIN_REMODELLING_OF_PG	12	-0.46	-1.07	0.362	0.600	1000	3209	tags=25%, list=13%, signal=29%
KEGG_GLYCOSPHINGOLIPID_BIOSYNTHESIS_GANGLIO_SERIES	13	0.45	1.09	0.332	0.600	1000	1222	tags=23%, list=5%, signal=24%
REACTOME_UNBLOCKING_OF_NMDA_RECEPTORS_GLUTAMATE_BINDING_AND_ACTIVATION	18	0.42	1.09	0.316	0.601	1000	1212	tags=17%, list=5%, signal=18%
REACTOME_G_ALPHA_12_13_SIGNALLING_EVENTS	73	0.31	1.09	0.290	0.601	1000	4128	tags=33%, list=17%, signal=40%
WP_TOLLLIKE_RECEPTOR_SIGNALING_RELATED_TO_MYD88	28	-0.37	-1.07	0.338	0.602	1000	1492	tags=21%, list=6%, signal=23%
WP_LNCRNA_INVOLVEMENT_IN_CANONICAL_WNT_SIGNALING_AND_COLORECTAL_CANCER	83	-0.31	-1.07	0.316	0.602	1000	3956	tags=25%, list=16%, signal=30%
REACTOME_TRANSPORT_TO_THE_GOLGI_AND_SUBSEQUENT_MODIFICATION	168	0.27	1.09	0.229	0.602	1000	4344	tags=30%, list=18%, signal=37%
REACTOME_ACTIVATION_OF_THE_AP_1_FAMILY_OF_TRANSCRIPTION_FACTORS	10	-0.48	-1.07	0.398	0.603	1000	2647	tags=30%, list=11%, signal=34%
PID_RANBP2_PATHWAY	11	-0.46	-1.07	0.371	0.603	1000	5446	tags=36%, list=23%, signal=47%
KEGG_VASCULAR_SMOOTH_MUSCLE_CONTRACTION	96	0.29	1.09	0.279	0.603	1000	5467	tags=40%, list=23%, signal=51%
REACTOME_FIBRONECTIN_MATRIX_FORMATION	4	-0.63	-1.07	0.420	0.604	1000	1729	tags=25%, list=7%, signal=27%
REACTOME_RECOGNITION_AND_ASSOCIATION_OF_DNA_GLYCOSYLASE_WITH_SITE_CONTAINING_AN_AFFECTED_PURINE	38	-0.35	-1.07	0.346	0.604	1000	4678	tags=29%, list=19%, signal=36%
WP_TUMOR_SUPPRESSOR_ACTIVITY_OF_SMARCB1	28	-0.38	-1.07	0.377	0.604	1000	5990	tags=43%, list=25%, signal=57%
REACTOME_ABC_TRANSPORTER_DISORDERS	73	-0.31	-1.07	0.325	0.604	1000	3797	tags=23%, list=16%, signal=28%
BIOCARTA_TUBBY_PATHWAY	5	0.59	1.09	0.397	0.604	1000	3881	tags=40%, list=16%, signal=48%
PID_ERB_GENOMIC_PATHWAY	11	-0.48	-1.07	0.418	0.605	1000	1703	tags=18%, list=7%, signal=20%
PID_TNF_PATHWAY	45	-0.34	-1.07	0.352	0.605	1000	3091	tags=22%, list=13%, signal=25%
PID_LYMPH_ANGIOGENESIS_PATHWAY	25	-0.38	-1.07	0.354	0.605	1000	5354	tags=40%, list=22%, signal=51%
BIOCARTA_LONGEVITY_PATHWAY	14	-0.44	-1.07	0.363	0.605	1000	3549	tags=36%, list=15%, signal=42%
REACTOME_ERYTHROPOIETIN_ACTIVATES_RAS	13	-0.46	-1.07	0.372	0.605	1000	4967	tags=38%, list=21%, signal=48%
REACTOME_ADRENALINE_NORADRENALINE_INHIBITS_INSULIN_SECRETION	25	-0.38	-1.06	0.349	0.609	1000	2472	tags=24%, list=10%, signal=27%
WP_PANCREATIC_ADENOCARCINOMA_PATHWAY	87	-0.30	-1.06	0.328	0.609	1000	4456	tags=26%, list=19%, signal=32%
WP_HAIR_FOLLICLE_DEVELOPMENT_ORGANOGENESIS_PART_2_OF_3	29	-0.38	-1.06	0.375	0.609	1000	4012	tags=38%, list=17%, signal=45%
REACTOME_FOXO_MEDIATED_TRANSCRIPTION	57	-0.32	-1.06	0.353	0.609	1000	3549	tags=19%, list=15%, signal=23%
REACTOME_MAPK3_ERK1_ACTIVATION	9	-0.50	-1.06	0.399	0.610	1000	622	tags=22%, list=3%, signal=23%
REACTOME_PEROXISOMAL_PROTEIN_IMPORT	57	-0.32	-1.06	0.336	0.610	1000	3494	tags=21%, list=15%, signal=25%
BIOCARTA_TEL_PATHWAY	16	-0.42	-1.06	0.370	0.610	1000	4456	tags=38%, list=19%, signal=46%
REACTOME_ANTIGEN_PRESENTATION_FOLDING_ASSEMBLY_AND_PEPTIDE_LOADING_OF_CLASS_I_MHC	18	-0.41	-1.06	0.373	0.610	1000	4952	tags=39%, list=21%, signal=49%
REACTOME_DEATH_RECEPTOR_SIGNALLING	134	-0.29	-1.06	0.318	0.610	1000	3887	tags=22%, list=16%, signal=27%
WP_CILIOPATHIES	166	-0.28	-1.06	0.309	0.610	1000	3666	tags=21%, list=15%, signal=25%
WP_PRION_DISEASE_PATHWAY	33	0.35	1.09	0.311	0.610	1000	4628	tags=27%, list=19%, signal=34%
WP_NEURAL_CREST_CELL_MIGRATION_DURING_DEVELOPMENT	38	0.34	1.08	0.282	0.610	1000	1408	tags=16%, list=6%, signal=17%
REACTOME_CHK1_CHK2_CDS1_MEDIATED_INACTIVATION_OF_CYCLIN_B_CDK1_COMPLEX	13	-0.45	-1.06	0.379	0.611	1000	2848	tags=31%, list=12%, signal=35%
[truncated: 1,227 more rows]

## Sheet: LuP KO vs LuV KO
	SIZE	ES	NES	NOM p-val	FDR q-val	FWER p-val	RANK AT MAX	LEADING EDGE
[truncated: 2,930 more rows]

## Sheet: LuV KO vs LuV WT
	SIZE	ES	NES	NOM p-val	FDR q-val	FWER p-val	RANK AT MAX	LEADING EDGE
[truncated: 2,933 more rows]

[truncated: 4 more sheets: BaP WT vs BaV WT, BaP KO vs BaP WT, BaP KO vs BaV KO, BaV KO vs BaV WT]
