# Supplementary material for: Luminal Rank loss decreases cell fitness leading to basal cell bipotency in parous mammary glands
Source: Nat Commun. 2023 Oct 9;14:6213. doi: 10.1038/s41467-023-41741-5 (PMC10562464; doi:10.1038/s41467-023-41741-5)
Supplement: Supplementary file 7 — Supplementary Data 5 [file 41467_2023_41741_MOESM7_ESM.xlsx]

## Sheet: qPCR
Lalba
Fr	5´GAGTCGGAGAACATCTGTGGCA 3´
Rv	5´CTTCTCAGAGCACATGGGCTTG 3
Csn3
Fr	5´CTACTTCTGCTTAGGTCTCCAGC 3´
Rv	5´GGTTGGAATGGCGGTGTTATCC 3´
Irx1
Fr	5´CACCCAACTACAGCGCCTTCTT 3´
Rv	5´CGTTGTGTGGGCTGCGAAGGT 3´
Csn2
Fr	5´GCAGGCAGAGGATGTGCTC 3´
Rv	5´GAGCATATGGAAAGGCCT 3´
Btn1a1
Fr	5´GCCGCCGTATACCTCAAA 3´
Rv	5´TCCATTCTCTTGAACCGTCA 3´
HK Pp1a
Fr	5’ CAAATGCTGGACCAAACACAAACG 3’
Rv	5’ GTTCATGCCTTCTTTCACCTTCCC 3’
Rank Exon2-3
Fr	5’ AGAGGCATTATGAGCATCT 3’
Rv	5’ CAGACTTTATGCAGCAAGCA 3’
Rankl
Fr	5’ TGCAGGAGGATGAAACAAGC 3’
Rv	5’ CATCCAACCATGAGCCTTCCA3’
Rspo1
Fr	5’ CTGAGCTGGACACACATCG 3’
Rv	5’AACAGAGCTCACAGCCCTTG 3’

## Sheet: Genotyping
K14rrta
Fwd	5´CACGATACACCTGACTAGC 3´
Rev	5´CATCACCCACAGGCTAGCGCCAACT 3´
K8rrta
Fwd	5´GCTCTCTCCTGGATTTTTAGGG 3´
Rev	5´TGTTCTTCACGTGCCAGTACAG 3´
Common rtta
Fwd	5´CACCCGCCCAACAGAGAACAGTA 3´
Rev	5´GTGGGGGCATAGAATCGGTGGTAG 3´
Cre
Fwd	5´GTGAAACAGCATTGCTGTCACTT 3´
Rev	5´GCGGTCTGGCAGTAAAAACTATC 3´
Rank floxed
P87	5´GGCCTCGGATGCACAGATTGG 3´
P88	5´AGTGTGCCTGGCATGTGCAGACCTT 3´
P105	5' CTGGTGGTTGTTCTCCTGGTGTCAT 3´
mTmG
Primer 1	5´CTCTGCTGCCTCCTGGTTCT 3´
Primer 2	5´CGAGGCGGATCACAAGCAATA 3´
Primer 3	5´TCAATGGGCGGGGGTCGTT 3´
K5Cre
Fwd	5’CGGTCGATGCAACGAGTGATGAGG 3’
Rev	5’CCAGAGACGGAAATCCATCGCTCG 3’
