# Supplementary material for: Luminal Rank loss decreases cell fitness leading to basal cell bipotency in parous mammary glands
Source: Nat Commun. 2023 Oct 9;14:6213. doi: 10.1038/s41467-023-41741-5 (PMC10562464; doi:10.1038/s41467-023-41741-5)
Supplement: Supplementary file 9 — Source Data [file 41467_2023_41741_MOESM9_ESM.xlsx]

## Sheet: Figure 1d
Figure 1d		GFP/K14-positive cells (%)
		K14imTmG				K14iD/DRank
	2 days	98	82	87		99.51	99.5902	95.154
	8 weeks	100	97.458	86.456	77.46	97.1355	93.415	99.1685

## Sheet: Figure 1e
Figure 1e
	Relative gene expression to control (K8imTmG)
	K14imTmG	K14iD/DRank
	0.798762	0.09779
	1.27089	0.018657
	0.930347	0

## Sheet: Figure 1f
Figure 1f
	Ratio luminal/basal (K8-positive cells/K14-positive cells)
	K14imTmG	K14iD/DRank
	1.43419	1.77869
	1.52	1.77399
	1.65548	1.82012
	1.3548	1.9548
	1.798	1.5

## Sheet: Figure 1g
Figure 1g
	PR-positive cells/K8-positive cells
	K14imTmG	K14iD/DRank
	85.2952	61.574
	55.8783	67.7647
	58.5394	64.8677
	70.765

## Sheet: Figure 1j
Figure 1j		GFP/K8-positive cells (%)
		K8imTmG					K8iD/DRank
	2 days	85.5997	91.4	93.6248	96.679		92.7436	95.9254	94.3617	96.5471	98.1389
	8 weeks	97.2589	94.2467	87.319	90.2578	91.8348	93.527	96.1834	98.3591	97.5263	90.5214

## Sheet: Figure 1k
Figure 1k		Relative gene expression to control (K8imTmG)
		K8imTmG			K8iD/DRank
	Rank	0.782421	1.03988	1.1777	0.008952	0.072365	0.07879
	Rspo	0.877843	1.13056	0.991596	0.069446	0.31361	0.108512
	Bcl2a1	1.14506	0.993146	0.861792	0.24835	0.183728	0.342791

## Sheet: Figure 1l
Figure 1l
	Ratio luminal/basal (K8-positive cells/K14-positive cells)
	K8imTmG	K8iD/DRank
	1.88014	2.51071
	2.27586	2.06287
	1.67639	3.33495
	2.20783	2.18519

## Sheet: Figure 1m
Figure 1m
	PR-positive cells/K8-positive cells
	K8imTmG	K8iD/DRank
	38.0734	75.9602
	37.2943	56.9196
	43.594	50.499
	51.0535	67.9245
	46.7105	61.3084

## Sheet: Figure 2d
Figure 2d
	GFP-positive cells/K8-positive cells
	K8imTmG			K8iD/DRank
P1	91.7861	87.1491	95.4191	99.7861	94.3261	95.4191
P2	89.1491	93.1486	91.6515	55.4877	62.4166	74.4165
P3	86.4162	92.4196	95.9865	32.4651	35.7166	37.6149

## Sheet: Figure 2f
Figure 2f
	pSTAT5-positive cells (%)
	K8imTmG			K8iD/DRank
P1	81.469	77.135	96.309	0.00505873	2.52311	2.42764
P2	79.145	93.1486	68.6515	31.6187	21.6185	54.6355
P3	75.8403	91.8745	96.171	52.2458	79.7349	59.3189

[truncated: 21 more sheets: Figure 3b, Figure 3c, Figure 3d, Figure 3f, Figure 3h, Figure 4d, Figure 4f, Figure S1c, Figure S1f, Figure S1g, Figure S1i, Figure S1j, Figure S1k, Figure S2a, Figure S2b, Figure S2e, Figure S3e, Figure S5c, Figure S5e, Figure S5f …]
